# Supplementary material for: Integrated Proteomics Unveils Nuclear PDE3A2 as a Regulator of Cardiac Myocyte Hypertrophy
Source: Circ Res. 2023 Mar 8;132(7):828–48. doi: 10.1161/CIRCRESAHA.122.321448 (PMC10045983; doi:10.1161/CIRCRESAHA.122.321448)
Supplement: Supplementary file 1 [file res-132-828-s001.xlsx]

## Sheet: IsoBAY_CI68_up1
Log2 FoldChange IsoBAY_Iso	Gene names	Amino acid	Position	Sequence window	Protein names	Protein UniProt ID	Iso_1	IsoBAY_1	Iso_2	IsoBAY_2	Iso_3	IsoBAY_3	p-value IsoBAY_Iso (-log, Student's T-test)	Fasta headers	GOBP name	GOMF name	GOCC name	KEGG name	Motifs	PhosphoSitePlus window	Known site	Origin	Charge	Localization prob	PEP	Score	Delta score	Score for localization	Mass error [ppm]	Student's T-test Test statistic IsoBAY_Iso	Number of Phospho (STY)	Protein group IDs
6.2539	Rplp1	S	101	AAPAEEKKVEAKKEESEESEDDMGFGLFD__	60S acidic ribosomal protein P1	P19944	-4.38864	2.05698	-5.48162	0.405825	-0.981136	4.70221	1.53185	>sp|P19944|RLA1_RAT 60S acidic ribosomal protein P1 OS=Rattus norvegicus GN=Rplp1 PE=3 SV=1	biosynthetic process;cellular biosynthetic process;cellular macromolecule biosynthetic process;cellular macromolecule metabolic process;cellular metabolic process;cellular process;macromolecule biosynthetic process;macromolecule metabolic process;metabolic process;translational elongation	structural constituent of ribosome;structural molecule activity	cell part;cytoplasmic part;intracellular non-membrane-bounded organelle;intracellular organelle;intracellular part;macromolecular complex;non-membrane-bounded organelle;organelle;ribonucleoprotein complex;ribosome	Ribosome	b-Adrenergic Receptor kinase substrate motif;Casein kinase II substrate motif;G protein-coupled receptor kinase 1 substrate motif;PKA kinase substrate motif;PKC kinase substrate motif	VEAKKEEsEEsEDDM	+	HTP	2	1	3.83111e-19	135.91	6.8876	135.91	-0.30791	3.3197	1;2	543
6.06503	Rplp1	S	104	AEEKKVEAKKEESEESEDDMGFGLFD_____	60S acidic ribosomal protein P1	P19944	-3.77684	2.10217	-5.48162	0.405825	-0.981136	4.70221	1.54117	>sp|P19944|RLA1_RAT 60S acidic ribosomal protein P1 OS=Rattus norvegicus GN=Rplp1 PE=3 SV=1	biosynthetic process;cellular biosynthetic process;cellular macromolecule biosynthetic process;cellular macromolecule metabolic process;cellular metabolic process;cellular process;macromolecule biosynthetic process;macromolecule metabolic process;metabolic process;translational elongation	structural constituent of ribosome;structural molecule activity	cell part;cytoplasmic part;intracellular non-membrane-bounded organelle;intracellular organelle;intracellular part;macromolecular complex;non-membrane-bounded organelle;organelle;ribonucleoprotein complex;ribosome	Ribosome	b-Adrenergic Receptor kinase substrate motif;Casein kinase II substrate motif;G protein-coupled receptor kinase 1 substrate motif;Pyruvate dehydrogenase kinase substrate motif	KKEEsEEsEDDMGFG	+	HTP	2	1	3.83111e-19	135.91	6.8876	135.91	-0.30791	3.34273	1;2	543
5.45301	Osbp	S	226	TGSGKEQCCSGKGDMSDEDDENEFFDAPEII	Oxysterol-binding protein	D4A9D8	-4.38864	-1.00395	-5.48162	2.57244	-5.39301	-1.21802	1.9131	>tr|D4A9D8|D4A9D8_RAT Oxysterol-binding protein OS=Rattus norvegicus GN=Osbp PE=1 SV=2	establishment of localization;lipid transport;organic substance transport;transport		cell junction;cell part;cytoplasmic part;Golgi apparatus;intracellular membrane-bounded organelle;intracellular non-membrane-bounded organelle;intracellular organelle;intracellular organelle part;intracellular part;membrane-bounded organelle;non-membrane-bounded organelle;nuclear part;nucleolus;nucleoplasm;organelle;organelle part		Casein kinase II substrate motif;PKA kinase substrate motif;Pyruvate dehydrogenase kinase substrate motif				3	1	2.04544e-09	91.779	68.785	91.779	0.4583	4.34393	1	236
4.5168	Synpo2l	S	178	PRPSLPGAPPDEVYLSDSPAEPAPVKTGSPS		D3ZZ68	-4.38864	-5.25521	-5.48162	1.85122	-5.39301	0.945835	0.929022	>tr|D3ZZ68|D3ZZ68_RAT Protein Synpo2l OS=Rattus norvegicus GN=Synpo2l PE=4 SV=1			cell part;contractile fiber part;cytoplasmic part;intracellular membrane-bounded organelle;intracellular organelle;intracellular part;membrane-bounded organelle;nucleus;organelle;organelle part;Z disc		Casein kinase II substrate motif;G protein-coupled receptor kinase 1 substrate motif	PPDEVYLsDSPAEPA	+	HTP	3	0.971536	0.0125488	45.323	28.485	45.323	0.25424	1.98774	2	183
4.5168	Synpo2l	S	180	PSLPGAPPDEVYLSDSPAEPAPVKTGSPSQG		D3ZZ68	-4.38864	-5.25521	-5.48162	1.85122	-5.39301	0.945835	0.929022	>tr|D3ZZ68|D3ZZ68_RAT Protein Synpo2l OS=Rattus norvegicus GN=Synpo2l PE=4 SV=1			cell part;contractile fiber part;cytoplasmic part;intracellular membrane-bounded organelle;intracellular organelle;intracellular part;membrane-bounded organelle;nucleus;organelle;organelle part;Z disc		b-Adrenergic Receptor kinase substrate motif;Casein kinase II substrate motif;ERK1,2 kinase substrate motif;G protein-coupled receptor kinase 1 substrate motif;GSK-3, ERK1, ERK2, CDK5 substrate motif;WW domain binding motif				3	0.900735	0.0125488	45.323	28.485	43.303	-0.11841	1.98774	2	183
4.46972	Abcf1	S	105	DDGDERVLMERLKQLSVPASDEEDEVPVPVP	ATP-binding cassette sub-family F member 1	Q6MG08	0.497606	0.361862	-5.48162	0.626219	-5.39301	1.29877	1.30844	>sp|Q6MG08|ABCF1_RAT ATP-binding cassette sub-family F member 1 OS=Rattus norvegicus GN=Abcf1 PE=1 SV=1	biological regulation;biosynthetic process;cellular biosynthetic process;cellular macromolecule biosynthetic process;cellular macromolecule metabolic process;cellular metabolic process;cellular process;cellular protein metabolic process;macromolecule biosynthetic process;macromolecule metabolic process;metabolic process;positive regulation of biological process;positive regulation of biosynthetic…	adenyl nucleotide binding;adenyl ribonucleotide binding;ATP binding;ATPase activity;binding;catalytic activity;hydrolase activity;hydrolase activity, acting on acid anhydrides;hydrolase activity, acting on acid anhydrides, in phosphorus-containing anhydrides;nucleic acid binding;nucleoside-triphosphatase activity;nucleotide binding;purine nucleotide binding;purine ribonucleoside triphosphate bind…	cell part;cytoplasmic part;envelope;intracellular non-membrane-bounded organelle;intracellular organelle;intracellular organelle part;intracellular part;macromolecular complex;membrane;non-membrane-bounded organelle;nuclear envelope;nuclear part;nucleoplasm;organelle;organelle envelope;organelle part;polysomal ribosome;ribonucleoprotein complex;ribosome		G protein-coupled receptor kinase 1 substrate motif;GSK3 kinase substrate motif;Phosphorylase kinase substrate motif;PKA kinase substrate motif;PKC kinase substrate motif	MERLKQLsVPAsDEE	+	HTP	2	1	0.000291194	79.512	41.574	79.512	-0.96157	2.79314	2	735
4.33406	Sorbs2	S	396	GSSSTFTTSFISSSPSSPSRAQGGDDSKMCP	Sorbin and SH3 domain-containing protein 2	O35413	-4.38864	2.3858	-5.48162	0.300587	-5.39301	-5.69277	0.914184	>sp|O35413|SRBS2_RAT Sorbin and SH3 domain-containing protein 2 OS=Rattus norvegicus GN=Sorbs2 PE=1 SV=2;>tr|F1LPM3|F1LPM3_RAT Sorbin and SH3 domain-containing protein 2 OS=Rattus norvegicus GN=Sorbs2 PE=4 SV=2	actin cytoskeleton organization;actin filament organization;actin filament-based process;biological adhesion;cell adhesion;cell migration;cell motility;cellular component movement;cellular component organization;cellular component organization at cellular level;cellular component organization or biogenesis;cellular component organization or biogenesis at cellular level;cellular process;cytoskelet…	binding;cation binding;ion binding;metal ion binding	cell body;cell part;cell projection;cytoplasmic part;cytoskeletal part;dendrite;intracellular organelle part;intracellular part;membrane;neuron projection;neuronal cell body;organelle part;perinuclear region of cytoplasm;plasma membrane;postsynaptic density;synapse part		Casein kinase II substrate motif;DNA dependent Protein kinase substrate motif;MAPKAPK2 kinase substrate motif	SFISsSPssPsRAQG	+	HTP	2	0.826264	3.63946e-17	118.41	91.975	118.41	-0.081036	1.9579	1;2	480
3.45109	Hrc	S	564	SQEGDEDLKQRQEAHSEEEEEEEEGHGLPMS		G3V8S6	-4.38864	5.73608	-5.48162	-5.6986	-5.39301	-5.69277	0.427243	>tr|G3V8S6|G3V8S6_RAT Histidine rich calcium binding protein, isoform CRA_b OS=Rattus norvegicus GN=Hrc PE=4 SV=1	biological regulation;calcium ion homeostasis;cation homeostasis;cellular calcium ion homeostasis;cellular cation homeostasis;cellular chemical homeostasis;cellular divalent inorganic cation homeostasis;cellular homeostasis;cellular ion homeostasis;cellular metal ion homeostasis;cellular process;chemical homeostasis;cytosolic calcium ion homeostasis;divalent inorganic cation homeostasis;homeostat…	binding;calcium ion binding;cation binding;ion binding;metal ion binding	cell part;contractile fiber part;cytoplasmic part;endoplasmic reticulum membrane;endoplasmic reticulum part;intracellular organelle part;intracellular part;membrane;membrane part;organelle membrane;organelle part;sarcoplasmic reticulum membrane;Z disc		BARD1 BRCT domain binding motif;Casein kinase I substrate motif;Casein kinase II substrate motif;G protein-coupled receptor kinase 1 substrate motif				4	0.917666	0.00707802	42.057	22.815	42.057	0.11365	1	1	428
3.24965	Armc12	T	4	____________MGKTIPSYLEQLDLRKGFI		B0BNC7	-4.38864	-5.25521	-5.48162	4.68837	-5.39301	-5.69277	0.427243	>tr|B0BNC7|B0BNC7_RAT Protein Armc12 OS=Rattus norvegicus GN=Armc12 PE=2 SV=1			cell part;intracellular membrane-bounded organelle;intracellular organelle;intracellular part;membrane-bounded organelle;nucleus;organelle		Casein kinase II substrate motif				3	0.974566	0.0323325	62.055	28.695	62.055	-0.083952	1	2	14
3.01679	LOC498555	S	105	AAEEKKDEKKEESEESDEDMGFGLFD_____		D4A4D5	-4.38864	2.71223	-5.48162	-5.6986	-0.981136	0.440063	0.499835	>tr|D4A4D5|D4A4D5_RAT Protein LOC100362751 OS=Rattus norvegicus GN=LOC498555 PE=3 SV=1	biosynthetic process;cellular biosynthetic process;cellular macromolecule biosynthetic process;cellular macromolecule metabolic process;cellular metabolic process;cellular process;macromolecule biosynthetic process;macromolecule metabolic process;metabolic process;translational elongation	structural constituent of ribosome;structural molecule activity	cell part;cytoplasmic part;intracellular non-membrane-bounded organelle;intracellular organelle;intracellular part;macromolecular complex;non-membrane-bounded organelle;organelle;ribonucleoprotein complex;ribosome		b-Adrenergic Receptor kinase substrate motif;Casein kinase II substrate motif;Pyruvate dehydrogenase kinase substrate motif				2	1	5.27898e-12	111.64	10.222	111.64	0.060226	1.14423	1;2	204
2.92761	Phka1	S	740	FQPSRPSLNLLDSPESPQDSQVPSVRVEVHL	Phosphorylase b kinase regulatory subunit alpha, skeletal muscle isoform	Q64649	-4.38864	-5.25521	3.19992	3.05879	-5.39301	3.65225	0.30569	>sp|Q64649|KPB1_RAT Phosphorylase b kinase regulatory subunit alpha, skeletal muscle isoform OS=Rattus norvegicus GN=Phka1 PE=2 SV=2;>tr|F1LLZ7|F1LLZ7_RAT Phosphorylase b kinase regulatory subunit alpha, skeletal muscle isoform OS=Rattus norvegicus GN=Phka	alcohol metabolic process;amine metabolic process;biosynthetic process;carbohydrate metabolic process;CDP-choline pathway;cellular amine metabolic process;cellular biogenic amine metabolic process;cellular biosynthetic process;cellular carbohydrate metabolic process;cellular glucan metabolic process;cellular lipid metabolic process;cellular macromolecule metabolic process;cellular metabolic proce…	catalytic activity;choline-phosphate cytidylyltransferase activity;cytidylyltransferase activity;hydrolase activity;hydrolase activity, acting on glycosyl bonds;hydrolase activity, hydrolyzing O-glycosyl compounds;nucleotidyltransferase activity;transferase activity;transferase activity, transferring phosphorus-containing groups	cell part;cytoplasmic part;intracellular part;macromolecular complex;membrane;phosphorylase kinase complex;plasma membrane;protein complex	Calcium signaling pathway;Insulin signaling pathway	b-Adrenergic Receptor kinase substrate motif;Casein kinase II substrate motif;ERK1,2 kinase substrate motif;G protein-coupled receptor kinase 1 substrate motif;GSK3 kinase substrate motif;GSK-3, ERK1, ERK2, CDK5 substrate motif;Pyruvate dehydrogenase kinase substrate motif;WW domain binding motif	NLLDsPEsPQDSQVP	+	HTP	3	0.98673	0.000109804	57.477	40.244	57.477	-0.27038	0.750547	1	269
2.85413	Ptrf	S	38	GPEPTPGEARATEEPSGTGSDELIKSDQVNG	Polymerase I and transcript release factor	G3V8L9	3.27923	3.21724	-5.48162	-5.6986	-5.39301	2.70308	0.332689	>tr|G3V8L9|G3V8L9_RAT Polymerase I and transcript release factor OS=Rattus norvegicus GN=Ptrf PE=4 SV=1;>sp|P85125|PTRF_RAT Polymerase I and transcript release factor OS=Rattus norvegicus GN=Ptrf PE=1 SV=1	biological regulation;biosynthetic process;cellular biosynthetic process;cellular macromolecule metabolic process;cellular metabolic process;cellular nitrogen compound metabolic process;cellular process;macromolecule metabolic process;metabolic process;nitrogen compound metabolic process;nucleic acid metabolic process;nucleobase-containing compound metabolic process;primary metabolic process;regu…	binding;nucleic acid binding;RNA binding;rRNA binding;rRNA primary transcript binding	caveola;cell part;cytoplasm;cytoplasmic part;cytosol;endoplasmic reticulum;intracellular membrane-bounded organelle;intracellular organelle;intracellular part;macromolecular complex;membrane part;membrane raft;membrane-bounded organelle;mitochondrion;nucleus;organelle;plasma membrane part;protein complex		Casein kinase I substrate motif;Casein kinase II substrate motif;DNA dependent Protein kinase substrate motif;G protein-coupled receptor kinase 1 substrate motif;GSK3 kinase substrate motif	ARATEEPsGtGsDEL	+	HTP	2	0.993304	0.00101237	87.654	66.921	87.654	-0.027002	0.807131	2	424
2.70631	Ndrg2	S	346	ASLTSAASIDGSRSRSRTLSQSSESGTLPSG	Protein NDRG2	Q8VBU2	-4.38864	-5.25521	-5.48162	-5.6986	-5.39301	3.06419	0.427243	>sp|Q8VBU2|NDRG2_RAT Protein NDRG2 OS=Rattus norvegicus GN=Ndrg2 PE=1 SV=1;>sp|Q8VBU2-2|NDRG2_RAT Isoform 2 of Protein NDRG2 OS=Rattus norvegicus GN=Ndrg2	anatomical structure development;biological regulation;brain development;cell differentiation;cell surface receptor linked signaling pathway;cellular developmental process;cellular process;cellular response to stimulus;developmental process;negative regulation of biological process;negative regulation of cell communication;negative regulation of cell proliferation;negative regulation of cellular …		cell part;cell projection part;centrosome;cytoplasm;cytoplasmic part;cytoskeletal part;extracellular membrane-bounded organelle;extracellular organelle;extracellular region part;extracellular vesicular exosome;Golgi apparatus;growth cone;intracellular membrane-bounded organelle;intracellular non-membrane-bounded organelle;intracellular organelle;intracellular organelle part;intracellular part;mem…		14-3-3 domain binding motif;Calmodulin-dependent protein kinase II substrate motif;Casein kinase II substrate motif;G protein-coupled receptor kinase 1 substrate motif;GSK3 kinase substrate motif;MAPKAPK2 kinase substrate motif;PKA kinase substrate motif;PKC kinase substrate motif	IDGsRsRsRtLsQss	+	HTP	3	0.836089	0.0246094	44.312	27.166	44.312	-1.3441	1	2	761
2.68846	Bclaf1	S	538	DYFSDKESAKQKFHDSEGDDTEETEDYRQFR		D4A450	-4.38864	-0.560972	-5.48162	-5.6986	-5.39301	-1.68361	0.926006	>tr|D4A450|D4A450_RAT Protein Bclaf1 OS=Rattus norvegicus GN=Bclaf1 PE=1 SV=2	apoptosis;biological regulation;cell death;cellular process;cellular response to stimulus;cellular response to stress;death;negative regulation of biological process;negative regulation of biosynthetic process;negative regulation of cellular biosynthetic process;negative regulation of cellular macromolecule biosynthetic process;negative regulation of cellular metabolic process;negative regulation…	binding;DNA binding;nucleic acid binding	cell part;intracellular non-membrane-bounded organelle;intracellular organelle;intracellular organelle part;intracellular part;non-membrane-bounded organelle;nuclear part;nucleolus;nucleoplasm;organelle;organelle part		b-Adrenergic Receptor kinase substrate motif;Casein kinase II substrate motif;G protein-coupled receptor kinase 1 substrate motif;PKA kinase substrate motif;Pyruvate dehydrogenase kinase substrate motif				2	0.999995	7.31927e-30	156.08	130.92	156.08	0.38583	1.98167	1	202
2.58398	Cmya5	S	839	GLSEERSGEGQQRSFSSTPELVHTSPLLLKG		M0R557	-4.38864	2.33572	4.2419	4.99422	4.61606	4.14602	0.338092	>tr|M0R557|M0R557_RAT Protein Cmya5 (Fragment) OS=Rattus norvegicus GN=Cmya5 PE=4 SV=1;>tr|F1M0K3|F1M0K3_RAT Protein Cmya5 (Fragment) OS=Rattus norvegicus GN=Cmya5 PE=4 SV=2	biological regulation;negative regulation of biological process;negative regulation of calcineurin-NFAT signaling pathway;negative regulation of calcium-mediated signaling;negative regulation of catalytic activity;negative regulation of cell communication;negative regulation of cellular process;negative regulation of hydrolase activity;negative regulation of molecular function;negative regulation…		cell part;contractile fiber part;costamere;cytoplasmic part;intracellular part;organelle part		14-3-3 domain binding motif;Calmodulin-dependent protein kinase II substrate motif;Casein kinase II substrate motif;PKA kinase substrate motif;PKC kinase substrate motif	EGQQRsFsstPELVH	+	HTP	3	0.989235	0.000672789	195.46	126.37	195.46	-0.63188	0.81836	1;2	448
2.54924	Nfasc	S	1046	HNFRPGTDFVVEYIDSNHTKKTVPVKAQAQP	Neurofascin	P97685	-4.38864	-5.25521	-5.48162	-5.6986	-5.39301	2.59297	0.427243	>sp|P97685|NFASC_RAT Neurofascin OS=Rattus norvegicus GN=Nfasc PE=1 SV=2;>tr|R9PY05|R9PY05_RAT Neurofascin OS=Rattus norvegicus GN=Nfasc PE=4 SV=1	anatomical structure development;anatomical structure formation involved in morphogenesis;axon ensheathment;axon guidance;biological adhesion;cell adhesion;cell junction assembly;cell junction organization;cell-cell adhesion;cell-cell junction assembly;cell-cell junction organization;cellular component assembly;cellular component assembly at cellular level;cellular component assembly involved in …	binding;protein binding;protein domain specific binding	adherens junction;anchoring junction;axon part;cell junction;cell part;cell projection part;cell-cell junction;cell-substrate adherens junction;cell-substrate junction;extracellular membrane-bounded organelle;extracellular organelle;extracellular region part;extracellular vesicular exosome;focal adhesion;initial segment;integral to membrane;intracellular;intrinsic to membrane;membrane;membrane pa…	Cell adhesion molecules (CAMs)	b-Adrenergic Receptor kinase substrate motif;Casein kinase II substrate motif				2	0.996387	0.0116811	55.536	23.837	55.536	0.17293	1	2	607
2.49519	Palmd	S	376	EYEVSPRTELSPSRASPGKSGPQCSSPICQE	Palmdelphin	Q4KM62	2.40229	2.35695	-5.48162	1.01564	0.748337	1.03669	0.548596	>sp|Q4KM62|PALMD_RAT Palmdelphin OS=Rattus norvegicus GN=Palmd PE=1 SV=1	biological regulation;regulation of anatomical structure morphogenesis;regulation of biological process;regulation of biological quality;regulation of cell morphogenesis;regulation of cell shape;regulation of cellular component organization;regulation of cellular process;regulation of developmental process		cell part;cell projection;cell projection part;cytoplasm;dendrite;dendritic spine;intracellular part;membrane;neuron projection;neuron spine		Cdc2 kinase substrate motif;CDK kinase substrate motif;CDK1,2,4,6 kinase substrate motif;ERK1,2 kinase substrate motif;G protein-coupled receptor kinase 1 substrate motif;GSK3 kinase substrate motif;GSK-3, ERK1, ERK2, CDK5 substrate motif;PKA kinase substrate motif;PKC kinase substrate motif;WW domain binding motif	ELsPSRAsPGKSGPQ	+	HTP	3	0.999996	0.00927317	95.483	64.686	95.483	-0.087837	1.23999	2	632
2.48655	Fbn1	S	2703	VSGMGMGRGGPEPPASGEMDDNSLSPEACYE		G3V9M6	-4.38864	2.84247	-5.48162	-5.6986	-5.39301	-5.69277	0.427243	>tr|G3V9M6|G3V9M6_RAT Fibrillin 1, isoform CRA_a OS=Rattus norvegicus GN=Fbn1 PE=4 SV=1	anatomical structure development;anatomical structure morphogenesis;biological regulation;cellular process;cellular response to chemical stimulus;cellular response to endogenous stimulus;cellular response to growth factor stimulus;cellular response to organic substance;cellular response to stimulus;cellular response to transforming growth factor beta stimulus;developmental process;heart developme…	binding;calcium ion binding;cation binding;extracellular matrix structural constituent;ion binding;metal ion binding;structural molecule activity	basement membrane;extracellular matrix;extracellular matrix part;extracellular membrane-bounded organelle;extracellular organelle;extracellular region;extracellular region part;extracellular space;extracellular vesicular exosome;fibril;membrane-bounded organelle;membrane-bounded vesicle;microfibril;organelle;vesicle		Casein kinase II substrate motif				3	0.911511	0.00440337	52.99	28.325	52.99	0.31108	1	1	435
2.4588	Plin5	S	17	DQRGKDTTLALHSRMSGDQTAQDPGSSLGEL		M0R7Z9	-4.38864	1.54016	0.156776	0.346956	-0.156399	0.355736	0.659981	>tr|M0R7Z9|M0R7Z9_RAT Perilipin OS=Rattus norvegicus GN=Plin5 PE=3 SV=1	biological regulation;cellular component organization;cellular component organization at cellular level;cellular component organization or biogenesis;cellular component organization or biogenesis at cellular level;cellular localization;cellular process;lipid localization;lipid particle organization;lipid storage;localization;macromolecule localization;mitochondrion localization;negative regulatio…	binding;enzyme binding;lipase binding;protein binding	cell part;cytoplasm;cytoplasmic part;cytosol;intracellular membrane-bounded organelle;intracellular organelle;intracellular part;lipid particle;membrane-bounded organelle;mitochondrion;organelle		G protein-coupled receptor kinase 1 substrate motif;PKA kinase substrate motif;PKC kinase substrate motif				3	0.991402	5.71075e-11	95.361	64.294	95.361	-0.36771	1.45723	1	465
2.45624	Palmd	S	371	SIRQNEYEVSPRTELSPSRASPGKSGPQCSS	Palmdelphin	Q4KM62	-1.89822	-2.06041	-5.48162	1.01564	0.748337	1.03669	0.553439	>sp|Q4KM62|PALMD_RAT Palmdelphin OS=Rattus norvegicus GN=Palmd PE=1 SV=1	biological regulation;regulation of anatomical structure morphogenesis;regulation of biological process;regulation of biological quality;regulation of cell morphogenesis;regulation of cell shape;regulation of cellular component organization;regulation of cellular process;regulation of developmental process		cell part;cell projection;cell projection part;cytoplasm;dendrite;dendritic spine;intracellular part;membrane;neuron projection;neuron spine		Casein kinase II substrate motif;Cdc2 kinase substrate motif;CDK kinase substrate motif;CDK1,2,4,6 kinase substrate motif;ERK1,2 kinase substrate motif;G protein-coupled receptor kinase 1 substrate motif;GSK-3, ERK1, ERK2, CDK5 substrate motif;WW domain binding motif	VsPRTELsPSRAsPG	+	HTP	2	0.929036	0.00927317	95.483	64.686	50.178	0.17394	1.24947	2	632
2.44314	LOC498555	S	102	APAAAEEKKDEKKEESEESDEDMGFGLFD__		D4A4D5	-4.38864	2.71223	-5.48162	-5.6986	-5.39301	-5.69277	0.427243	>tr|D4A4D5|D4A4D5_RAT Protein LOC100362751 OS=Rattus norvegicus GN=LOC498555 PE=3 SV=1	biosynthetic process;cellular biosynthetic process;cellular macromolecule biosynthetic process;cellular macromolecule metabolic process;cellular metabolic process;cellular process;macromolecule biosynthetic process;macromolecule metabolic process;metabolic process;translational elongation	structural constituent of ribosome;structural molecule activity	cell part;cytoplasmic part;intracellular non-membrane-bounded organelle;intracellular organelle;intracellular part;macromolecular complex;non-membrane-bounded organelle;organelle;ribonucleoprotein complex;ribosome		b-Adrenergic Receptor kinase substrate motif;Casein kinase II substrate motif;G protein-coupled receptor kinase 1 substrate motif;PKA kinase substrate motif;PKC kinase substrate motif				2	1	5.27898e-12	111.64	10.222	111.64	0.060226	1	2	204
2.40867	Hn1	S	82	GGREDSESPGTQRSNSSEASSGDFLDLKGES	Hematological and neurological expressed 1 protein	Q6AXU6	-4.38864	2.76812	2.87842	2.19516	2.01401	2.02124	0.423024	>sp|Q6AXU6|HN1_RAT Hematological and neurological expressed 1 protein OS=Rattus norvegicus GN=Hn1 PE=2 SV=3	developmental process		cell part;intracellular membrane-bounded organelle;intracellular organelle;intracellular part;membrane-bounded organelle;nucleus;organelle		14-3-3 domain binding motif;Calmodulin-dependent protein kinase II substrate motif;Casein kinase II substrate motif;G protein-coupled receptor kinase 1 substrate motif;GSK3 kinase substrate motif;PKA kinase substrate motif;PKC kinase substrate motif	PGTQRsNssEASsGD	+	HTP	2	0.836373	0.00025781	92.563	61.565	80.994	0.75804	0.991533	1	725
2.3682	Alpk2	S	855	SPDKILAVLQAQGSESPQATYKHSEDGKSAE		F1LTG2	-4.38864	-5.25521	-5.48162	2.04402	-5.39301	-5.69277	0.427243	>tr|F1LTG2|F1LTG2_RAT Protein Alpk2 OS=Rattus norvegicus GN=Alpk2 PE=4 SV=2		adenyl nucleotide binding;adenyl ribonucleotide binding;ATP binding;binding;catalytic activity;kinase activity;nucleotide binding;phosphotransferase activity, alcohol group as acceptor;protein kinase activity;protein serine/threonine kinase activity;purine nucleotide binding;purine ribonucleoside triphosphate binding;purine ribonucleotide binding;ribonucleotide binding;transferase activity;transf…	cell part;intracellular organelle part;intracellular part;nuclear part;nucleoplasm;organelle part		b-Adrenergic Receptor kinase substrate motif;ERK1,2 kinase substrate motif;G protein-coupled receptor kinase 1 substrate motif;GSK-3, ERK1, ERK2, CDK5 substrate motif;WW domain binding motif				3	0.814411	0.0156784	66.674	42.74	66.674	-0.0089192	1	1	315
2.32159	Ttn	S	305	SPVRHVRAPTPSPVRSVSPAGRISTSPIRSV		D4A8Y1	4.47148	4.18071	-5.48162	1.63758	4.07402	3.46507	0.333958	>tr|D4A8Y1|D4A8Y1_RAT Uncharacterized protein OS=Rattus norvegicus PE=4 SV=1					Casein kinase II substrate motif;G protein-coupled receptor kinase 1 substrate motif;MAPKAPK2 kinase substrate motif				2	0.904937	0.000513643	84.169	34.081	51.727	-0.06388	0.809772	2;3	231
2.30872	Fstl5	T	307	PVGKQFDRVDDFFIPTPTLIITHMRFGFILH		M0R4S1	-4.38864	2.30898	-5.48162	-5.6986	-5.39301	-5.69277	0.427243	>tr|M0R4S1|M0R4S1_RAT Protein Fstl5 (Fragment) OS=Rattus norvegicus GN=Fstl5 PE=4 SV=1					DNA dependent Protein kinase substrate motif;GSK-3, ERK1, ERK2, CDK5 substrate motif;WW domain binding motif				3	0.961934	0.0247039	40.384	12.244	40.384	1.8501	1	2	445
2.30872	Fstl5	T	309	GKQFDRVDDFFIPTPTLIITHMRFGFILHKD		M0R4S1	-4.38864	2.30898	-5.48162	-5.6986	-5.39301	-5.69277	0.427243	>tr|M0R4S1|M0R4S1_RAT Protein Fstl5 (Fragment) OS=Rattus norvegicus GN=Fstl5 PE=4 SV=1					DNA dependent Protein kinase substrate motif;G protein-coupled receptor kinase 1 substrate motif				3	0.880131	0.0247039	40.384	12.244	40.384	1.8501	1	2	445
2.30704	Dmd	S	471	SPLPSPPEMMPTSPQSPRDAELIAEAKLLRQ		F1LN35	-4.38864	-5.25521	1.37252	1.59598	-5.39301	1.42594	0.310154	>tr|F1LN35|F1LN35_RAT Dystrophin OS=Rattus norvegicus GN=Dmd PE=4 SV=1	aging;anatomical structure morphogenesis;cell differentiation;cell part morphogenesis;cell projection morphogenesis;cell projection organization;cellular component morphogenesis;cellular component organization;cellular component organization at cellular level;cellular component organization or biogenesis;cellular component organization or biogenesis at cellular level;cellular developmental proces…	binding;cation binding;integrin binding;ion binding;metal ion binding;PDZ domain binding;protein binding;protein complex binding;protein domain specific binding;receptor binding;transition metal ion binding;zinc ion binding	cell part;contractile fiber;cytoplasmic part;dystrophin-associated glycoprotein complex;intracellular membrane-bounded organelle;intracellular non-membrane-bounded organelle;intracellular organelle;intracellular part;macromolecular complex;membrane;membrane part;membrane raft;membrane-bounded organelle;myofibril;non-membrane-bounded organelle;nucleus;organelle;plasma membrane;plasma membrane part…		Casein kinase II substrate motif;ERK1,2 kinase substrate motif;G protein-coupled receptor kinase 1 substrate motif;Growth associated histone HI kinase substrate motif;GSK-3, ERK1, ERK2, CDK5 substrate motif;PKA kinase substrate motif;PKC kinase substrate motif;Pyruvate dehydrogenase kinase substrate motif;WW domain binding motif				3	0.936563	0.000282276	54.596	21.581	54.537	-0.82273	0.75996	2	280
2.2872	Pkp4	S	75	QIVASQLERCRLGAESPSIASTSSTEKSFPW		F1M3R5	-4.38864	2.24443	-5.48162	-5.6986	-5.39301	-5.69277	0.427243	>tr|F1M3R5|F1M3R5_RAT Protein Pkp4 OS=Rattus norvegicus GN=Pkp4 PE=4 SV=2;>tr|F1M2K6|F1M2K6_RAT Protein Pkp4 OS=Rattus norvegicus GN=Pkp4 PE=4 SV=2	biological adhesion;biological regulation;cell adhesion;cell junction assembly;cell junction organization;cell-cell adhesion;cell-cell junction assembly;cell-cell junction organization;cellular component assembly;cellular component assembly at cellular level;cellular component organization;cellular component organization at cellular level;cellular component organization or biogenesis;cellular com…		anchoring junction;cell junction;cell part;cell-cell contact zone;cell-cell junction;cytoplasmic part;cytoskeletal part;desmosome;internal side of plasma membrane;intracellular non-membrane-bounded organelle;intracellular organelle;intracellular organelle part;intracellular part;membrane part;midbody;mitotic spindle;non-membrane-bounded organelle;organelle;organelle part;perinuclear region of cyt…		b-Adrenergic Receptor kinase substrate motif;Casein kinase II substrate motif;ERK1,2 kinase substrate motif;G protein-coupled receptor kinase 1 substrate motif;GSK-3, ERK1, ERK2, CDK5 substrate motif;WW domain binding motif	RCRLGAEsPSIASTS	+	HTP	3	0.997471	0.0233073	40.92	16.601	40.92	2.1323	1	4	347
2.2872	Pkp4	S	77	VASQLERCRLGAESPSIASTSSTEKSFPWRS		F1M3R5	-4.38864	2.24443	-5.48162	-5.6986	-5.39301	-5.69277	0.427243	>tr|F1M3R5|F1M3R5_RAT Protein Pkp4 OS=Rattus norvegicus GN=Pkp4 PE=4 SV=2;>tr|F1M2K6|F1M2K6_RAT Protein Pkp4 OS=Rattus norvegicus GN=Pkp4 PE=4 SV=2	biological adhesion;biological regulation;cell adhesion;cell junction assembly;cell junction organization;cell-cell adhesion;cell-cell junction assembly;cell-cell junction organization;cellular component assembly;cellular component assembly at cellular level;cellular component organization;cellular component organization at cellular level;cellular component organization or biogenesis;cellular com…		anchoring junction;cell junction;cell part;cell-cell contact zone;cell-cell junction;cytoplasmic part;cytoskeletal part;desmosome;internal side of plasma membrane;intracellular non-membrane-bounded organelle;intracellular organelle;intracellular organelle part;intracellular part;membrane part;midbody;mitotic spindle;non-membrane-bounded organelle;organelle;organelle part;perinuclear region of cyt…		Casein kinase I substrate motif;Casein kinase II substrate motif;DNA dependent Protein kinase substrate motif;G protein-coupled receptor kinase 1 substrate motif				3	0.997576	0.0233073	40.92	16.601	40.92	2.1323	1	4	347
2.28685	Slc25a54	S	12	____MLSWLQDVLWPSKAPKSDYDDLAFEIL		D3ZTW5	-4.38864	-5.25521	-5.48162	1.79999	-5.39301	-5.69277	0.427243	>tr|D3ZTW5|D3ZTW5_RAT Protein Slc25a54 OS=Rattus norvegicus GN=Slc25a54 PE=3 SV=1	cellular process;establishment of localization;transmembrane transport;transport	binding;calcium ion binding;cation binding;ion binding;metal ion binding	cell part;chromatoid body;cytoplasmic part;cytoskeletal part;cytosol;integral to membrane;intracellular membrane-bounded organelle;intracellular non-membrane-bounded organelle;intracellular organelle;intracellular organelle part;intracellular part;intrinsic to membrane;macromolecular complex;membrane part;membrane-bounded organelle;microtubule organizing center;mitochondrion;non-membrane-bounded …		DNA dependent Protein kinase substrate motif				3	0.999892	0.0173834	62.466	30.744	62.466	-2.024	1	1	155
2.19776	Kpna3	S	60	LLKKRNVPQEESLEDSDVDADFKAQNVTLEA	Importin subunit alpha	Q56R18	0.627256	1.18731	2.34455	2.23122	-5.39301	0.00826836	0.433439	>tr|Q56R18|Q56R18_RAT Importin subunit alpha OS=Rattus norvegicus GN=Kpna3 PE=2 SV=1	establishment of localization;establishment of localization in cell;establishment of protein localization;intracellular protein transport;intracellular transport;nuclear import;nuclear transport;nucleocytoplasmic transport;protein import;protein import into nucleus;protein targeting;protein transport;transport	protein transporter activity;substrate-specific transporter activity;transporter activity	cell part;cytoplasm;intracellular membrane-bounded organelle;intracellular organelle;intracellular part;membrane-bounded organelle;nucleus;organelle		b-Adrenergic Receptor kinase substrate motif;Casein kinase II substrate motif;G protein-coupled receptor kinase 1 substrate motif;MAPKAPK2 kinase substrate motif;Pyruvate dehydrogenase kinase substrate motif	QEEsLEDsDVDADFK	+	HTP	2	0.999866	2.68574e-07	94.73	62.705	94.73	0.91506	1.01241	1	639
2.17571	Limch1	S	903	ARESGLPEEHSSLTQSPSANSENSVSKGISQ		F1M392	1.38098	1.70469	-0.585239	-0.845179	-5.39301	0.325079	0.558673	>tr|F1M392|F1M392_RAT Protein Limch1 OS=Rattus norvegicus GN=Limch1 PE=4 SV=2	actin cytoskeleton organization;actin filament-based process;actomyosin structure organization;cellular component organization;cellular component organization at cellular level;cellular component organization or biogenesis;cellular component organization or biogenesis at cellular level;cellular process;cytoskeleton organization;organelle organization	binding;cation binding;ion binding;metal ion binding;transition metal ion binding;zinc ion binding			Casein kinase II substrate motif;ERK1,2 kinase substrate motif;GSK-3, ERK1, ERK2, CDK5 substrate motif;MAPKAPK2 kinase substrate motif;WW domain binding motif	EHSSLTQsPSANSEN	+	HTP	3	0.779027	0.00431519	52.754	23.151	42.618	-0.63408	1.2597	1	348
2.11611	Tpm1	S	174	DRKYEEVARKLVIIESDLERAEERAELSEGK	Tropomyosin alpha-1 chain	P04692	-4.38864	-5.25521	-5.48162	-5.6986	-5.39301	1.29359	0.427243	>sp|P04692|TPM1_RAT Tropomyosin alpha-1 chain OS=Rattus norvegicus GN=Tpm1 PE=1 SV=3;>sp|P04692-3|TPM1_RAT Isoform 3 of Tropomyosin alpha-1 chain OS=Rattus norvegicus GN=Tpm1;>sp|P04692-6|TPM1_RAT Isoform 6 of Tropomyosin alpha-1 chain OS=Rattus norvegicus	actin filament capping;actin filament-based movement;actin filament-based process;actin-mediated cell contraction;actin-myosin filament sliding;biological regulation;cardiac muscle contraction;cell projection organization;cellular component movement;cellular component organization;cellular component organization at cellular level;cellular component organization or biogenesis;cellular component or…	actin binding;actin filament binding;binding;cytoskeletal protein binding;identical protein binding;protein binding;protein dimerization activity;protein homodimerization activity;protein N-terminus binding	cell part;cytoplasm;cytoskeleton;intracellular non-membrane-bounded organelle;intracellular organelle;intracellular part;macromolecular complex;non-membrane-bounded organelle;organelle;protein complex	Cardiac muscle contraction;Dilated cardiomyopathy;Hypertrophic cardiomyopathy (HCM)	b-Adrenergic Receptor kinase substrate motif;Casein kinase II substrate motif	RKLVIIEsDLERAEE	+	HTP	3	1	0.00162035	148.28	48.78	148.28	0.039622	1	1	495
2.06046	Plcd3	S	495	GKKLPAARNEDGRILSDREDEDEDEEEAEEA		D4A978	-4.38864	1.5642	-5.48162	-5.6986	-5.39301	-5.69277	0.427243	>tr|D4A978|D4A978_RAT Protein Plcd3 OS=Rattus norvegicus GN=Plcd3 PE=4 SV=1	anatomical structure development;anatomical structure formation involved in morphogenesis;angiogenesis;biological regulation;blood vessel development;catabolic process;cellular process;cellular response to stimulus;developmental process;embryonic organ development;intracellular signal transduction;labyrinthine layer blood vessel development;lipid catabolic process;lipid metabolic process;metaboli…	catalytic activity;hydrolase activity;hydrolase activity, acting on ester bonds;lipase activity;molecular transducer activity;phosphatidylinositol phospholipase C activity;phospholipase activity;phospholipase C activity;phosphoric diester hydrolase activity;phosphoric ester hydrolase activity;signal transducer activity	cell part;cytoplasmic part;cytosol;intracellular part;membrane	Calcium signaling pathway;Inositol phosphate metabolism;Phosphatidylinositol signaling system	14-3-3 domain binding motif;Calmodulin-dependent protein kinase II substrate motif;Casein kinase II substrate motif;MAPKAPK2 kinase substrate motif;PKA kinase substrate motif;PKC kinase substrate motif	NEDGRILsDREDEDE	+	HTP	3	1	4.72461e-07	87.05	61.793	87.05	0.59932	1	1	234
2.03466	Hrc	S	131	QLHGHHKPNSEDLGDSAESHFPRQQSHNREE		G3V8S6	-4.38864	0.913372	-5.48162	-5.6986	1.05763	1.33129	0.295232	>tr|G3V8S6|G3V8S6_RAT Histidine rich calcium binding protein, isoform CRA_b OS=Rattus norvegicus GN=Hrc PE=4 SV=1	biological regulation;calcium ion homeostasis;cation homeostasis;cellular calcium ion homeostasis;cellular cation homeostasis;cellular chemical homeostasis;cellular divalent inorganic cation homeostasis;cellular homeostasis;cellular ion homeostasis;cellular metal ion homeostasis;cellular process;chemical homeostasis;cytosolic calcium ion homeostasis;divalent inorganic cation homeostasis;homeostat…	binding;calcium ion binding;cation binding;ion binding;metal ion binding	cell part;contractile fiber part;cytoplasmic part;endoplasmic reticulum membrane;endoplasmic reticulum part;intracellular organelle part;intracellular part;membrane;membrane part;organelle membrane;organelle part;sarcoplasmic reticulum membrane;Z disc		b-Adrenergic Receptor kinase substrate motif;Casein kinase II substrate motif				4	0.999083	0.00134231	95.409	77.79	95.409	-0.36095	0.728403	1	428
1.96565	Ppp1r12b	S	837	KEAWHERLSRLESGGSNPTSSDSHSDRASAR		D3ZIC4	-4.38864	-5.25521	-5.48162	0.836371	-5.39301	-5.69277	0.427243	>tr|D3ZIC4|D3ZIC4_RAT Protein phosphatase 1 regulatory subunit 12 OS=Rattus norvegicus GN=Ppp1r12b PE=3 SV=1	biological regulation;cellular process;cellular response to stimulus;regulation of biological process;regulation of cellular process;response to stimulus;signal transduction	enzyme regulator activity;phosphatase regulator activity	cell part;cytoplasm;intracellular part	Vascular smooth muscle contraction	Casein kinase II substrate motif;G protein-coupled receptor kinase 1 substrate motif;GSK3 kinase substrate motif				3	0.836824	0.00133765	127.91	94.474	127.91	0.13484	1	1	114
1.92777	Map4	S	978	SQKLNFKEKAQAKVGSLDNVGHLPAGGTVKT	Microtubule-associated protein 4	Q5M7W5	0.405273	-0.0545921	-1.02087	-0.661375	-5.39301	-0.254616	0.620893	>sp|Q5M7W5|MAP4_RAT Microtubule-associated protein 4 OS=Rattus norvegicus GN=Map4 PE=1 SV=1;>sp|Q5M7W5-2|MAP4_RAT Isoform 2 of Microtubule-associated protein 4 OS=Rattus norvegicus GN=Map4	cell cycle process;cell division;cellular component movement;cellular component organization;cellular component organization at cellular level;cellular component organization or biogenesis;cellular component organization or biogenesis at cellular level;cellular process;cytoskeleton organization;establishment of localization;establishment of localization in cell;establishment of organelle localiza…		cell part;cytoplasm;cytoskeletal part;extracellular membrane-bounded organelle;extracellular organelle;extracellular region part;extracellular vesicular exosome;intracellular non-membrane-bounded organelle;intracellular organelle;intracellular organelle part;intracellular part;macromolecular complex;membrane;membrane-bounded organelle;membrane-bounded vesicle;microtubule;mitotic spindle;non-membr…		Phosphorylase kinase substrate motif;PKA kinase substrate motif;PKC kinase substrate motif	KAQAKVGsLDNVGHL	+	HTP	3	1	0.00128771	96.756	57.973	96.756	-0.12384	1.3811	1	655
1.92747	Sgca	S	377	MFNVRTGERLPPRVDSAQMPLILDQH_____		D3ZDQ9	-4.38864	1.16522	-5.48162	-5.6986	-5.39301	-5.69277	0.427243	>tr|D3ZDQ9|D3ZDQ9_RAT Protein Sgca OS=Rattus norvegicus GN=Sgca PE=4 SV=1	anatomical structure development;developmental process;multicellular organismal process;muscle contraction;muscle organ development;muscle structure development;muscle system process;organ development;system process	binding;calcium ion binding;cation binding;ion binding;metal ion binding	cell junction;cell part;cell-cell junction;macromolecular complex;membrane;membrane part;membrane raft;plasma membrane;plasma membrane part;protein complex;sarcoglycan complex;sarcolemma	Arrhythmogenic right ventricular cardiomyopathy (ARVC);Dilated cardiomyopathy;Hypertrophic cardiomyopathy (HCM);Viral myocarditis	14-3-3 domain binding motif;b-Adrenergic Receptor kinase substrate motif;Calmodulin-dependent protein kinase II substrate motif;G protein-coupled receptor kinase 1 substrate motif;PKA kinase substrate motif;PKC kinase substrate motif	RLPPRVDsAQMPLIL	+	HTP	3	1	0.00165846	87.713	52.384	87.713	-0.28877	1	1	80
1.91229	Rab12	S	20	AALHRRPAGGGLGAVSPALSGGQARRRKQPP	Ras-related protein Rab-12	P35284	0.890922	0.683527	-5.48162	0.383863	1.10467	0.438169	0.459889	>sp|P35284|RAB12_RAT Ras-related protein Rab-12 OS=Rattus norvegicus GN=Rab12 PE=1 SV=2;>tr|D4A376|D4A376_RAT Ras-related protein Rab-12 OS=Rattus norvegicus GN=Rab12 PE=3 SV=2	autophagy;biological regulation;catabolic process;cellular catabolic process;cellular component organization;cellular component organization or biogenesis;cellular localization;cellular macromolecule catabolic process;cellular macromolecule localization;cellular macromolecule metabolic process;cellular membrane organization;cellular metabolic process;cellular process;cellular protein catabolic pr…	binding;catalytic activity;GDP binding;GTP binding;GTPase activity;guanyl nucleotide binding;guanyl ribonucleotide binding;hydrolase activity;hydrolase activity, acting on acid anhydrides;hydrolase activity, acting on acid anhydrides, in phosphorus-containing anhydrides;nucleoside-triphosphatase activity;nucleotide binding;purine nucleotide binding;purine ribonucleoside triphosphate binding;purin…	autophagic vacuole;cell part;cytoplasmic membrane-bounded vesicle;cytoplasmic part;cytoplasmic vesicle;endosomal part;endosome membrane;Golgi apparatus;Golgi apparatus part;Golgi membrane;intracellular membrane-bounded organelle;intracellular organelle;intracellular organelle part;intracellular part;lysosomal membrane;lysosome;lytic vacuole;membrane;membrane-bounded organelle;membrane-bounded ves…		ERK1,2 kinase substrate motif;G protein-coupled receptor kinase 1 substrate motif;GSK3 kinase substrate motif;GSK-3, ERK1, ERK2, CDK5 substrate motif;WW domain binding motif	GGGLGAVsPALSGGQ	+	HTP	3	1	5.80428e-08	189.45	131.85	189.45	-0.16453	1.06517	1	197
1.90326	Gpsm1	S	567	LIASSQSRRLDDQRASVGSLPGLRITLNNVG	G-protein-signaling modulator 1	Q9R080	-4.38864	-5.25521	-5.48162	0.649219	-5.39301	-5.69277	0.427243	>sp|Q9R080|GPSM1_RAT G-protein-signaling modulator 1 OS=Rattus norvegicus GN=Gpsm1 PE=1 SV=2;>sp|Q9R080-2|GPSM1_RAT Isoform 2 of G-protein-signaling modulator 1 OS=Rattus norvegicus GN=Gpsm1;>sp|Q9R080-3|GPSM1_RAT Isoform 3 of G-protein-signaling modulator	anatomical structure development;biological regulation;cell differentiation;cellular developmental process;cellular process;developmental process;nervous system development;regulation of biological process;regulation of cellular process;regulation of G-protein coupled receptor protein signaling pathway;regulation of response to stimulus;regulation of signal transduction;regulation of signaling;sy…	binding;enzyme regulator activity;GDP-dissociation inhibitor activity;G-protein alpha-subunit binding;GTPase regulator activity;nucleoside-triphosphatase regulator activity;protein binding;small GTPase regulator activity	cell part;cytoplasmic part;cytosol;endoplasmic reticulum membrane;endoplasmic reticulum part;Golgi apparatus part;Golgi membrane;intracellular organelle part;intracellular part;membrane;membrane part;organelle membrane;organelle part;plasma membrane		Casein kinase II substrate motif;PKA kinase substrate motif;PKC kinase substrate motif	RLDDQRAsVGsLPGL	+	HTP	3	1	0.000128637	111.73	69.633	110.35	0.1217	1	2	439
1.90326	Gpsm1	S	570	SSQSRRLDDQRASVGSLPGLRITLNNVGHLR	G-protein-signaling modulator 1	Q9R080	-4.38864	-5.25521	-5.48162	0.649219	-5.39301	-5.69277	0.427243	>sp|Q9R080|GPSM1_RAT G-protein-signaling modulator 1 OS=Rattus norvegicus GN=Gpsm1 PE=1 SV=2;>sp|Q9R080-2|GPSM1_RAT Isoform 2 of G-protein-signaling modulator 1 OS=Rattus norvegicus GN=Gpsm1;>sp|Q9R080-3|GPSM1_RAT Isoform 3 of G-protein-signaling modulator	anatomical structure development;biological regulation;cell differentiation;cellular developmental process;cellular process;developmental process;nervous system development;regulation of biological process;regulation of cellular process;regulation of G-protein coupled receptor protein signaling pathway;regulation of response to stimulus;regulation of signal transduction;regulation of signaling;sy…	binding;enzyme regulator activity;GDP-dissociation inhibitor activity;G-protein alpha-subunit binding;GTPase regulator activity;nucleoside-triphosphatase regulator activity;protein binding;small GTPase regulator activity	cell part;cytoplasmic part;cytosol;endoplasmic reticulum membrane;endoplasmic reticulum part;Golgi apparatus part;Golgi membrane;intracellular organelle part;intracellular part;membrane;membrane part;organelle membrane;organelle part;plasma membrane			DQRAsVGsLPGLRIT	+	HTP	3	1	0.000128637	111.73	69.633	110.35	0.1217	1	2	439
1.89356	Myo18b	S	1279	FQALDPALLKRLDLTSEGLDERKAVEELLQT		M0R6Z9	-4.38864	1.06351	-5.48162	-5.6986	-5.39301	-5.69277	0.427243	>tr|M0R6Z9|M0R6Z9_RAT Protein Myo18b OS=Rattus norvegicus GN=Myo18b PE=4 SV=1	anatomical structure development;cardiac muscle fiber development;cell development;cell differentiation;cellular developmental process;cellular process;chordate embryonic development;developmental process;embryo development;embryo development ending in birth or egg hatching;in utero embryonic development;muscle cell development;muscle fiber development;striated muscle cell development;vasculogene…	adenyl nucleotide binding;adenyl ribonucleotide binding;ATP binding;binding;catalytic activity;hydrolase activity;hydrolase activity, acting on acid anhydrides;hydrolase activity, acting on acid anhydrides, in phosphorus-containing anhydrides;motor activity;nucleoside-triphosphatase activity;nucleotide binding;purine nucleotide binding;purine ribonucleoside triphosphate binding;purine ribonucleot…	cell part;contractile fiber part;cytoplasmic part;cytoskeletal part;filamentous actin;intracellular organelle part;intracellular part;macromolecular complex;myosin complex;organelle part;protein complex;Z disc		Casein kinase I substrate motif;G protein-coupled receptor kinase 1 substrate motif				2	1	0.0240875	55.782	15.903	55.782	2.092	1	2	459
1.89356	Myo18b	T	1278	RFQALDPALLKRLDLTSEGLDERKAVEELLQ		M0R6Z9	-4.38864	1.06351	-5.48162	-5.6986	-5.39301	-5.69277	0.427243	>tr|M0R6Z9|M0R6Z9_RAT Protein Myo18b OS=Rattus norvegicus GN=Myo18b PE=4 SV=1	anatomical structure development;cardiac muscle fiber development;cell development;cell differentiation;cellular developmental process;cellular process;chordate embryonic development;developmental process;embryo development;embryo development ending in birth or egg hatching;in utero embryonic development;muscle cell development;muscle fiber development;striated muscle cell development;vasculogene…	adenyl nucleotide binding;adenyl ribonucleotide binding;ATP binding;binding;catalytic activity;hydrolase activity;hydrolase activity, acting on acid anhydrides;hydrolase activity, acting on acid anhydrides, in phosphorus-containing anhydrides;motor activity;nucleoside-triphosphatase activity;nucleotide binding;purine nucleotide binding;purine ribonucleoside triphosphate binding;purine ribonucleot…	cell part;contractile fiber part;cytoplasmic part;cytoskeletal part;filamentous actin;intracellular organelle part;intracellular part;macromolecular complex;myosin complex;organelle part;protein complex;Z disc						2	1	0.0240875	55.782	15.903	55.782	2.092	1	2	459
1.88776	Dmd	S	460	RLKQQHEHKGLSPLPSPPEMMPTSPQSPRDA		F1LN35	-4.38864	-5.25521	-5.48162	-5.6986	-5.39301	0.608534	0.427243	>tr|F1LN35|F1LN35_RAT Dystrophin OS=Rattus norvegicus GN=Dmd PE=4 SV=1	aging;anatomical structure morphogenesis;cell differentiation;cell part morphogenesis;cell projection morphogenesis;cell projection organization;cellular component morphogenesis;cellular component organization;cellular component organization at cellular level;cellular component organization or biogenesis;cellular component organization or biogenesis at cellular level;cellular developmental proces…	binding;cation binding;integrin binding;ion binding;metal ion binding;PDZ domain binding;protein binding;protein complex binding;protein domain specific binding;receptor binding;transition metal ion binding;zinc ion binding	cell part;contractile fiber;cytoplasmic part;dystrophin-associated glycoprotein complex;intracellular membrane-bounded organelle;intracellular non-membrane-bounded organelle;intracellular organelle;intracellular part;macromolecular complex;membrane;membrane part;membrane raft;membrane-bounded organelle;myofibril;non-membrane-bounded organelle;nucleus;organelle;plasma membrane;plasma membrane part…		Casein kinase II substrate motif;DNA dependent Protein kinase substrate motif;ERK1,2 kinase substrate motif;GSK-3, ERK1, ERK2, CDK5 substrate motif;MAPKAPK2 kinase substrate motif;WW domain binding motif				3	0.883251	0.00177931	54.537	21.581	46.273	-1.4135	1	2	280
1.87802		S	515	ALDMQEGADQPKTQVSIPVVPSMASLTLLS_		Q9JJH5-2	-4.38864	1.01688	-5.48162	-5.6986	-5.39301	-5.69277	0.427243	>sp|Q9JJH5-2|F262_RAT Isoform 1 of 6-phosphofructo-2-kinase/fructose-2,6-bisphosphatase 2 OS=Rattus norvegicus GN=Pfkfb2	alcohol catabolic process;alcohol metabolic process;biological regulation;carbohydrate catabolic process;carbohydrate metabolic process;carbohydrate phosphorylation;carboxylic acid metabolic process;catabolic process;cellular carbohydrate catabolic process;cellular carbohydrate metabolic process;cellular ketone metabolic process;cellular metabolic process;cellular process;dephosphorylation;fructo…	6-phosphofructo-2-kinase activity;adenyl nucleotide binding;adenyl ribonucleotide binding;ATP binding;binding;carbohydrate kinase activity;carbohydrate phosphatase activity;catalytic activity;enzyme binding;fructose-2,6-bisphosphate 2-phosphatase activity;hydrolase activity;hydrolase activity, acting on ester bonds;kinase activity;kinase binding;nucleotide binding;phosphatase activity;phosphofruc…	cell part;cytoplasm;intracellular part	Fructose and mannose metabolism	PKA kinase substrate motif				3	0.999712	0.019819	52.731	13.736	52.731	-0.68859	1	3	771
1.87802		S	521	GADQPKTQVSIPVVPSMASLTLLS_______		Q9JJH5-2	-4.38864	1.01688	-5.48162	-5.6986	-5.39301	-5.69277	0.427243	>sp|Q9JJH5-2|F262_RAT Isoform 1 of 6-phosphofructo-2-kinase/fructose-2,6-bisphosphatase 2 OS=Rattus norvegicus GN=Pfkfb2	alcohol catabolic process;alcohol metabolic process;biological regulation;carbohydrate catabolic process;carbohydrate metabolic process;carbohydrate phosphorylation;carboxylic acid metabolic process;catabolic process;cellular carbohydrate catabolic process;cellular carbohydrate metabolic process;cellular ketone metabolic process;cellular metabolic process;cellular process;dephosphorylation;fructo…	6-phosphofructo-2-kinase activity;adenyl nucleotide binding;adenyl ribonucleotide binding;ATP binding;binding;carbohydrate kinase activity;carbohydrate phosphatase activity;catalytic activity;enzyme binding;fructose-2,6-bisphosphate 2-phosphatase activity;hydrolase activity;hydrolase activity, acting on ester bonds;kinase activity;kinase binding;nucleotide binding;phosphatase activity;phosphofruc…	cell part;cytoplasm;intracellular part	Fructose and mannose metabolism	Casein kinase II substrate motif;DNA dependent Protein kinase substrate motif				3	0.76472	0.019819	52.731	13.736	52.731	-0.68859	1	3	771
1.87802		T	512	PLRALDMQEGADQPKTQVSIPVVPSMASLTL		Q9JJH5-2	-4.38864	1.01688	-5.48162	-5.6986	-5.39301	-5.69277	0.427243	>sp|Q9JJH5-2|F262_RAT Isoform 1 of 6-phosphofructo-2-kinase/fructose-2,6-bisphosphatase 2 OS=Rattus norvegicus GN=Pfkfb2	alcohol catabolic process;alcohol metabolic process;biological regulation;carbohydrate catabolic process;carbohydrate metabolic process;carbohydrate phosphorylation;carboxylic acid metabolic process;catabolic process;cellular carbohydrate catabolic process;cellular carbohydrate metabolic process;cellular ketone metabolic process;cellular metabolic process;cellular process;dephosphorylation;fructo…	6-phosphofructo-2-kinase activity;adenyl nucleotide binding;adenyl ribonucleotide binding;ATP binding;binding;carbohydrate kinase activity;carbohydrate phosphatase activity;catalytic activity;enzyme binding;fructose-2,6-bisphosphate 2-phosphatase activity;hydrolase activity;hydrolase activity, acting on ester bonds;kinase activity;kinase binding;nucleotide binding;phosphatase activity;phosphofruc…	cell part;cytoplasm;intracellular part	Fructose and mannose metabolism	Casein kinase II substrate motif				3	0.999952	0.019819	52.731	13.736	52.731	-0.68859	1	3	771
1.87692	Atp2b1	T	1129	FRIEDSEPHIPLIDDTDAEDDAPTKRNSSPP		D3ZAX3	-4.38864	1.01357	-5.48162	-5.6986	-5.39301	-5.69277	0.427243	>tr|D3ZAX3|D3ZAX3_RAT Plasma membrane calcium-transporting ATPase 1 OS=Rattus norvegicus GN=Atp2b1 PE=3 SV=1;>tr|D3ZAE5|D3ZAE5_RAT ATPase, Ca++ transporting, plasma membrane 1, isoform CRA_b OS=Rattus norvegicus GN=Atp2b1 PE=3 SV=1	aging;anatomical structure development;brain development;cell communication;cellular process;cellular response to chemical stimulus;cellular response to corticosteroid stimulus;cellular response to corticosterone stimulus;cellular response to endogenous stimulus;cellular response to external stimulus;cellular response to extracellular stimulus;cellular response to glucocorticoid stimulus;cellular…	active transmembrane transporter activity;adenyl nucleotide binding;adenyl ribonucleotide binding;ATP binding;ATPase activity;ATPase activity, coupled;ATPase activity, coupled to movement of substances;ATPase activity, coupled to transmembrane movement of ions;ATPase activity, coupled to transmembrane movement of ions, phosphorylative mechanism;ATPase activity, coupled to transmembrane movement o…	apical part of cell;apical plasma membrane;basolateral plasma membrane;cell body membrane;cell part;cell projection membrane;cell projection part;dendrite membrane;dendritic spine membrane;extracellular membrane-bounded organelle;extracellular organelle;extracellular region part;extracellular vesicular exosome;integral to membrane;internal side of plasma membrane;intracellular membrane-bounded or…	Calcium signaling pathway;Pancreatic secretion;Salivary secretion	b-Adrenergic Receptor kinase substrate motif;Casein kinase II substrate motif	HIPLIDDtDAEDDAP	+	HTP	3	0.999351	0.000246349	69.581	42.058	69.581	-0.12562	1	1	64
1.86166	Cmya5	S	703	SAVDATSEYPHSPSLSEKASECHLPPLATTL		M0R557	-4.38864	-5.25521	-5.48162	0.524412	-5.39301	-5.69277	0.427243	>tr|M0R557|M0R557_RAT Protein Cmya5 (Fragment) OS=Rattus norvegicus GN=Cmya5 PE=4 SV=1	biological regulation;negative regulation of biological process;negative regulation of calcineurin-NFAT signaling pathway;negative regulation of calcium-mediated signaling;negative regulation of catalytic activity;negative regulation of cell communication;negative regulation of cellular process;negative regulation of hydrolase activity;negative regulation of molecular function;negative regulation…		cell part;contractile fiber part;costamere;cytoplasmic part;intracellular part;organelle part		G protein-coupled receptor kinase 1 substrate motif;GSK3 kinase substrate motif;MAPKAPK2 kinase substrate motif;PKA kinase substrate motif;PKC kinase substrate motif				3	0.883432	0.0107018	51.066	32.521	51.066	0.89592	1	2	448
1.81427		S	10	______MTSQILQNYSTKEAAMNRLVNLHLR	Ferritin	D3ZUZ5	-4.38864	0.825613	-5.48162	-5.6986	-5.39301	-5.69277	0.427243	>tr|D3ZUZ5|D3ZUZ5_RAT Ferritin OS=Rattus norvegicus PE=3 SV=1	biological regulation;cation homeostasis;cation transport;cellular cation homeostasis;cellular chemical homeostasis;cellular homeostasis;cellular ion homeostasis;cellular iron ion homeostasis;cellular metal ion homeostasis;cellular process;chemical homeostasis;establishment of localization;homeostatic process;ion homeostasis;ion transport;iron ion homeostasis;iron ion transport;metal ion homeosta…	binding;cation binding;ferric iron binding;ion binding;iron ion binding;metal ion binding;transition metal ion binding			Casein kinase II substrate motif;G protein-coupled receptor kinase 1 substrate motif;PKA kinase substrate motif;PKC kinase substrate motif				3	0.796231	0.00720092	68.261	22.981	68.261	-0.22382	1	1	164
1.77709	Igf2r	S	2474	RKPTTPAKLVSFHDDSDEDLLHI________		G3V824	0.882893	-0.283522	-5.48162	0.788969	0.265305	-0.252895	0.456684	>tr|G3V824|G3V824_RAT Insulin-like growth factor 2 receptor, isoform CRA_b OS=Rattus norvegicus GN=Igf2r PE=4 SV=1		binding;carbohydrate binding;mannose binding;monosaccharide binding;sugar binding;transporter activity	adherens junction;anchoring junction;cell junction;cell part;cell surface;cell-substrate adherens junction;cell-substrate junction;clathrin-coated vesicle;coated vesicle;cytoplasmic membrane-bounded vesicle;cytoplasmic part;cytoplasmic vesicle;endocytic vesicle;endosome;extracellular membrane-bounded organelle;extracellular organelle;extracellular region part;extracellular vesicular exosome;focal…		AMP-activated protein kinase substrate motif;b-Adrenergic Receptor kinase substrate motif;Casein kinase II substrate motif;HMGCoA Reductase kinase substrate motif;Pyruvate dehydrogenase kinase substrate motif				3	1	0.000571654	162.76	133.86	72.2	-3.6975	1.05879	1;2	415
1.75281	Tsc22d4	S	254	ELVAPEETGKVPPIDSRPNSPALYFDASLVH	TSC22 domain family protein 4	Q3B8N7	-4.38864	-5.25521	-5.48162	-5.6986	-5.39301	0.203699	0.427243	>sp|Q3B8N7|T22D4_RAT TSC22 domain family protein 4 OS=Rattus norvegicus GN=Tsc22d4 PE=2 SV=1	biosynthetic process;cellular biosynthetic process;cellular macromolecule biosynthetic process;cellular macromolecule metabolic process;cellular metabolic process;cellular nitrogen compound metabolic process;cellular process;macromolecule biosynthetic process;macromolecule metabolic process;metabolic process;nitrogen compound metabolic process;nucleic acid metabolic process;nucleobase-containing …	nucleic acid binding transcription factor activity;sequence-specific DNA binding transcription factor activity	cell part;intracellular membrane-bounded organelle;intracellular organelle;intracellular part;membrane-bounded organelle;nucleus;organelle		b-Adrenergic Receptor kinase substrate motif;G protein-coupled receptor kinase 1 substrate motif;GSK3 kinase substrate motif				4	0.949607	0.0157255	44.252	20.26	44.252	-0.4763	1	2	623
1.75281	Tsc22d4	S	266	PIDSRPNSPALYFDASLVHKSPDPFGAAAAQ	TSC22 domain family protein 4	Q3B8N7	-4.38864	-5.25521	-5.48162	-5.6986	-5.39301	0.203699	0.427243	>sp|Q3B8N7|T22D4_RAT TSC22 domain family protein 4 OS=Rattus norvegicus GN=Tsc22d4 PE=2 SV=1	biosynthetic process;cellular biosynthetic process;cellular macromolecule biosynthetic process;cellular macromolecule metabolic process;cellular metabolic process;cellular nitrogen compound metabolic process;cellular process;macromolecule biosynthetic process;macromolecule metabolic process;metabolic process;nitrogen compound metabolic process;nucleic acid metabolic process;nucleobase-containing …	nucleic acid binding transcription factor activity;sequence-specific DNA binding transcription factor activity	cell part;intracellular membrane-bounded organelle;intracellular organelle;intracellular part;membrane-bounded organelle;nucleus;organelle						4	0.808065	0.0157255	44.252	20.26	44.252	-0.4763	1	2	623
1.74069	Cmya5	S	106	RGSPSLRRKGSKKRNSLESQDVLTNQEDGPL		M0R557	-4.38864	0.687685	0.796896	0.497109	-5.39301	-5.69277	0.268364	>tr|M0R557|M0R557_RAT Protein Cmya5 (Fragment) OS=Rattus norvegicus GN=Cmya5 PE=4 SV=1;>tr|F1M0K3|F1M0K3_RAT Protein Cmya5 (Fragment) OS=Rattus norvegicus GN=Cmya5 PE=4 SV=2	biological regulation;negative regulation of biological process;negative regulation of calcineurin-NFAT signaling pathway;negative regulation of calcium-mediated signaling;negative regulation of catalytic activity;negative regulation of cell communication;negative regulation of cellular process;negative regulation of hydrolase activity;negative regulation of molecular function;negative regulation…		cell part;contractile fiber part;costamere;cytoplasmic part;intracellular part;organelle part		Aurora-A kinase substrate motif;Casein kinase II substrate motif;PAK2 kinase substrate motif;Phosphorylase kinase substrate motif;Pim1 kinase substrate sequence;PKA kinase substrate motif;PKC kinase substrate motif	KGSKKRNsLESQDVL	+	HTP	3	0.874411	0.000188773	64.522	44.941	49.559	-0.88292	0.670857	1	448
1.70776	Acsl1	S	230	ENKLTPCLKIIVIMDSYDNDLVERGQKCGVE	Long-chain-fatty-acid--CoA ligase 1	P18163	-4.38864	-5.25521	-5.48162	-5.6986	-5.39301	0.0685539	0.427243	>sp|P18163|ACSL1_RAT Long-chain-fatty-acid--CoA ligase 1 OS=Rattus norvegicus GN=Acsl1 PE=1 SV=1	acylglycerol metabolic process;adiponectin-mediated signaling pathway;biological regulation;biosynthetic process;carboxylic acid metabolic process;carboxylic acid transport;catabolic process;cell surface receptor linked signaling pathway;cellular catabolic process;cellular ketone metabolic process;cellular lipid metabolic process;cellular metabolic process;cellular process;cellular response to ch…	acetate-CoA ligase activity;acid-thiol ligase activity;adenyl nucleotide binding;adenyl ribonucleotide binding;ATP binding;binding;catalytic activity;CoA-ligase activity;fatty acid ligase activity;ligase activity;ligase activity, forming carbon-sulfur bonds;long-chain fatty acid-CoA ligase activity;nucleotide binding;purine nucleotide binding;purine ribonucleoside triphosphate binding;purine ribo…	cell part;cytoplasmic part;endoplasmic reticulum;endoplasmic reticulum membrane;endoplasmic reticulum part;integral to membrane;intracellular membrane-bounded organelle;intracellular organelle;intracellular organelle part;intracellular part;intrinsic to membrane;membrane;membrane part;membrane-bounded organelle;microbody;microbody membrane;microbody part;mitochondrial membrane;mitochondrial outer…	Adipocytokine signaling pathway;Fatty acid metabolism;Peroxisome;PPAR signaling pathway	b-Adrenergic Receptor kinase substrate motif				2	0.999788	8.38285e-07	108.71	71.314	108.71	0.87488	1	1	536
1.69514	Mylk3	S	155	VDDFILQGTVPWRKGSLADGPEENKEQAEVA	Myosin light chain kinase 3	E9PT87	-0.902729	-0.426846	-5.48162	-1.42488	-2.97297	-3.16546	0.700014	>sp|E9PT87|MYLK3_RAT Myosin light chain kinase 3 OS=Rattus norvegicus GN=Mylk3 PE=1 SV=1	actin cytoskeleton organization;actin filament-based process;actomyosin structure organization;anatomical structure formation involved in morphogenesis;biological regulation;cardiac myofibril assembly;cellular component assembly;cellular component assembly at cellular level;cellular component assembly involved in morphogenesis;cellular component organization;cellular component organization at cel…	adenyl nucleotide binding;adenyl ribonucleotide binding;ATP binding;binding;calmodulin-dependent protein kinase activity;catalytic activity;kinase activity;myosin light chain kinase activity;nucleotide binding;phosphotransferase activity, alcohol group as acceptor;protein kinase activity;protein serine/threonine kinase activity;purine nucleotide binding;purine ribonucleoside triphosphate binding;…	actin cytoskeleton;cell part;cytoplasmic part;cytoskeleton;cytosol;intracellular non-membrane-bounded organelle;intracellular organelle;intracellular part;non-membrane-bounded organelle;organelle	Calcium signaling pathway;Focal adhesion;Gastric acid secretion;Regulation of actin cytoskeleton;Vascular smooth muscle contraction	14-3-3 domain binding motif;Calmodulin-dependent protein kinase II substrate motif;Casein kinase II substrate motif;Phosphorylase kinase substrate motif;PKA kinase substrate motif;PKC epsilon kinase substrate motif;PKC kinase substrate motif;Pyruvate dehydrogenase kinase substrate motif	TVPWRKGsLADGPEE	+	HTP	2	1	0.00167778	77.506	38.5	42.095	-0.25467	1.53524	1	262
1.67847	LOC682469	T	311	NRSIRFATYTKENGRTLVVQDEPVGGDRPVP		M0R4E5	-4.38864	0.41822	-5.48162	-5.6986	-5.39301	-5.69277	0.427243	>tr|M0R4E5|M0R4E5_RAT Protein Kdm3b (Fragment) OS=Rattus norvegicus GN=Kdm3b PE=4 SV=1;>tr|M0RDF1|M0RDF1_RAT Protein Kdm3b OS=Rattus norvegicus GN=Kdm3b PE=4 SV=1		antioxidant activity							2	1	0.0292387	46.099	8.4541	46.099	2.3594	1	1	442
1.65564	Rxfp3	T	426	LWRIASPSLTSMRPFTATTKPEPEDHGLQAL		Q5Y986	-4.38864	-5.25521	-5.48162	-0.0936623	-5.39301	-5.69277	0.427243	>tr|Q5Y986|Q5Y986_RAT Protein Rxfp3 OS=Rattus norvegicus GN=Rxfp3 PE=2 SV=1	biological regulation;calcium ion homeostasis;cation homeostasis;cellular calcium ion homeostasis;cellular cation homeostasis;cellular chemical homeostasis;cellular divalent inorganic cation homeostasis;cellular homeostasis;cellular ion homeostasis;cellular metal ion homeostasis;cellular process;chemical homeostasis;cytosolic calcium ion homeostasis;divalent inorganic cation homeostasis;elevation…	binding;G-protein coupled receptor activity;molecular transducer activity;peptide binding;peptide receptor activity;peptide receptor activity, G-protein coupled;receptor activity;signal transducer activity;signaling receptor activity;transmembrane signaling receptor activity	cell part;integral to membrane;intrinsic to membrane;membrane part		Calmodulin-dependent protein kinase II substrate motif;PKC kinase substrate motif				2	0.971888	0.0135533	52.112	26.881	52.112	-0.59968	1	3	694
1.65377	Szrd1	S	107	EAEYAEARRRILGSASPEEEQEKPILDRPTR	SUZ domain-containing protein 1	Q5XIA2	-4.38864	0.344133	-5.48162	-5.6986	-5.39301	-5.69277	0.427243	>sp|Q5XIA2|SZRD1_RAT SUZ domain-containing protein 1 OS=Rattus norvegicus GN=Szrd1 PE=2 SV=2;>tr|D3ZF31|D3ZF31_RAT SUZ domain-containing protein 1 OS=Rattus norvegicus GN=Szrd1 PE=4 SV=1					Casein kinase II substrate motif;ERK1,2 kinase substrate motif;GSK-3, ERK1, ERK2, CDK5 substrate motif;WW domain binding motif	RRILGSAsPEEEQEK	+	HTP	3	0.800114	0.015562	49.188	32.042	49.188	-0.21119	1	1	92
1.64572	Irs3	S	91	PRPRRTVSLEGACTISKRADARQRHLIVIYT		B1WBQ1	-4.38864	0.319965	-5.48162	-5.6986	-5.39301	-5.69277	0.427243	>tr|B1WBQ1|B1WBQ1_RAT Insulin receptor substrate 3 OS=Rattus norvegicus GN=Irs3 PE=2 SV=1			cell part;membrane;plasma membrane		PKA kinase substrate motif;PKC kinase substrate motif				2	0.99986	0.0230785	54.09	21.938	54.09	-1.2469	1	2	21
1.64572	Irs3	T	89	RPPRPRRTVSLEGACTISKRADARQRHLIVI		B1WBQ1	-4.38864	0.319965	-5.48162	-5.6986	-5.39301	-5.69277	0.427243	>tr|B1WBQ1|B1WBQ1_RAT Insulin receptor substrate 3 OS=Rattus norvegicus GN=Irs3 PE=2 SV=1			cell part;membrane;plasma membrane						2	0.99986	0.0230785	54.09	21.938	54.09	-1.2469	1	2	21
1.62287	Rims1	S	1600	SSLVDPTLAPLTRRASQSSLESSSGPPCIRS	Regulating synaptic membrane exocytosis protein 1	Q9JIR4	-4.38864	-5.25521	0.264656	0.0138836	-5.39301	-0.152351	0.274739	>sp|Q9JIR4|RIMS1_RAT Regulating synaptic membrane exocytosis protein 1 OS=Rattus norvegicus GN=Rims1 PE=1 SV=1;>sp|Q9JIR4-2|RIMS1_RAT Isoform 2 of Regulating synaptic membrane exocytosis protein 1 OS=Rattus norvegicus GN=Rims1;>tr|F1LYS1|F1LYS1_RAT Regulat	biological regulation;calcium ion-dependent exocytosis of neurotransmitter;cellular chemical homeostasis;cellular component assembly;cellular component organization;cellular component organization or biogenesis;cellular homeostasis;cellular ion homeostasis;cellular process;chemical homeostasis;establishment of localization;establishment of localization in cell;establishment of protein localizatio…	binding;cation binding;enzyme binding;GTPase binding;ion binding;kinase binding;metal ion binding;protein binding;protein domain specific binding;protein kinase binding;Rab GTPase binding;Ras GTPase binding;SH3 domain binding;small GTPase binding	cell junction;cell part;membrane;plasma membrane;presynaptic active zone;presynaptic membrane;synapse part;synaptic membrane		14-3-3 domain binding motif;AMP-activated protein kinase substrate motif;ATM kinase substrate motif;Calmodulin-dependent protein kinase I substrate motif;Calmodulin-dependent protein kinase II substrate motif;Calmodulin-dependent protein kinase IV substrate motif;Casein kinase II substrate motif;Chk1 kinase substrate motif;DNA dependent Protein kinase substrate motif;PAK2 kinase substrate motif;P…	APLTRRAsQSsLESS	+	HTP	2	0.990357	0.00618858	54.306	17.026	49.535	-0.45321	0.6846	2	337
1.59784	Numa1	S	255	QRIDHLALLNEKQAASPQEPSELEELRGKNE		F1LW91	-4.38864	0.176336	-5.48162	-5.6986	-5.39301	-5.69277	0.427243	>tr|F1LW91|F1LW91_RAT Protein Numa1 (Fragment) OS=Rattus norvegicus GN=Numa1 PE=4 SV=1	cell cycle;cell cycle process;cell differentiation;cellular component organization;cellular component organization at cellular level;cellular component organization or biogenesis;cellular component organization or biogenesis at cellular level;cellular developmental process;cellular process;cytoskeleton organization;developmental process;epithelial cell differentiation;establishment of localizatio…	binding;catalytic activity;cytoskeletal protein binding;kinase activity;microtubule binding;molecular transducer activity;phosphotransferase activity, alcohol group as acceptor;phosphotransferase activity, nitrogenous group as acceptor;protein binding;protein histidine kinase activity;protein kinase activity;signal transducer activity;transferase activity;transferase activity, transferring phosph…	apical part of cell;cell body;cell part;cell projection;cytoplasmic part;cytoskeletal part;dendrite;extracellular membrane-bounded organelle;extracellular organelle;extracellular region part;extracellular vesicular exosome;Golgi apparatus part;Golgi membrane;intracellular membrane-bounded organelle;intracellular organelle;intracellular organelle part;intracellular part;macromolecular complex;memb…		Casein kinase II substrate motif;ERK1,2 kinase substrate motif;G protein-coupled receptor kinase 1 substrate motif;GSK-3, ERK1, ERK2, CDK5 substrate motif;PKA kinase substrate motif;WW domain binding motif	LNEKQAAsPQEPSEL	+	HTP	3	0.890821	0.0214531	64.374	27.23	64.374	-0.81805	1	1	325
1.59563	Hsp90aa1	S	263	EEKESDDKPEIEDVGSDEEEEEKKDGDKKKK	Heat shock protein HSP 90-alpha	P82995	4.19262	5.33546	1.36792	1.20284	1.31617	4.38003	0.62552	>sp|P82995|HS90A_RAT Heat shock protein HSP 90-alpha OS=Rattus norvegicus GN=Hsp90aa1 PE=1 SV=3	apoptosis;biological regulation;cardiac muscle cell apoptosis;cell death;cell migration;cell motility;cellular component assembly;cellular component assembly at cellular level;cellular component movement;cellular component organization;cellular component organization at cellular level;cellular component organization or biogenesis;cellular component organization or biogenesis at cellular level;cel…	adenyl deoxyribonucleotide binding;adenyl nucleotide binding;adenyl ribonucleotide binding;ATP binding;ATPase activity;binding;catalytic activity;CTP binding;dATP binding;deoxyribonucleotide binding;enzyme binding;enzyme regulator activity;GDP-dissociation inhibitor binding;GTP binding;guanyl nucleotide binding;guanyl ribonucleotide binding;hydrolase activity;hydrolase activity, acting on acid an…	apical plasma membrane;basolateral plasma membrane;brush border membrane;cell body;cell part;cell projection;cell projection membrane;cell projection part;cell surface;cytoplasm;cytoplasmic membrane-bounded vesicle;cytoplasmic part;cytoplasmic vesicle;cytosol;extracellular matrix;extracellular membrane-bounded organelle;extracellular organelle;extracellular region part;extracellular vesicular exo…	Antigen processing and presentation;NOD-like receptor signaling pathway;Pathways in cancer;Plant-pathogen interaction;Progesterone-mediated oocyte maturation;Prostate cancer;Protein processing in endoplasmic reticulum	BARD1 BRCT domain binding motif;Casein kinase I substrate motif;Casein kinase II substrate motif				4	1	0.000592129	98.942	85.987	98.942	0.13058	1.39011	1	601
1.58241	Synpo2l	T	141	GSLRSPPDSEAYYGETDSDVDGPATHEKPRR		D3ZZ68	-4.38864	0.130045	-5.48162	-5.6986	-5.39301	-5.69277	0.427243	>tr|D3ZZ68|D3ZZ68_RAT Protein Synpo2l OS=Rattus norvegicus GN=Synpo2l PE=4 SV=1			cell part;contractile fiber part;cytoplasmic part;intracellular membrane-bounded organelle;intracellular organelle;intracellular part;membrane-bounded organelle;nucleus;organelle;organelle part;Z disc		b-Adrenergic Receptor kinase substrate motif;Casein kinase II substrate motif	SEAYYGEtDsDVDGP	+	HTP	3	0.987634	9.03449e-11	101.34	84.274	101.34	-0.12656	1	2	183
1.57977	Tns1	S	1073	RQPAEPPAPLRRRAASDGQYENQSPEATSPR		F1LN42	1.94142	1.75734	-1.13158	-1.50215	-5.39301	-0.844339	0.364381	>tr|F1LN42|F1LN42_RAT Protein Tns1 OS=Rattus norvegicus GN=Tns1 PE=4 SV=2	ameboidal cell migration;biological regulation;cell junction assembly;cell junction organization;cell migration;cell motility;cell-substrate junction assembly;cellular component assembly;cellular component assembly at cellular level;cellular component movement;cellular component organization;cellular component organization at cellular level;cellular component organization or biogenesis;cellular c…	binding;cation binding;ion binding;metal ion binding	adherens junction;anchoring junction;cell junction;cell-substrate adherens junction;cell-substrate junction;focal adhesion		14-3-3 domain binding motif;Akt kinase substrate motif;Calmodulin-dependent protein kinase II substrate motif;MAPKAPK1 kinase substrate motif;PKA kinase substrate motif;PKC kinase substrate motif;ZIP kinase substrate motif				3	1	5.49189e-07	174.95	135.39	174.95	-0.037152	0.872594	1;2	281
1.57896	Rplp0	S	304	PAAAAAPAKVEAKEESEESDEDMGFGLFD__	60S acidic ribosomal protein P0	P19945	-4.38864	-5.25521	-5.48162	-0.3237	-5.39301	-5.69277	0.427243	>sp|P19945|RLA0_RAT 60S acidic ribosomal protein P0 OS=Rattus norvegicus GN=Rplp0 PE=1 SV=2	cellular component biogenesis;cellular component biogenesis at cellular level;cellular component organization or biogenesis;cellular component organization or biogenesis at cellular level;cellular process;ribonucleoprotein complex biogenesis;ribosome biogenesis		cell part;cytoplasm;cytoplasmic part;intracellular membrane-bounded organelle;intracellular non-membrane-bounded organelle;intracellular organelle;intracellular part;macromolecular complex;membrane-bounded organelle;non-membrane-bounded organelle;nucleus;organelle;ribonucleoprotein complex;ribosome	Ribosome	b-Adrenergic Receptor kinase substrate motif;Casein kinase II substrate motif;G protein-coupled receptor kinase 1 substrate motif;PKA kinase substrate motif;PKC kinase substrate motif	KVEAKEEsEEsDEDM	+	HTP	2	1	1.9592e-09	100.7	67.919	100.7	-1.2183	1	2	544
1.57896	Rplp0	S	307	AAAPAKVEAKEESEESDEDMGFGLFD_____	60S acidic ribosomal protein P0	P19945	-4.38864	-5.25521	-5.48162	-0.3237	-5.39301	-5.69277	0.427243	>sp|P19945|RLA0_RAT 60S acidic ribosomal protein P0 OS=Rattus norvegicus GN=Rplp0 PE=1 SV=2	cellular component biogenesis;cellular component biogenesis at cellular level;cellular component organization or biogenesis;cellular component organization or biogenesis at cellular level;cellular process;ribonucleoprotein complex biogenesis;ribosome biogenesis		cell part;cytoplasm;cytoplasmic part;intracellular membrane-bounded organelle;intracellular non-membrane-bounded organelle;intracellular organelle;intracellular part;macromolecular complex;membrane-bounded organelle;non-membrane-bounded organelle;nucleus;organelle;ribonucleoprotein complex;ribosome	Ribosome	b-Adrenergic Receptor kinase substrate motif;Casein kinase II substrate motif;Pyruvate dehydrogenase kinase substrate motif	AKEEsEEsDEDMGFG	+	HTP	2	1	1.9592e-09	100.7	67.919	100.7	-1.2183	1	2	544
1.57393	Banf1	S	4	____________MTTSQKHRDFVAEPMGEKP	Barrier-to-autointegration factor;Barrier-to-autointegration factor, N-terminally processed	Q9R1T1	-4.38864	0.104591	-5.48162	-5.6986	-5.39301	-5.69277	0.427243	>sp|Q9R1T1|BAF_RAT Barrier-to-autointegration factor OS=Rattus norvegicus GN=Banf1 PE=1 SV=1	biological regulation;cellular macromolecule metabolic process;cellular metabolic process;cellular nitrogen compound metabolic process;cellular process;DNA integration;DNA metabolic process;macromolecule metabolic process;metabolic process;nitrogen compound metabolic process;nucleic acid metabolic process;nucleobase-containing compound metabolic process;primary metabolic process;regulation of bio…	binding;DNA binding;nucleic acid binding	cell part;chromosome;cytoplasm;extracellular membrane-bounded organelle;extracellular organelle;extracellular region part;extracellular vesicular exosome;intracellular non-membrane-bounded organelle;intracellular organelle;intracellular organelle part;intracellular part;membrane-bounded organelle;membrane-bounded vesicle;non-membrane-bounded organelle;nuclear part;nucleoplasm;organelle;organelle …		ATM kinase substrate motif;DNA dependent Protein kinase substrate motif;PKA kinase substrate motif;PKC kinase substrate motif	____MTTsQKHRDFV	+	HTP	3	0.889717	0.0158942	56.205	23.638	56.205	2.4392	1	2	776
1.57393	Banf1	T	3	_____________MTTSQKHRDFVAEPMGEK	Barrier-to-autointegration factor;Barrier-to-autointegration factor, N-terminally processed	Q9R1T1	-4.38864	0.104591	-5.48162	-5.6986	-5.39301	-5.69277	0.427243	>sp|Q9R1T1|BAF_RAT Barrier-to-autointegration factor OS=Rattus norvegicus GN=Banf1 PE=1 SV=1	biological regulation;cellular macromolecule metabolic process;cellular metabolic process;cellular nitrogen compound metabolic process;cellular process;DNA integration;DNA metabolic process;macromolecule metabolic process;metabolic process;nitrogen compound metabolic process;nucleic acid metabolic process;nucleobase-containing compound metabolic process;primary metabolic process;regulation of bio…	binding;DNA binding;nucleic acid binding	cell part;chromosome;cytoplasm;extracellular membrane-bounded organelle;extracellular organelle;extracellular region part;extracellular vesicular exosome;intracellular non-membrane-bounded organelle;intracellular organelle;intracellular organelle part;intracellular part;membrane-bounded organelle;membrane-bounded vesicle;non-membrane-bounded organelle;nuclear part;nucleoplasm;organelle;organelle …						3	0.889717	0.0158942	56.205	23.638	56.205	2.4392	1	2	776
1.53375	Srrm2	T	1076	PKGGLSRSSSPVTELTARSPVKQDKSELSTD		F1LRJ2	-4.38864	0.0470848	-5.48162	-5.6986	3.9398	3.57702	0.159441	>tr|F1LRJ2|F1LRJ2_RAT Protein Srrm2 OS=Rattus norvegicus GN=Srrm2 PE=1 SV=2			Cajal body;catalytic step 2 spliceosome;cell part;intracellular organelle part;intracellular part;macromolecular complex;nuclear body;nuclear part;nuclear speck;nucleoplasm part;organelle part;ribonucleoprotein complex;spliceosomal complex		Casein kinase II substrate motif;G protein-coupled receptor kinase 1 substrate motif;PKA kinase substrate motif;PKC kinase substrate motif				2	0.818845	0.000212806	78.674	49.13	78.674	0.15384	0.42497	2	305
1.50186	Eef1d	S	162	TPAEDDEDNDIDLFGSDEEEEDKEAARLREE	Elongation factor 1-delta	Q68FR9	3.94844	3.99299	4.11093	5.75598	3.02566	5.09637	1.04734	>sp|Q68FR9|EF1D_RAT Elongation factor 1-delta OS=Rattus norvegicus GN=Eef1d PE=1 SV=2;>sp|Q68FR9-2|EF1D_RAT Isoform 2 of Elongation factor 1-delta OS=Rattus norvegicus GN=Eef1d	biological regulation;biosynthetic process;cellular biosynthetic process;cellular macromolecule biosynthetic process;cellular macromolecule metabolic process;cellular metabolic process;cellular nitrogen compound metabolic process;cellular process;macromolecule biosynthetic process;macromolecule metabolic process;metabolic process;nitrogen compound metabolic process;nucleic acid metabolic process;…	binding;DNA binding;molecular transducer activity;nucleic acid binding;RNA binding;signal transducer activity;translation elongation factor activity;translation factor activity, nucleic acid binding	cell part;cytoplasmic part;eukaryotic translation elongation factor 1 complex;intracellular non-membrane-bounded organelle;intracellular organelle;intracellular organelle part;intracellular part;macromolecular complex;non-membrane-bounded organelle;nuclear part;nucleolus;organelle;organelle part;protein complex		BARD1 BRCT domain binding motif;Casein kinase II substrate motif	NDIDLFGsDEEEEDK	+	HTP	3	1	1.28069e-05	68.97	48.509	68.97	0.036024	2.22938	1	719
1.48244	Osbp	S	261	NLGHKRTGSNISGASSDISLDEQYKHQLEET	Oxysterol-binding protein	D4A9D8	-4.38864	-0.169855	-5.48162	-5.6986	-5.39301	-5.69277	0.427243	>tr|D4A9D8|D4A9D8_RAT Oxysterol-binding protein OS=Rattus norvegicus GN=Osbp PE=1 SV=2	establishment of localization;lipid transport;organic substance transport;transport		cell junction;cell part;cytoplasmic part;Golgi apparatus;intracellular membrane-bounded organelle;intracellular non-membrane-bounded organelle;intracellular organelle;intracellular organelle part;intracellular part;membrane-bounded organelle;non-membrane-bounded organelle;nuclear part;nucleolus;nucleoplasm;organelle;organelle part		Casein kinase II substrate motif;MAPKAPK2 kinase substrate motif;MDC1 BRCT domain binding motif;Plk1 PBD domain binding motif				2	0.785865	0.0215044	44.11	15.811	44.11	0.50341	1	2	236
1.48244	Osbp	S	264	HKRTGSNISGASSDISLDEQYKHQLEETKKE	Oxysterol-binding protein	D4A9D8	-4.38864	-0.169855	-5.48162	-5.6986	-5.39301	-5.69277	0.427243	>tr|D4A9D8|D4A9D8_RAT Oxysterol-binding protein OS=Rattus norvegicus GN=Osbp PE=1 SV=2	establishment of localization;lipid transport;organic substance transport;transport		cell junction;cell part;cytoplasmic part;Golgi apparatus;intracellular membrane-bounded organelle;intracellular non-membrane-bounded organelle;intracellular organelle;intracellular organelle part;intracellular part;membrane-bounded organelle;non-membrane-bounded organelle;nuclear part;nucleolus;nucleoplasm;organelle;organelle part		Casein kinase II substrate motif;MAPKAPK2 kinase substrate motif;Plk1 kinase substrate motif				2	0.769394	0.0215044	44.11	15.811	44.11	0.50341	1	2	236
1.48174	Gja1	S	297	SPPGYKLVTGDRNNSSCRNYNKQASEQNWAN	Gap junction alpha-1 protein	P08050	-4.38864	-0.179907	5.27653	5.10758	4.1926	3.85277	0.167036	>sp|P08050|CXA1_RAT Gap junction alpha-1 protein OS=Rattus norvegicus GN=Gja1 PE=1 SV=2	adenine nucleotide transport;adult heart development;anatomical structure development;anatomical structure morphogenesis;apoptosis;ATP transport;atrial ventricular junction remodeling;biological regulation;blood vessel morphogenesis;calcium ion homeostasis;cardiac conduction;cation homeostasis;cell communication;cell communication by chemical coupling;cell communication by electrical coupling;cel…	binding;channel activity;connexin binding;gap junction channel activity;ion transmembrane transporter activity;molecular transducer activity;passive transmembrane transporter activity;PDZ domain binding;protein binding;protein domain specific binding;SH3 domain binding;signal transducer activity;substrate-specific transmembrane transporter activity;substrate-specific transporter activity;transmem…	adherens junction;anchoring junction;apical plasma membrane;cell junction;cell part;cell-cell adherens junction;cell-cell junction;cell-substrate adherens junction;cell-substrate junction;connexon complex;contractile fiber;cytoplasm;cytoplasmic part;cytoplasmic vesicle membrane;cytoplasmic vesicle part;cytoskeletal part;cytosol;early endosome;endoplasmic reticulum membrane;endoplasmic reticulum p…	Arrhythmogenic right ventricular cardiomyopathy (ARVC);Gap junction	MDC1 BRCT domain binding motif;PKA kinase substrate motif;PKC kinase substrate motif;Plk1 PBD domain binding motif	TGDRNNssCRNYNkQ	+	HTP;LTP	3	0.957255	0.000572322	171.78	140.79	125.74	-0.082476	0.442934	1;2	507
1.47795	Cdk7	S	164	GVLKLADFGLAKSFGSPNRAYTHQVVTRWYR		M0RD95	-4.38864	-0.183325	-5.48162	-5.6986	-5.39301	-5.69277	0.427243	>tr|M0RD95|M0RD95_RAT Cyclin-dependent kinase 7 OS=Rattus norvegicus GN=Cdk7 PE=3 SV=1;>tr|F1LQC8|F1LQC8_RAT Cyclin-dependent kinase 7 OS=Rattus norvegicus GN=Cdk7 PE=4 SV=2	biological regulation;biosynthetic process;cellular biosynthetic process;cellular macromolecule biosynthetic process;cellular macromolecule metabolic process;cellular metabolic process;cellular nitrogen compound metabolic process;cellular process;macromolecule biosynthetic process;macromolecule metabolic process;metabolic process;nitrogen compound metabolic process;nucleic acid metabolic process;…	adenyl nucleotide binding;adenyl ribonucleotide binding;ATP binding;ATPase activity;ATPase activity, coupled;binding;catalytic activity;DNA-dependent ATPase activity;hydrolase activity;hydrolase activity, acting on acid anhydrides;hydrolase activity, acting on acid anhydrides, in phosphorus-containing anhydrides;kinase activity;nucleoside-triphosphatase activity;nucleotide binding;phosphotransfer…	cell part;cytoplasmic part;holo TFIIH complex;intracellular membrane-bounded organelle;intracellular organelle;intracellular organelle part;intracellular part;macromolecular complex;membrane-bounded organelle;mitochondrion;nuclear part;nucleoplasm part;organelle;organelle part;protein complex;transcription factor complex		Cdc2 kinase substrate motif;CDK kinase substrate motif;CDK1,2,4,6 kinase substrate motif;ERK1,2 kinase substrate motif;G protein-coupled receptor kinase 1 substrate motif;GSK-3, ERK1, ERK2, CDK5 substrate motif;PKA kinase substrate motif;WW domain binding motif				3	0.957613	0.0217353	79.471	40.689	79.471	-0.95496	1	2	298
1.47795	Cdk7	T	170	DFGLAKSFGSPNRAYTHQVVTRWYRAPELLF		M0RD95	-4.38864	-0.183325	-5.48162	-5.6986	-5.39301	-5.69277	0.427243	>tr|M0RD95|M0RD95_RAT Cyclin-dependent kinase 7 OS=Rattus norvegicus GN=Cdk7 PE=3 SV=1;>tr|F1LQC8|F1LQC8_RAT Cyclin-dependent kinase 7 OS=Rattus norvegicus GN=Cdk7 PE=4 SV=2	biological regulation;biosynthetic process;cellular biosynthetic process;cellular macromolecule biosynthetic process;cellular macromolecule metabolic process;cellular metabolic process;cellular nitrogen compound metabolic process;cellular process;macromolecule biosynthetic process;macromolecule metabolic process;metabolic process;nitrogen compound metabolic process;nucleic acid metabolic process;…	adenyl nucleotide binding;adenyl ribonucleotide binding;ATP binding;ATPase activity;ATPase activity, coupled;binding;catalytic activity;DNA-dependent ATPase activity;hydrolase activity;hydrolase activity, acting on acid anhydrides;hydrolase activity, acting on acid anhydrides, in phosphorus-containing anhydrides;kinase activity;nucleoside-triphosphatase activity;nucleotide binding;phosphotransfer…	cell part;cytoplasmic part;holo TFIIH complex;intracellular membrane-bounded organelle;intracellular organelle;intracellular organelle part;intracellular part;macromolecular complex;membrane-bounded organelle;mitochondrion;nuclear part;nucleoplasm part;organelle;organelle part;protein complex;transcription factor complex		Calmodulin-dependent protein kinase II substrate motif;PKC kinase substrate motif				3	0.834584	0.0217353	79.471	40.689	79.471	-0.95496	1	2	298
1.4247	Igf2r	S	2469	FRPGQRKPTTPAKLVSFHDDSDEDLLHI___		G3V824	-4.38864	-5.25521	-5.48162	-0.78647	-5.39301	-5.69277	0.427243	>tr|G3V824|G3V824_RAT Insulin-like growth factor 2 receptor, isoform CRA_b OS=Rattus norvegicus GN=Igf2r PE=4 SV=1		binding;carbohydrate binding;mannose binding;monosaccharide binding;sugar binding;transporter activity	adherens junction;anchoring junction;cell junction;cell part;cell surface;cell-substrate adherens junction;cell-substrate junction;clathrin-coated vesicle;coated vesicle;cytoplasmic membrane-bounded vesicle;cytoplasmic part;cytoplasmic vesicle;endocytic vesicle;endosome;extracellular membrane-bounded organelle;extracellular organelle;extracellular region part;extracellular vesicular exosome;focal…		Casein kinase II substrate motif;PKA kinase substrate motif;PKC kinase substrate motif;Pyruvate dehydrogenase kinase substrate motif				3	1	0.0191406	72.2	37.451	72.2	-3.6975	1	2	415
1.41943	Smpx	S	36	GAFRPGAGQPPRRKESTPGTAEGAPATPEEK	Small muscular protein	Q925F0	-0.116224	1.01211	-0.377985	0.0585403	-2.47125	-0.523113	1.07989	>sp|Q925F0|SMPX_RAT Small muscular protein OS=Rattus norvegicus GN=Smpx PE=3 SV=1			adherens junction;anchoring junction;cell junction;cell part;cell-substrate adherens junction;cell-substrate junction;contractile fiber part;costamere;cytoplasmic part;intracellular membrane-bounded organelle;intracellular organelle;intracellular part;M band;membrane-bounded organelle;muscle tendon junction;nucleus;organelle;organelle part		14-3-3 domain binding motif;b-Adrenergic Receptor kinase substrate motif;Calmodulin-dependent protein kinase II substrate motif;G protein-coupled receptor kinase 1 substrate motif;Pim1 kinase substrate sequence;PKA kinase substrate motif;PKC epsilon kinase substrate motif;PKC kinase substrate motif;ZIP kinase substrate motif	QPPRRKEsTPGTAEG	+	HTP	3	0.996565	0.000819193	119.51	71.795	94.538	-0.32985	2.29718	1;2	765
1.39569	Grb14	S	370	RSACSSQSVSPMRSVSENSLVAMDFSGQKTR	Growth factor receptor-bound protein 14	O88900	-4.38864	-5.25521	-5.48162	-0.873491	-5.39301	-5.69277	0.427243	>sp|O88900|GRB14_RAT Growth factor receptor-bound protein 14 OS=Rattus norvegicus GN=Grb14 PE=1 SV=1;>tr|F1LY67|F1LY67_RAT Growth factor receptor-bound protein 14 OS=Rattus norvegicus GN=Grb14 PE=4 SV=2	biological regulation;cell surface receptor linked signaling pathway;cellular process;cellular response to chemical stimulus;cellular response to endogenous stimulus;cellular response to hormone stimulus;cellular response to insulin stimulus;cellular response to organic substance;cellular response to peptide hormone stimulus;cellular response to stimulus;enzyme linked receptor protein signaling p…	binding;phosphoprotein binding;protein binding	cell part;cytoplasm;cytoplasmic part;endosomal part;endosome;endosome membrane;Golgi apparatus;Golgi apparatus part;Golgi membrane;intracellular membrane-bounded organelle;intracellular organelle;intracellular organelle part;intracellular part;membrane;membrane-bounded organelle;organelle;organelle membrane;organelle part;plasma membrane		14-3-3 domain binding motif;AMP-activated protein kinase substrate motif;Calmodulin-dependent protein kinase II substrate motif;Casein kinase II substrate motif;G protein-coupled receptor kinase 1 substrate motif;HMGCoA Reductase kinase substrate motif;PKA kinase substrate motif;PKC kinase substrate motif	VSPMRSVsENsLVAM	+	HTP	2	0.847198	8.11209e-05	84.327	56.04	84.327	-0.20934	1	2	334
1.39569	Grb14	S	373	CSSQSVSPMRSVSENSLVAMDFSGQKTRVID	Growth factor receptor-bound protein 14	O88900	-4.38864	-5.25521	-5.48162	-0.873491	-5.39301	-5.69277	0.427243	>sp|O88900|GRB14_RAT Growth factor receptor-bound protein 14 OS=Rattus norvegicus GN=Grb14 PE=1 SV=1;>tr|F1LY67|F1LY67_RAT Growth factor receptor-bound protein 14 OS=Rattus norvegicus GN=Grb14 PE=4 SV=2	biological regulation;cell surface receptor linked signaling pathway;cellular process;cellular response to chemical stimulus;cellular response to endogenous stimulus;cellular response to hormone stimulus;cellular response to insulin stimulus;cellular response to organic substance;cellular response to peptide hormone stimulus;cellular response to stimulus;enzyme linked receptor protein signaling p…	binding;phosphoprotein binding;protein binding	cell part;cytoplasm;cytoplasmic part;endosomal part;endosome;endosome membrane;Golgi apparatus;Golgi apparatus part;Golgi membrane;intracellular membrane-bounded organelle;intracellular organelle;intracellular organelle part;intracellular part;membrane;membrane-bounded organelle;organelle;organelle membrane;organelle part;plasma membrane			MRSVsENsLVAMDFS	+	HTP	2	0.999976	8.11209e-05	84.327	56.04	84.327	-0.20934	1	2	334
1.32206	Alpk2	S	1580	LCTSSPKGNVTRSPTSPRAEELKSEELQIAE		F1LTG2	-4.38864	-1.67062	-5.48162	-5.6986	-1.29612	-0.576244	0.306448	>tr|F1LTG2|F1LTG2_RAT Protein Alpk2 OS=Rattus norvegicus GN=Alpk2 PE=4 SV=2		adenyl nucleotide binding;adenyl ribonucleotide binding;ATP binding;binding;catalytic activity;kinase activity;nucleotide binding;phosphotransferase activity, alcohol group as acceptor;protein kinase activity;protein serine/threonine kinase activity;purine nucleotide binding;purine ribonucleoside triphosphate binding;purine ribonucleotide binding;ribonucleotide binding;transferase activity;transf…	cell part;intracellular organelle part;intracellular part;nuclear part;nucleoplasm;organelle part		ERK1,2 kinase substrate motif;Growth associated histone HI kinase substrate motif;GSK-3, ERK1, ERK2, CDK5 substrate motif;PKA kinase substrate motif;PKC kinase substrate motif;WW domain binding motif				3	0.956959	0.00108626	134.84	82.245	134.84	4.2925	0.752147	2	315
1.32206	Alpk2	T	1579	TLCTSSPKGNVTRSPTSPRAEELKSEELQIA		F1LTG2	-4.38864	-1.67062	-5.48162	-5.6986	-1.29612	-0.576244	0.306448	>tr|F1LTG2|F1LTG2_RAT Protein Alpk2 OS=Rattus norvegicus GN=Alpk2 PE=4 SV=2		adenyl nucleotide binding;adenyl ribonucleotide binding;ATP binding;binding;catalytic activity;kinase activity;nucleotide binding;phosphotransferase activity, alcohol group as acceptor;protein kinase activity;protein serine/threonine kinase activity;purine nucleotide binding;purine ribonucleoside triphosphate binding;purine ribonucleotide binding;ribonucleotide binding;transferase activity;transf…	cell part;intracellular organelle part;intracellular part;nuclear part;nucleoplasm;organelle part		14-3-3 domain binding motif;Calmodulin-dependent protein kinase II substrate motif;Calmodulin-dependent protein kinase IV substrate motif;Chk1 kinase substrate motif;CLK1 kinase substrate motif;DNA dependent Protein kinase substrate motif;G protein-coupled receptor kinase 1 substrate motif;PKC kinase substrate motif				3	0.85817	0.00108626	134.84	82.245	79.471	-1.0137	0.752147	2	315
1.31261	Plekha8	S	13	___MEGVLYKWTNYLSGWQPRWFLLCGGILS	Pleckstrin homology domain-containing family A member 8	D3ZY60	-4.38864	-0.679346	-5.48162	-5.6986	-5.39301	-5.69277	0.427243	>sp|D3ZY60|PKHA8_RAT Pleckstrin homology domain-containing family A member 8 OS=Rattus norvegicus GN=Plekha8 PE=1 SV=1	ceramide transport;ER to Golgi ceramide transport;establishment of localization;establishment of localization in cell;establishment of protein localization;intracellular lipid transport;intracellular transport;lipid transport;organic substance transport;protein transport;transport	binding;ceramide binding;glycolipid binding;glycolipid transporter activity;lipid binding;lipid transporter activity;phosphatidylinositol binding;phosphatidylinositol-4-phosphate binding;phospholipid binding;sphingolipid binding;substrate-specific transporter activity;transporter activity	cell part;cytoplasmic part;Golgi apparatus part;intracellular organelle part;intracellular part;membrane;organelle part;trans-Golgi network		G protein-coupled receptor kinase 1 substrate motif				2	0.997629	0.0259727	51.252	16.324	51.252	-0.090854	1	2	177
1.29541	Ttn	T	4730	SKLEREDSTPNEHFHTPTDERISPYETWRSD		D4A4B0	0.825804	3.66264	-5.48162	-5.6986	2.85987	3.38094	0.145663	>tr|D4A4B0|D4A4B0_RAT Uncharacterized protein (Fragment) OS=Rattus norvegicus PE=4 SV=2					Casein kinase II substrate motif;GSK-3, ERK1, ERK2, CDK5 substrate motif;WW domain binding motif				4	0.944379	0.00209806	76.693	63.95	76.693	0.11938	0.391995	2	203
1.29076	Fam193b	S	364	AVDHRDVDELLEFINSTEPKVPNSARAAKRA		D3ZDR1	-4.38864	-5.25521	-5.48162	-1.1883	-5.39301	-5.69277	0.427243	>tr|D3ZDR1|D3ZDR1_RAT Protein Fam193b OS=Rattus norvegicus GN=Fam193b PE=4 SV=2			cell part;cytoplasm;intracellular non-membrane-bounded organelle;intracellular organelle;intracellular organelle part;intracellular part;non-membrane-bounded organelle;nuclear part;nucleolus;nucleoplasm;organelle;organelle part		Casein kinase II substrate motif				3	1	0.0165314	99.663	52.771	99.663	-0.31218	1	2	81
1.29076	Fam193b	T	365	VDHRDVDELLEFINSTEPKVPNSARAAKRAR		D3ZDR1	-4.38864	-5.25521	-5.48162	-1.1883	-5.39301	-5.69277	0.427243	>tr|D3ZDR1|D3ZDR1_RAT Protein Fam193b OS=Rattus norvegicus GN=Fam193b PE=4 SV=2			cell part;cytoplasm;intracellular non-membrane-bounded organelle;intracellular organelle;intracellular organelle part;intracellular part;non-membrane-bounded organelle;nuclear part;nucleolus;nucleoplasm;organelle;organelle part		G protein-coupled receptor kinase 1 substrate motif;MDC1 BRCT domain binding motif;Plk1 PBD domain binding motif				3	1	0.0165314	99.663	52.771	99.663	-0.31218	1	2	81
1.23446	Rere	S	593	GSMSTLRSGRKKQPASPDGRASPVNEDVRSS	Arginine-glutamic acid dipeptide repeats protein	Q62901	-0.203123	-0.0471172	-5.48162	-5.6986	-5.39301	-2.37394	0.282307	>sp|Q62901|RERE_RAT Arginine-glutamic acid dipeptide repeats protein OS=Rattus norvegicus GN=Rere PE=2 SV=2;>tr|R9PXW0|R9PXW0_RAT Arginine-glutamic acid dipeptide repeats protein OS=Rattus norvegicus GN=Rere PE=4 SV=1	biosynthetic process;cellular biosynthetic process;cellular component organization;cellular component organization at cellular level;cellular component organization or biogenesis;cellular component organization or biogenesis at cellular level;cellular macromolecule biosynthetic process;cellular macromolecule metabolic process;cellular metabolic process;cellular nitrogen compound metabolic process…	binding;cation binding;chromatin binding;DNA binding;ion binding;metal ion binding;nucleic acid binding;nucleic acid binding transcription factor activity;sequence-specific DNA binding;sequence-specific DNA binding transcription factor activity;transition metal ion binding;zinc ion binding	cell part;chromatin remodeling complex;histone deacetylase complex;intracellular organelle part;intracellular part;macromolecular complex;nuclear body;nuclear part;nucleoplasm part;organelle part;PML body;protein complex		ERK1,2 kinase substrate motif;GSK-3, ERK1, ERK2, CDK5 substrate motif;PKA kinase substrate motif;WW domain binding motif	GRKKQPAsPDGRAsP	+	HTP	3	1	0.000464196	201.9	162.68	201.9	0.2312	0.700842	2	700
1.23446	Rere	S	599	RSGRKKQPASPDGRASPVNEDVRSSGRNSPS	Arginine-glutamic acid dipeptide repeats protein	Q62901	-0.203123	-0.0471172	-5.48162	-5.6986	-5.39301	-2.37394	0.282307	>sp|Q62901|RERE_RAT Arginine-glutamic acid dipeptide repeats protein OS=Rattus norvegicus GN=Rere PE=2 SV=2;>tr|R9PXW0|R9PXW0_RAT Arginine-glutamic acid dipeptide repeats protein OS=Rattus norvegicus GN=Rere PE=4 SV=1	biosynthetic process;cellular biosynthetic process;cellular component organization;cellular component organization at cellular level;cellular component organization or biogenesis;cellular component organization or biogenesis at cellular level;cellular macromolecule biosynthetic process;cellular macromolecule metabolic process;cellular metabolic process;cellular nitrogen compound metabolic process…	binding;cation binding;chromatin binding;DNA binding;ion binding;metal ion binding;nucleic acid binding;nucleic acid binding transcription factor activity;sequence-specific DNA binding;sequence-specific DNA binding transcription factor activity;transition metal ion binding;zinc ion binding	cell part;chromatin remodeling complex;histone deacetylase complex;intracellular organelle part;intracellular part;macromolecular complex;nuclear body;nuclear part;nucleoplasm part;organelle part;PML body;protein complex		ERK1,2 kinase substrate motif;GSK-3, ERK1, ERK2, CDK5 substrate motif;PKA kinase substrate motif;PKC kinase substrate motif;WW domain binding motif	AsPDGRAsPVNEDVR	+	HTP	3	1	0.000464196	201.9	162.68	201.9	0.2312	0.700842	2	700
1.22924	Txlnb	S	48	VQQSSTSGQAAEQEASPHPEKGDHDISEELS		F1M1G4	-0.136848	0.20878	-5.48162	-5.6986	-3.85968	-1.04589	0.27457	>tr|F1M1G4|F1M1G4_RAT Protein Txlnb OS=Rattus norvegicus GN=Txlnb PE=4 SV=2			cell part;cytoplasm;intracellular part		ERK1,2 kinase substrate motif;GSK-3, ERK1, ERK2, CDK5 substrate motif;WW domain binding motif				3	0.999434	1.8879e-05	76.106	50.534	76.106	-0.14799	0.684238	1	344
1.22201	Map1a	T	663	KEDVIEKAELEEMEETHPSDEEGEETKAESF	Microtubule-associated protein 1A;MAP1A heavy chain;MAP1 light chain LC2	P34926	-4.38864	-5.25521	-5.48162	-5.6986	-5.39301	-1.38871	0.427243	>sp|P34926|MAP1A_RAT Microtubule-associated protein 1A OS=Rattus norvegicus GN=Map1a PE=1 SV=1;>tr|G3V7U2|G3V7U2_RAT Microtubule-associated protein 1 A, isoform CRA_c OS=Rattus norvegicus GN=Map1a PE=4 SV=1	biological regulation;cellular component organization;cellular component organization at cellular level;cellular component organization or biogenesis;cellular component organization or biogenesis at cellular level;cellular process;cytoskeleton organization;microtubule cytoskeleton organization;microtubule-based process;multicellular organismal process;negative regulation of biological process;neg…	actin binding;binding;collagen binding;cytoskeletal protein binding;protein binding	cell part;cytoplasm;cytoplasmic part;cytoskeletal part;cytosol;intracellular organelle part;intracellular part;macromolecular complex;microtubule;microtubule associated complex;organelle part;protein complex		b-Adrenergic Receptor kinase substrate motif;Casein kinase II substrate motif	ELEEMEEtHPsDEEG	+	HTP	2	0.840205	0.0124747	57.692	34.81	57.692	2.4149	1	1	413
1.19473	Rcsd1	S	186	ENGDDVFPSKSKDPGSPQPNQEAGADRVEGT		F1M4V3	-4.38864	-1.03299	-5.48162	-5.6986	-5.39301	-5.69277	0.427243	>tr|F1M4V3|F1M4V3_RAT Protein Rcsd1 OS=Rattus norvegicus GN=Rcsd1 PE=4 SV=2	cellular hyperosmotic response;cellular process;cellular response to abiotic stimulus;cellular response to osmotic stress;cellular response to stimulus;cellular response to stress;hyperosmotic response;multicellular organismal process;muscle contraction;muscle system process;response to abiotic stimulus;response to osmotic stress;response to stimulus;response to stress;skeletal muscle contraction…				Casein kinase I substrate motif;ERK1,2 kinase substrate motif;GSK-3, ERK1, ERK2, CDK5 substrate motif;PKA kinase substrate motif;WW domain binding motif	SKSKDPGsPQPNQEA	+	HTP	4	0.950595	0.0103703	49.768	16.972	49.768	2.6508	1	1	355
1.18421	Nup214	S	681	LAKRKTPPVRSTAPASLSRSAFLSQRYYEDL		D4ACK1	-4.38864	-1.06456	-5.48162	-5.6986	-5.39301	-5.69277	0.427243	>tr|D4ACK1|D4ACK1_RAT Protein Nup214 (Fragment) OS=Rattus norvegicus GN=Nup214 PE=4 SV=2	biological regulation;establishment of localization;establishment of localization in cell;establishment of protein localization;establishment of RNA localization;intracellular protein transport;intracellular transport;mRNA export from nucleus;mRNA transport;nuclear export;nuclear import;nuclear transport;nucleic acid transport;nucleobase-containing compound transport;nucleocytoplasmic transport;p…	nucleocytoplasmic transporter activity;transporter activity			Casein kinase II substrate motif;G protein-coupled receptor kinase 1 substrate motif;GSK3 kinase substrate motif				2	0.871388	0.0260153	46.971	14.046	46.971	1.0144	1	3	246
1.18421	Nup214	T	671	PAKQAQLRNFLAKRKTPPVRSTAPASLSRSA		D4ACK1	-4.38864	-1.06456	-5.48162	-5.6986	-5.39301	-5.69277	0.427243	>tr|D4ACK1|D4ACK1_RAT Protein Nup214 (Fragment) OS=Rattus norvegicus GN=Nup214 PE=4 SV=2	biological regulation;establishment of localization;establishment of localization in cell;establishment of protein localization;establishment of RNA localization;intracellular protein transport;intracellular transport;mRNA export from nucleus;mRNA transport;nuclear export;nuclear import;nuclear transport;nucleic acid transport;nucleobase-containing compound transport;nucleocytoplasmic transport;p…	nucleocytoplasmic transporter activity;transporter activity			Calmodulin-dependent protein kinase II substrate motif;Chk1 kinase substrate motif;Growth associated histone HI kinase substrate motif;GSK-3, ERK1, ERK2, CDK5 substrate motif;PAK2 kinase substrate motif;PKA kinase substrate motif;PKC kinase substrate motif;WW domain binding motif				2	0.993362	0.0260153	46.971	14.046	46.971	1.0144	1	3	246
1.16963	Fzd8	S	239	CEPGCQCRAPMVSVSSERHPLYNRVKTGQIA	Frizzled-8	Q498S8	-4.38864	-1.10829	-5.48162	-5.6986	-5.39301	-5.69277	0.427243	>sp|Q498S8|FZD8_RAT Frizzled-8 OS=Rattus norvegicus GN=Fzd8 PE=2 SV=1	biological regulation;canonical Wnt receptor signaling pathway;cell surface receptor linked signaling pathway;cellular process;cellular response to stimulus;developmental process;multicellular organismal development;multicellular organismal process;non-canonical Wnt receptor signaling pathway;regulation of biological process;regulation of cellular process;response to stimulus;signal transduction;…	binding;G-protein coupled receptor activity;molecular transducer activity;protein binding;receptor activity;signal transducer activity;signaling receptor activity;transmembrane signaling receptor activity;Wnt-activated receptor activity;Wnt-protein binding	cell part;cytoplasmic part;Golgi apparatus;integral to membrane;intracellular membrane-bounded organelle;intracellular organelle;intracellular part;intrinsic to membrane;membrane;membrane part;membrane-bounded organelle;organelle;plasma membrane	Basal cell carcinoma;Melanogenesis;Pathways in cancer;Wnt signaling pathway	G protein-coupled receptor kinase 1 substrate motif;MDC1 BRCT domain binding motif;PKA kinase substrate motif;PKC kinase substrate motif;Plk1 PBD domain binding motif				4	0.983669	0.0174211	59.265	21.472	59.265	-3.6333	1	2	626
1.13698	Map1a	S	666	VIEKAELEEMEETHPSDEEGEETKAESFYQK	Microtubule-associated protein 1A;MAP1A heavy chain;MAP1 light chain LC2	P34926	0.849882	1.82122	-5.48162	-5.6986	-0.432402	1.4789	0.175145	>sp|P34926|MAP1A_RAT Microtubule-associated protein 1A OS=Rattus norvegicus GN=Map1a PE=1 SV=1;>tr|G3V7U2|G3V7U2_RAT Microtubule-associated protein 1 A, isoform CRA_c OS=Rattus norvegicus GN=Map1a PE=4 SV=1	biological regulation;cellular component organization;cellular component organization at cellular level;cellular component organization or biogenesis;cellular component organization or biogenesis at cellular level;cellular process;cytoskeleton organization;microtubule cytoskeleton organization;microtubule-based process;multicellular organismal process;negative regulation of biological process;neg…	actin binding;binding;collagen binding;cytoskeletal protein binding;protein binding	cell part;cytoplasm;cytoplasmic part;cytoskeletal part;cytosol;intracellular organelle part;intracellular part;macromolecular complex;microtubule;microtubule associated complex;organelle part;protein complex		BARD1 BRCT domain binding motif;Casein kinase II substrate motif;DNA dependent Protein kinase substrate motif	EMEEtHPsDEEGEET	+	HTP	3	0.972872	0.0165886	46.514	23.751	46.514	0.45923	0.461956		413
1.10777	Tab2	S	563	QRELEMQKKKLDKLKSEVNEMENSLTRRRLK	TGF-beta-activated kinase 1 and MAP3K7-binding protein 2	Q5U303-2	-4.38864	-1.29387	-5.48162	-5.6986	-5.39301	-5.69277	0.427243	>sp|Q5U303-2|TAB2_RAT Isoform 2 of TGF-beta-activated kinase 1 and MAP3K7-binding protein 2 OS=Rattus norvegicus GN=Tab2;>sp|Q5U303|TAB2_RAT TGF-beta-activated kinase 1 and MAP3K7-binding protein 2 OS=Rattus norvegicus GN=Tab2 PE=2 SV=2	anatomical structure development;biological regulation;developmental process;heart development;organ development;positive regulation of biological process;positive regulation of catalytic activity;positive regulation of cell communication;positive regulation of cellular process;positive regulation of I-kappaB kinase/NF-kappaB cascade;positive regulation of intracellular protein kinase cascade;pos…	binding;cation binding;ion binding;K63-linked polyubiquitin binding;metal ion binding;polyubiquitin binding;protein binding;small conjugating protein binding;transition metal ion binding;ubiquitin binding;zinc ion binding	cell part;cytoplasmic part;cytosol;intracellular membrane-bounded organelle;intracellular organelle;intracellular part;membrane-bounded organelle;nucleus;organelle	Leishmaniasis;MAPK signaling pathway;Measles;NOD-like receptor signaling pathway;Osteoclast differentiation;Toll-like receptor signaling pathway;Toxoplasmosis	Calmodulin-dependent protein kinase II substrate motif;Chk1 kinase substrate motif;G protein-coupled receptor kinase 1 substrate motif;PKA kinase substrate motif;PKC kinase substrate motif				2	0.999766	0.0263638	49.28	26.517	49.28	-0.39486	1	2	674
1.10777	Tab2	S	571	KKLDKLKSEVNEMENSLTRRRLKRSNSMSQI	TGF-beta-activated kinase 1 and MAP3K7-binding protein 2	Q5U303-2	-4.38864	-1.29387	-5.48162	-5.6986	-5.39301	-5.69277	0.427243	>sp|Q5U303-2|TAB2_RAT Isoform 2 of TGF-beta-activated kinase 1 and MAP3K7-binding protein 2 OS=Rattus norvegicus GN=Tab2;>sp|Q5U303|TAB2_RAT TGF-beta-activated kinase 1 and MAP3K7-binding protein 2 OS=Rattus norvegicus GN=Tab2 PE=2 SV=2	anatomical structure development;biological regulation;developmental process;heart development;organ development;positive regulation of biological process;positive regulation of catalytic activity;positive regulation of cell communication;positive regulation of cellular process;positive regulation of I-kappaB kinase/NF-kappaB cascade;positive regulation of intracellular protein kinase cascade;pos…	binding;cation binding;ion binding;K63-linked polyubiquitin binding;metal ion binding;polyubiquitin binding;protein binding;small conjugating protein binding;transition metal ion binding;ubiquitin binding;zinc ion binding	cell part;cytoplasmic part;cytosol;intracellular membrane-bounded organelle;intracellular organelle;intracellular part;membrane-bounded organelle;nucleus;organelle	Leishmaniasis;MAPK signaling pathway;Measles;NOD-like receptor signaling pathway;Osteoclast differentiation;Toll-like receptor signaling pathway;Toxoplasmosis	Casein kinase II substrate motif				2	0.931597	0.0263638	49.28	26.517	49.28	-0.39486	1	2	674
1.0996	Smpx	T	47	RRKESTPGTAEGAPATPEEKKPVPGMKKFPG	Small muscular protein	Q925F0	-0.577915	0.47234	-1.14942	-0.759472	-2.47125	-1.35793	1.07029	>sp|Q925F0|SMPX_RAT Small muscular protein OS=Rattus norvegicus GN=Smpx PE=3 SV=1			adherens junction;anchoring junction;cell junction;cell part;cell-substrate adherens junction;cell-substrate junction;contractile fiber part;costamere;cytoplasmic part;intracellular membrane-bounded organelle;intracellular organelle;intracellular part;M band;membrane-bounded organelle;muscle tendon junction;nucleus;organelle;organelle part		Casein kinase II substrate motif;ERK1,2 kinase substrate motif;GSK3, Erk1, Erk2 and CDK5 kinase motif;GSK-3, ERK1, ERK2, CDK5 substrate motif;WW domain binding motif	TAEGAPAtPEEKKPV	+	HTP	3	0.999999	0.000819193	107.69	70.76	107.69	0.2635	2.27711	2	765
1.06218	LOC100910104	S	207	KLFETKPLDMLGSCPSIQDQSPLELRSEIQE		D4ABA9	-0.322891	0.971489	1.35946	2.09819	1.99791	2.40606	0.466906	>tr|D4ABA9|D4ABA9_RAT Protein LOC100910104 OS=Rattus norvegicus GN=LOC100910104 PE=4 SV=1	actin cytoskeleton organization;actin filament-based process;actomyosin structure organization;anatomical structure development;biological regulation;cardiac cell development;cardiac muscle cell development;cell development;cellular chemical homeostasis;cellular component organization;cellular component organization at cellular level;cellular component organization or biogenesis;cellular componen…		adherens junction;anchoring junction;cell junction;cell-cell adherens junction;cell-cell junction;fascia adherens		Casein kinase II substrate motif;DNA dependent Protein kinase substrate motif;Pyruvate dehydrogenase kinase substrate motif				3	0.994628	3.75526e-05	69.071	46.276	69.071	-0.10291	1.07911	1	242
0.947145	Sptbn1	S	2158	MVNGAAEQRTSSKESSPVPSPTSDRKAKSAL		G3V6S0	-4.38864	-5.25521	-5.48162	-5.6986	-5.39301	-2.21331	0.427243	>tr|G3V6S0|G3V6S0_RAT Protein Sptbn1 OS=Rattus norvegicus GN=Sptbn1 PE=4 SV=2	cell cycle cytokinesis;cell cycle process;cellular component assembly;cellular component assembly at cellular level;cellular component organization;cellular component organization at cellular level;cellular component organization or biogenesis;cellular component organization or biogenesis at cellular level;cellular macromolecule metabolic process;cellular membrane organization;cellular metabolic …	binding;lipid binding;phospholipid binding;structural constituent of cytoskeleton;structural molecule activity	axolemma;axon part;cell cortex part;cell part;cell projection membrane;cell projection part;contractile fiber part;cuticular plate;cytoplasmic part;cytoskeletal part;extracellular membrane-bounded organelle;extracellular organelle;extracellular region part;extracellular vesicular exosome;intracellular non-membrane-bounded organelle;intracellular organelle;intracellular organelle part;intracellula…		ERK1,2 kinase substrate motif;G protein-coupled receptor kinase 1 substrate motif;GSK3 kinase substrate motif;GSK-3, ERK1, ERK2, CDK5 substrate motif;MAPKAPK2 kinase substrate motif;MDC1 BRCT domain binding motif;PKA kinase substrate motif;PKC kinase substrate motif;Plk1 PBD domain binding motif;WW domain binding motif				3	0.794687	0.00785272	94.781	37.982	94.781	1.8036	1	2	395
0.941572	Myo18a	S	1960	MVTKYQKRKNKLEGDSDVDSELEDRVDGVKS		D3ZFD0	2.94323	3.08605	1.62658	1.61184	2.03634	3.9877	0.767113	>tr|D3ZFD0|D3ZFD0_RAT Uncharacterized protein OS=Rattus norvegicus GN=Myo18a PE=1 SV=2	actin cytoskeleton organization;actin filament-based process;actomyosin structure organization;biological regulation;cell migration;cell motility;cellular component movement;cellular component organization;cellular component organization at cellular level;cellular component organization or biogenesis;cellular component organization or biogenesis at cellular level;cellular membrane organization;ce…	adenyl nucleotide binding;adenyl ribonucleotide binding;ADP binding;ATP binding;binding;catalytic activity;hydrolase activity;hydrolase activity, acting on acid anhydrides;hydrolase activity, acting on acid anhydrides, in phosphorus-containing anhydrides;motor activity;nucleoside-triphosphatase activity;nucleotide binding;purine nucleotide binding;purine ribonucleoside triphosphate binding;purine…	actomyosin;cell part;cytoplasmic part;cytoskeletal part;Golgi apparatus part;Golgi membrane;intracellular organelle part;intracellular part;macromolecular complex;membrane;myosin complex;organelle membrane;organelle part;protein complex;trans-Golgi network		b-Adrenergic Receptor kinase substrate motif;Casein kinase I substrate motif;Casein kinase II substrate motif;G protein-coupled receptor kinase 1 substrate motif;GSK3 kinase substrate motif;Pyruvate dehydrogenase kinase substrate motif				3	1	0.0186584	43.696	28.352	43.696	0.064771	1.66643	1;2	96
0.918739		S	56	PPSLAAIGTDPRRRSSGREEDEEELLRRRQL		E9PT39	-4.38864	-1.86097	-5.48162	-5.6986	-5.39301	-5.69277	0.427243	>tr|E9PT39|E9PT39_RAT Uncharacterized protein (Fragment) OS=Rattus norvegicus PE=4 SV=2	cellular component organization;cellular component organization at cellular level;cellular component organization or biogenesis;cellular component organization or biogenesis at cellular level;cellular process;cytoskeleton organization;organelle organization				14-3-3 domain binding motif;Calmodulin-dependent protein kinase II substrate motif;Casein kinase II substrate motif;MAPKAPK1 kinase substrate motif;MDC1 BRCT domain binding motif;PAK2 kinase substrate motif;Pim1 kinase substrate sequence;PKA kinase substrate motif;PKC epsilon kinase substrate motif;PKC kinase substrate motif;Plk1 PBD domain binding motif;ZIP kinase substrate motif				3	0.946922	0.000580276	134.25	70.556	134.25	-0.72469	1	1	260
0.906949	Myh6	S	1512	LETFKRENKNLQEEISDLTEQLGEGGKNVHE	Myosin-6	G3V885;P02563	1.0134	1.55161	-1.90539	-1.61843	-0.294086	0.856316	0.467419	>tr|G3V885|G3V885_RAT Myosin-6 OS=Rattus norvegicus GN=Myh6 PE=4 SV=1;>sp|P02563|MYH6_RAT Myosin-6 OS=Rattus norvegicus GN=Myh6 PE=1 SV=2	actin cytoskeleton organization;actin filament-based movement;actin filament-based process;actin-mediated cell contraction;actin-myosin filament sliding;actomyosin structure organization;adult heart development;anatomical structure development;anatomical structure morphogenesis;atrial cardiac muscle tissue morphogenesis;biological regulation;BMP signaling pathway;canonical Wnt receptor signaling …	actin-dependent ATPase activity;adenyl nucleotide binding;adenyl ribonucleotide binding;ATP binding;ATPase activity;ATPase activity, coupled;binding;calcium-dependent ATPase activity;catalytic activity;hydrolase activity;hydrolase activity, acting on acid anhydrides;hydrolase activity, acting on acid anhydrides, in phosphorus-containing anhydrides;identical protein binding;microfilament motor act…	actin filament bundle;actomyosin;adherens junction;anchoring junction;cell junction;cell part;cell-substrate adherens junction;cell-substrate junction;contractile fiber;contractile fiber part;cytoplasm;cytoplasmic part;cytoskeletal part;focal adhesion;intracellular membrane-bounded organelle;intracellular non-membrane-bounded organelle;intracellular organelle;intracellular organelle part;intracel…	Tight junction;Viral myocarditis	Casein kinase I substrate motif;Casein kinase II substrate motif	kNLQEEIsDLtEQLG	+	HTP	2	0.992888	2.16166e-45	168.06	136.14	100.62	-0.26047	1.08012	1	417;492
0.903131	Speg	S	2019	SPDGPSPRRPELRRGSSAESALPRVGSREPG	Striated muscle-specific serine/threonine-protein kinase	Q63638	-0.0695534	0.378841	-0.11635	0.426912	-1.6711	-0.698649	0.894981	>sp|Q63638|SPEG_RAT Striated muscle-specific serine/threonine-protein kinase OS=Rattus norvegicus GN=Speg PE=2 SV=2	anatomical structure development;cardiac cell development;cardiac muscle cell development;cell development;cell differentiation;cellular developmental process;cellular process;chordate embryonic development;developmental process;embryo development;embryo development ending in birth or egg hatching;in utero embryonic development;muscle cell development;muscle cell differentiation;respiratory syste…	adenyl nucleotide binding;adenyl ribonucleotide binding;ATP binding;binding;catalytic activity;kinase activity;nucleotide binding;phosphotransferase activity, alcohol group as acceptor;protein kinase activity;protein serine/threonine kinase activity;purine nucleotide binding;purine ribonucleoside triphosphate binding;purine ribonucleotide binding;ribonucleotide binding;transferase activity;transf…	cell part;intracellular membrane-bounded organelle;intracellular organelle;intracellular part;membrane-bounded organelle;nucleus;organelle		14-3-3 domain binding motif;Calmodulin-dependent protein kinase II substrate motif;Casein kinase II substrate motif;G protein-coupled receptor kinase 1 substrate motif;GSK3 kinase substrate motif;PAK2 kinase substrate motif;PKA kinase substrate motif;PKC epsilon kinase substrate motif;PKC kinase substrate motif	RPELRRGssAESALP	+	HTP	2	0.971024	0.0240035	49.621	22.488	49.621	0.30249	1.91942	2	706
0.902473	Rbm20	S	789	EEARLREPRHPHPEDSGKEEDLEPKVTRAPE	RNA-binding protein 20	E9PT37	-4.38864	-1.90976	-5.48162	-5.6986	-5.39301	-5.69277	0.427243	>sp|E9PT37|RBM20_RAT RNA-binding protein 20 OS=Rattus norvegicus GN=Rbm20 PE=2 SV=1	anatomical structure development;biological regulation;cellular macromolecule metabolic process;cellular metabolic process;cellular nitrogen compound metabolic process;cellular process;developmental process;heart development;macromolecule metabolic process;metabolic process;mRNA metabolic process;mRNA processing;nitrogen compound metabolic process;nucleic acid metabolic process;nucleobase-contain…	binding;cation binding;ion binding;metal ion binding;nucleic acid binding;nucleotide binding;RNA binding;transition metal ion binding;zinc ion binding	cell part;intracellular membrane-bounded organelle;intracellular organelle;intracellular part;membrane-bounded organelle;nucleus;organelle		b-Adrenergic Receptor kinase substrate motif;Casein kinase II substrate motif;PKA kinase substrate motif;PKC kinase substrate motif				3	1	0.00349768	115.04	76.041	115.04	0.21932	1	1	259
0.899913	Tns1	S	1081	PLRRRAASDGQYENQSPEATSPRSPGVRSPV		F1LN42	1.15801	1.01601	-5.48162	-5.6986	-5.39301	-3.07957	0.161138	>tr|F1LN42|F1LN42_RAT Protein Tns1 OS=Rattus norvegicus GN=Tns1 PE=4 SV=2	ameboidal cell migration;biological regulation;cell junction assembly;cell junction organization;cell migration;cell motility;cell-substrate junction assembly;cellular component assembly;cellular component assembly at cellular level;cellular component movement;cellular component organization;cellular component organization at cellular level;cellular component organization or biogenesis;cellular c…	binding;cation binding;ion binding;metal ion binding	adherens junction;anchoring junction;cell junction;cell-substrate adherens junction;cell-substrate junction;focal adhesion		Casein kinase I substrate motif;Casein kinase II substrate motif;ERK1,2 kinase substrate motif;G protein-coupled receptor kinase 1 substrate motif;GSK-3, ERK1, ERK2, CDK5 substrate motif;WW domain binding motif				2	0.999678	5.49189e-07	102.63	80.092	96.777	-0.057916	0.428998	1;2	281
0.895372	Ptk7	S	764	WALNPKDRPSFSEIASTLGDGPADSKQ____		D3ZHG3	-4.38864	-1.93107	-5.48162	-5.6986	-5.39301	-5.69277	0.427243	>tr|D3ZHG3|D3ZHG3_RAT Protein Ptk7 OS=Rattus norvegicus GN=Ptk7 PE=4 SV=2	actin cytoskeleton organization;actin cytoskeleton reorganization;actin filament-based process;anatomical structure development;anatomical structure formation involved in morphogenesis;anatomical structure morphogenesis;axis elongation;biological regulation;canonical Wnt receptor signaling pathway;cell communication;cell differentiation;cell migration;cell motility;cell surface receptor linked si…	adenyl nucleotide binding;adenyl ribonucleotide binding;ATP binding;binding;catalytic activity;kinase activity;nucleotide binding;phosphotransferase activity, alcohol group as acceptor;protein kinase activity;protein tyrosine kinase activity;purine nucleotide binding;purine ribonucleoside triphosphate binding;purine ribonucleotide binding;ribonucleotide binding;transferase activity;transferase ac…	adherens junction;anchoring junction;cell junction;cell part;cell-cell junction;cell-substrate adherens junction;cell-substrate junction;focal adhesion;integral to membrane;integral to plasma membrane;intrinsic to membrane;intrinsic to plasma membrane;membrane part;plasma membrane part		Casein kinase I substrate motif;MAPKAPK2 kinase substrate motif				3	0.964547	0.0246843	50.897	23.799	50.897	1.356	1	2	109
0.895372	Ptk7	S	773	SFSEIASTLGDGPADSKQ_____________		D3ZHG3	-4.38864	-1.93107	-5.48162	-5.6986	-5.39301	-5.69277	0.427243	>tr|D3ZHG3|D3ZHG3_RAT Protein Ptk7 OS=Rattus norvegicus GN=Ptk7 PE=4 SV=2	actin cytoskeleton organization;actin cytoskeleton reorganization;actin filament-based process;anatomical structure development;anatomical structure formation involved in morphogenesis;anatomical structure morphogenesis;axis elongation;biological regulation;canonical Wnt receptor signaling pathway;cell communication;cell differentiation;cell migration;cell motility;cell surface receptor linked si…	adenyl nucleotide binding;adenyl ribonucleotide binding;ATP binding;binding;catalytic activity;kinase activity;nucleotide binding;phosphotransferase activity, alcohol group as acceptor;protein kinase activity;protein tyrosine kinase activity;purine nucleotide binding;purine ribonucleoside triphosphate binding;purine ribonucleotide binding;ribonucleotide binding;transferase activity;transferase ac…	adherens junction;anchoring junction;cell junction;cell part;cell-cell junction;cell-substrate adherens junction;cell-substrate junction;focal adhesion;integral to membrane;integral to plasma membrane;intrinsic to membrane;intrinsic to plasma membrane;membrane part;plasma membrane part		b-Adrenergic Receptor kinase substrate motif				3	0.993383	0.0246843	50.897	23.799	50.897	1.356	1	2	109
0.827527	Ybx1;LOC100912427	S	174	NYQNSESGEKNEGSESAPEGQAQQRRPYRRR	Nuclease-sensitive element-binding protein 1	P62961	-4.38864	-5.25521	-5.48162	-2.578	-5.39301	-5.69277	0.427243	>sp|P62961|YBOX1_RAT Nuclease-sensitive element-binding protein 1 OS=Rattus norvegicus GN=Ybx1 PE=1 SV=3;>tr|F1LPL7|F1LPL7_RAT Protein LOC100912427 OS=Rattus norvegicus GN=LOC100912427 PE=4 SV=1;>tr|D3ZEV0|D3ZEV0_RAT Protein LOC100912427 OS=Rattus norvegic	biological regulation;biosynthetic process;cellular biosynthetic process;cellular macromolecule biosynthetic process;cellular macromolecule metabolic process;cellular metabolic process;cellular nitrogen compound metabolic process;cellular process;CRD-mediated mRNA stabilization;macromolecule biosynthetic process;macromolecule metabolic process;metabolic process;mRNA metabolic process;mRNA process…	binding;DNA binding;mRNA binding;nucleic acid binding;p53 binding;protein binding;RNA binding;sequence-specific DNA binding;single-stranded DNA binding;structure-specific DNA binding;transcription factor binding	cell part;cell projection;cytoplasm;cytoplasmic part;dendrite;extracellular region;histone pre-mRNA 3'end processing complex;intracellular membrane-bounded organelle;intracellular non-membrane-bounded organelle;intracellular organelle;intracellular organelle part;intracellular part;macromolecular complex;membrane-bounded organelle;neuron projection;non-membrane-bounded organelle;nuclear part;nucl…		b-Adrenergic Receptor kinase substrate motif;Casein kinase II substrate motif	EKNEGsEsAPEGQAQ	+	HTP	2	0.997804	0.00456927	85.737	46.741	85.737	0.059314	1	1	90
0.803243	Jph1	S	465	KESPHFYRKGTTPPRSPEASPKQSHSPQPSS		D3ZQ55	-4.38864	-5.25521	-5.48162	-5.6986	-5.39301	-2.64501	0.427243	>tr|D3ZQ55|D3ZQ55_RAT Junctophilin 1 (Predicted) OS=Rattus norvegicus GN=Jph1 PE=4 SV=1	anatomical structure development;developmental process;muscle organ development;muscle structure development;organ development	structural constituent of muscle;structural molecule activity	cell part;contractile fiber part;cytoplasmic part;endoplasmic reticulum membrane;endoplasmic reticulum part;intracellular organelle part;intracellular part;junctional membrane complex;junctional sarcoplasmic reticulum membrane;macromolecular complex;membrane;membrane part;organelle membrane;organelle part;plasma membrane;protein complex;sarcoplasmic reticulum membrane;Z disc		Casein kinase II substrate motif;ERK1,2 kinase substrate motif;G protein-coupled receptor kinase 1 substrate motif;Growth associated histone HI kinase substrate motif;GSK3 kinase substrate motif;GSK-3, ERK1, ERK2, CDK5 substrate motif;WW domain binding motif	KGTtPPRsPEAsPKQ	+	HTP	2	0.999971	0.00162524	82.774	44.113	82.774	0.2117	1	3	143
0.803243	Jph1	S	469	HFYRKGTTPPRSPEASPKQSHSPQPSSPKSM		D3ZQ55	-4.38864	-5.25521	-5.48162	-5.6986	-5.39301	-2.64501	0.427243	>tr|D3ZQ55|D3ZQ55_RAT Junctophilin 1 (Predicted) OS=Rattus norvegicus GN=Jph1 PE=4 SV=1	anatomical structure development;developmental process;muscle organ development;muscle structure development;organ development	structural constituent of muscle;structural molecule activity	cell part;contractile fiber part;cytoplasmic part;endoplasmic reticulum membrane;endoplasmic reticulum part;intracellular organelle part;intracellular part;junctional membrane complex;junctional sarcoplasmic reticulum membrane;macromolecular complex;membrane;membrane part;organelle membrane;organelle part;plasma membrane;protein complex;sarcoplasmic reticulum membrane;Z disc		ERK1,2 kinase substrate motif;G protein-coupled receptor kinase 1 substrate motif;Growth associated histone HI kinase substrate motif;GSK3 kinase substrate motif;GSK-3, ERK1, ERK2, CDK5 substrate motif;MAPKAPK2 kinase substrate motif;PKA kinase substrate motif;PKC kinase substrate motif;WW domain binding motif	PPRsPEAsPKQSHsP	+	HTP	2	0.999997	0.00162524	82.774	44.113	82.774	0.2117	1	3	143
0.803243	Jph1	T	461	PPSPKESPHFYRKGTTPPRSPEASPKQSHSP		D3ZQ55	-4.38864	-5.25521	-5.48162	-5.6986	-5.39301	-2.64501	0.427243	>tr|D3ZQ55|D3ZQ55_RAT Junctophilin 1 (Predicted) OS=Rattus norvegicus GN=Jph1 PE=4 SV=1	anatomical structure development;developmental process;muscle organ development;muscle structure development;organ development	structural constituent of muscle;structural molecule activity	cell part;contractile fiber part;cytoplasmic part;endoplasmic reticulum membrane;endoplasmic reticulum part;intracellular organelle part;intracellular part;junctional membrane complex;junctional sarcoplasmic reticulum membrane;macromolecular complex;membrane;membrane part;organelle membrane;organelle part;plasma membrane;protein complex;sarcoplasmic reticulum membrane;Z disc		Cdc2 kinase substrate motif;CDK1,2,4,6 kinase substrate motif;G protein-coupled receptor kinase 1 substrate motif;Growth associated histone HI kinase substrate motif;GSK-3, ERK1, ERK2, CDK5 substrate motif;PKA kinase substrate motif;PKC kinase substrate motif;WW domain binding motif	HFYRKGTtPPRsPEA	+	HTP	2	0.789733	0.00162524	82.774	44.113	82.774	0.2117	1	3	143
0.791642	Svil	S	505	KEASPKKRKVVARSLSDYTGPPQLQAPRHKD		F1M155	0.67692	3.18695	-5.48162	-5.6986	3.03432	2.37091	0.0976203	>tr|F1M155|F1M155_RAT Protein Svil OS=Rattus norvegicus GN=Svil PE=4 SV=2	anatomical structure development;cellular component organization;cellular component organization at cellular level;cellular component organization or biogenesis;cellular component organization or biogenesis at cellular level;cellular process;cytoskeleton organization;developmental process;muscle tissue development;organelle organization;skeletal muscle tissue development;striated muscle tissue de…		actin cytoskeleton;adherens junction;anchoring junction;cell junction;cell part;cell-substrate adherens junction;cell-substrate junction;contractile fiber part;costamere;cytoplasmic part;cytoskeleton;focal adhesion;intracellular membrane-bounded organelle;intracellular non-membrane-bounded organelle;intracellular organelle;intracellular part;membrane;membrane-bounded organelle;non-membrane-bounde…		14-3-3 domain binding motif;Calmodulin-dependent protein kinase II substrate motif;Calmodulin-dependent protein kinase IV substrate motif;Casein kinase II substrate motif;Chk1 kinase substrate motif;PKA kinase substrate motif;PKC kinase substrate motif				2	0.926678	0.00103798	109.83	90.203	85.087	-0.50888	0.272547	1	343
0.791164	Prkaa2	S	481	LLDFKSIDDEVVEQRSGSSTPQRSCSAAGLH	5'-AMP-activated protein kinase catalytic subunit alpha-2	Q09137	-0.00987053	0.35471	-5.48162	-5.6986	-1.29612	0.18449	0.157958	>sp|Q09137|AAPK2_RAT 5'-AMP-activated protein kinase catalytic subunit alpha-2 OS=Rattus norvegicus GN=Prkaa2 PE=1 SV=1;>tr|G3V715|G3V715_RAT 5'-AMP-activated protein kinase catalytic subunit alpha-2 OS=Rattus norvegicus GN=Prkaa2 PE=4 SV=1	alcohol metabolic process;autophagy;biological regulation;biosynthetic process;carbohydrate homeostasis;carboxylic acid biosynthetic process;carboxylic acid metabolic process;catabolic process;cell communication;cell surface receptor linked signaling pathway;cellular biosynthetic process;cellular catabolic process;cellular component assembly;cellular component organization;cellular component orga…	[acetyl-CoA carboxylase] kinase activity;[hydroxymethylglutaryl-CoA reductase (NADPH)] kinase activity;adenyl nucleotide binding;adenyl ribonucleotide binding;AMP-activated protein kinase activity;ATP binding;binding;binding, bridging;catalytic activity;cation binding;chromatin binding;histone kinase activity;histone serine kinase activity;ion binding;kinase activity;metal ion binding;nucleotide …	AMP-activated protein kinase complex;apical plasma membrane;cell part;cytoplasm;intracellular membrane-bounded organelle;intracellular organelle;intracellular organelle part;intracellular part;macromolecular complex;membrane part;membrane-bounded organelle;nuclear part;nucleoplasm;nucleus;organelle;organelle part;plasma membrane part;protein complex	Adipocytokine signaling pathway;Hypertrophic cardiomyopathy (HCM);Insulin signaling pathway;mTOR signaling pathway;Regulation of autophagy	Casein kinase I substrate motif;Casein kinase II substrate motif;G protein-coupled receptor kinase 1 substrate motif				3	0.999972	0.000183788	154.26	89.086	127.2	0.025637	0.421444	1;2	397
0.775926	Ryr2	S	2241	AEDPSRDGPSPTSGSSKTLDAEEEEDDTIHM	Ryanodine receptor 2	F1LRZ1	0.893978	1.01652	-5.48162	-5.6986	-1.09075	0.586189	0.138012	>tr|F1LRZ1|F1LRZ1_RAT Ryanodine receptor 2 OS=Rattus norvegicus GN=Ryr2 PE=4 SV=2;>tr|F1LS89|F1LS89_RAT Ryanodine receptor 2 OS=Rattus norvegicus GN=Ryr2 PE=4 SV=2;>sp|B0LPN4-2|RYR2_RAT Isoform 2 of Ryanodine receptor 2 OS=Rattus norvegicus GN=Ryr2;>sp|B0L	anatomical structure morphogenesis;apoptosis;biological regulation;BMP signaling pathway;calcium ion homeostasis;calcium ion transmembrane transport;calcium ion transport;calcium ion transport into cytosol;calcium-mediated signaling;calcium-mediated signaling using intracellular calcium source;canonical Wnt receptor signaling pathway;cardiac muscle contraction;cardiac muscle hypertrophy;cardiac m…	binding;calcium channel activity;calcium ion binding;calcium-induced calcium release activity;calcium-release channel activity;cation binding;cation channel activity;cation transmembrane transporter activity;channel activity;gated channel activity;intracellular ligand-gated calcium channel activity;intracellular ligand-gated ion channel activity;ion binding;ion channel activity;ion transmembrane …	A band;calcium channel complex;cation channel complex;cell part;cell projection;contractile fiber part;cytoplasm;cytoplasmic part;endoplasmic reticulum;endoplasmic reticulum membrane;endoplasmic reticulum part;envelope;extracellular membrane-bounded organelle;extracellular organelle;extracellular region part;extracellular vesicular exosome;extrinsic to internal side of plasma membrane;extrinsic t…	Arrhythmogenic right ventricular cardiomyopathy (ARVC);Calcium signaling pathway;Cardiac muscle contraction;Dilated cardiomyopathy;Hypertrophic cardiomyopathy (HCM);Pancreatic secretion	Casein kinase II substrate motif;MDC1 BRCT domain binding motif;Plk1 PBD domain binding motif				3	0.944654	0.000251612	152.94	109.15	152.94	-0.56245	0.373454	2	17
0.769208	Ap3d1	S	760	KKEKGKRRHSSLPTESDEDIAPAQRVDIITE		B5DFK6	-0.246933	-0.167437	-0.968271	-0.750229	-1.55816	-0.293364	1.84225	>tr|B5DFK6|B5DFK6_RAT Adaptor-related protein complex 3, delta 1 subunit, isoform CRA_b OS=Rattus norvegicus GN=Ap3d1 PE=2 SV=1	anterograde axon cargo transport;anterograde synaptic vesicle transport;antigen processing and presentation;antigen processing and presentation of exogenous antigen;antigen processing and presentation of lipid antigen via MHC class Ib;antigen processing and presentation via MHC class Ib;antigen processing and presentation, exogenous lipid antigen via MHC class Ib;axon cargo transport;biological r…		axon part;cell part;cell projection part;cytoplasmic part;endosomal part;endosome membrane;intracellular organelle part;intracellular part;lysosomal membrane;macromolecular complex;membrane;membrane coat;membrane part;nuclear part;nucleoplasm;organelle membrane;organelle part;protein complex;synapse part;terminal button;vacuolar membrane;vacuolar part	Lysosome	b-Adrenergic Receptor kinase substrate motif;Casein kinase II substrate motif;Pyruvate dehydrogenase kinase substrate motif	HssLPtEsDEDIAPA	+	CST;HTP	3	0.995072	0.000316228	80.109	51.361	52.464	-0.13172	4.13972	1;2	42
0.756461	Thrap3	S	315	GPFDHGSGSLSPSKKSPVGKSPPATGSAYGS	Thyroid hormone receptor-associated protein 3	Q5M7V8	-4.38864	-1.78029	0.563191	-0.412483	-1.00214	-1.11071	0.198442	>sp|Q5M7V8|TR150_RAT Thyroid hormone receptor-associated protein 3 OS=Rattus norvegicus GN=Thrap3 PE=1 SV=1	androgen receptor signaling pathway;biological regulation;biosynthetic process;catabolic process;cellular biosynthetic process;cellular catabolic process;cellular macromolecule catabolic process;cellular macromolecule metabolic process;cellular metabolic process;cellular nitrogen compound metabolic process;cellular process;cellular response to stimulus;intracellular receptor mediated signaling pa…	adenyl nucleotide binding;adenyl ribonucleotide binding;ATP binding;binding;core promoter binding;core promoter sequence-specific DNA binding;DNA binding;nucleic acid binding;nucleotide binding;phosphoprotein binding;protein binding;protein binding transcription factor activity;purine nucleotide binding;purine ribonucleoside triphosphate binding;purine ribonucleotide binding;receptor activity;reg…	cell part;exon-exon junction complex;extracellular membrane-bounded organelle;extracellular organelle;extracellular region part;extracellular vesicular exosome;intracellular membrane-bounded organelle;intracellular organelle;intracellular organelle part;intracellular part;macromolecular complex;mediator complex;membrane-bounded organelle;membrane-bounded vesicle;nuclear part;nucleoplasm part;nucl…		ERK1,2 kinase substrate motif;Growth associated histone HI kinase substrate motif;GSK-3, ERK1, ERK2, CDK5 substrate motif;PKA kinase substrate motif;PKC kinase substrate motif;WW domain binding motif	SLSPSKKsPVGKsPP	+	HTP	3	1	1.0337e-07	201.48	169.36	161.2	-0.15586	0.515751	2	654
0.756461	Thrap3	S	320	GSGSLSPSKKSPVGKSPPATGSAYGSSQKEE	Thyroid hormone receptor-associated protein 3	Q5M7V8	-4.38864	-1.78029	0.563191	-0.412483	-1.00214	-1.11071	0.198442	>sp|Q5M7V8|TR150_RAT Thyroid hormone receptor-associated protein 3 OS=Rattus norvegicus GN=Thrap3 PE=1 SV=1	androgen receptor signaling pathway;biological regulation;biosynthetic process;catabolic process;cellular biosynthetic process;cellular catabolic process;cellular macromolecule catabolic process;cellular macromolecule metabolic process;cellular metabolic process;cellular nitrogen compound metabolic process;cellular process;cellular response to stimulus;intracellular receptor mediated signaling pa…	adenyl nucleotide binding;adenyl ribonucleotide binding;ATP binding;binding;core promoter binding;core promoter sequence-specific DNA binding;DNA binding;nucleic acid binding;nucleotide binding;phosphoprotein binding;protein binding;protein binding transcription factor activity;purine nucleotide binding;purine ribonucleoside triphosphate binding;purine ribonucleotide binding;receptor activity;reg…	cell part;exon-exon junction complex;extracellular membrane-bounded organelle;extracellular organelle;extracellular region part;extracellular vesicular exosome;intracellular membrane-bounded organelle;intracellular organelle;intracellular organelle part;intracellular part;macromolecular complex;mediator complex;membrane-bounded organelle;membrane-bounded vesicle;nuclear part;nucleoplasm part;nucl…		ERK1, ERK2, SAPK, CDK5 and GSK3 kinase substrate motif;ERK1,2 kinase substrate motif;G protein-coupled receptor kinase 1 substrate motif;Growth associated histone HI kinase substrate motif;GSK-3, ERK1, ERK2, CDK5 substrate motif;WW domain binding motif	KKsPVGKsPPATGSA	+	HTP	3	0.999147	1.0337e-07	201.48	169.36	201.48	0.030954	0.515751	2	654
0.744907	Canx	S	553	GDEEEEEEKLEEKQKSDAEEDGGTGSQDEED	Calnexin	P35565	-0.925135	-0.00860786	-5.48162	-5.6986	-4.09841	-3.30852	0.202698	>sp|P35565|CALX_RAT Calnexin OS=Rattus norvegicus GN=Canx PE=1 SV=1	aging;cellular component organization;cellular component organization or biogenesis;cellular macromolecule metabolic process;cellular membrane organization;cellular metabolic process;cellular process;cellular protein metabolic process;chaperone-mediated protein folding;clathrin-mediated endocytosis;developmental process;endocytosis;establishment of localization;macromolecule metabolic process;mem…	apolipoprotein binding;binding;calcium ion binding;carbohydrate binding;cation binding;glutamate receptor binding;glycoprotein binding;ion binding;ionotropic glutamate receptor binding;metal ion binding;protein binding;receptor binding;unfolded protein binding	axon;cell body;cell part;cell projection;cell projection cytoplasm;cell projection part;cytoplasm;cytoplasmic membrane-bounded vesicle;cytoplasmic part;cytoplasmic vesicle;dendrite cytoplasm;dendritic spine;endoplasmic reticulum;endoplasmic reticulum part;ER-mitochondrion membrane contact site;extracellular membrane-bounded organelle;extracellular organelle;extracellular region part;extracellular…	Antigen processing and presentation;Phagosome;Protein processing in endoplasmic reticulum	Casein kinase II substrate motif;PKA kinase substrate motif;PKC kinase substrate motif	kLEEKQKsDAEEDGG	+	HTP	3	0.991927	0.0100017	49.559	24.373	49.559	0.16343	0.525451	1	567
0.739113	Aimp1	S	110	LETHCSVSESVTRSASVTTTTMTGGGGEEKK		Q4G079	-4.38864	-2.33147	-2.05057	-2.47903	-2.59272	-2.74938	0.377293	>tr|Q4G079|Q4G079_RAT Protein Aimp1 OS=Rattus norvegicus GN=Aimp1 PE=2 SV=1	anatomical structure morphogenesis;biological regulation;blood vessel morphogenesis;defense response;defense response to virus;developmental process;immune effector process;immune system process;inflammatory response;multi-organism process;negative regulation of angiogenesis;negative regulation of biological process;negative regulation of developmental process;regulation of anatomical structure m…	binding;cytokine activity;nucleic acid binding;protein binding;receptor binding;RNA binding;tRNA binding			14-3-3 domain binding motif;Calmodulin-dependent protein kinase II alpha substrate motif;Calmodulin-dependent protein kinase II substrate motif;Calmodulin-dependent protein kinase IV substrate motif;Casein kinase II substrate motif;Chk1 kinase substrate motif;G protein-coupled receptor kinase 1 substrate motif;Phosphorylase kinase substrate motif;PKA kinase substrate motif;PKC kinase substrate mo…	ESVTRsAsVTTtTMt	+	HTP	2	0.992722	3.39348e-05	91.166	65.465	91.166	0.28073	0.899005	1	631
0.730759	Plec	S	4389	DMLSGNAGGFRSRSSSVGSSSSYPISSAVPR	Plectin	P30427	1.8198	3.55795	-5.48162	-5.6986	1.47959	1.40542	0.0972449	>sp|P30427|PLEC_RAT Plectin OS=Rattus norvegicus GN=Plec PE=1 SV=2;>sp|P30427-3|PLEC_RAT Isoform 3 of Plectin OS=Rattus norvegicus GN=Plec;>sp|P30427-2|PLEC_RAT Isoform 2 of Plectin OS=Rattus norvegicus GN=Plec;>tr|F7F9U6|F7F9U6_RAT Plectin OS=Rattus norve	cell differentiation;cell junction assembly;cell junction organization;cell-substrate junction assembly;cellular component assembly;cellular component assembly at cellular level;cellular component organization;cellular component organization at cellular level;cellular component organization or biogenesis;cellular component organization or biogenesis at cellular level;cellular developmental proces…	ankyrin binding;binding;cytoskeletal protein binding;protein binding;protein N-terminus binding;structural constituent of cytoskeleton;structural constituent of muscle;structural molecule activity	adherens junction;anchoring junction;apical plasma membrane;basal plasma membrane;cell junction;cell part;cell-substrate adherens junction;cell-substrate junction;contractile fiber;contractile fiber part;costamere;cytoplasm;cytoplasmic part;cytoskeleton;extracellular membrane-bounded organelle;extracellular organelle;extracellular region part;extracellular vesicular exosome;focal adhesion;hemides…		14-3-3 domain binding motif;Akt kinase substrate motif;Calmodulin-dependent protein kinase II substrate motif;Casein kinase II substrate motif;G protein-coupled receptor kinase 1 substrate motif;GSK3 kinase substrate motif;MAPKAPK1 kinase substrate motif;MAPKAPK2 kinase substrate motif;MDC1 BRCT domain binding motif;p70 Ribosomal S6 kinase substrate motif;Phosphorylase kinase substrate motif;PKA …	GFRsRsssVGssSSY	+	HTP	2	0.901786	2.66611e-08	110.74	80.441	86.761	-0.23887	0.271583	1;2	377
0.724797	Nexn	S	80	REWNRRKQEIKDMLASDEEEEPSKVEKAYVP	Nexilin	Q9Z2J4	3.7176	3.8774	1.038	0.609465	0.947561	2.6454	0.391194	>sp|Q9Z2J4|NEXN_RAT Nexilin OS=Rattus norvegicus GN=Nexn PE=1 SV=1;>sp|Q9Z2J4-2|NEXN_RAT Isoform 2 of Nexilin OS=Rattus norvegicus GN=Nexn	anatomical structure development;biological regulation;cardiac muscle fiber development;cell development;cellular developmental process;cellular macromolecule metabolic process;cellular metabolic process;cellular process;cellular protein metabolic process;developmental process;macromolecule metabolic process;macromolecule modification;metabolic process;muscle cell development;muscle fiber develop…	actin binding;actin filament binding;binding;calmodulin-dependent protein kinase activity;catalytic activity;cytoskeletal protein binding;kinase activity;phosphotransferase activity, alcohol group as acceptor;protein binding;protein kinase activity;protein serine/threonine kinase activity;structural constituent of muscle;structural molecule activity;transferase activity;transferase activity, tran…	adherens junction;anchoring junction;cell junction;cell part;cell-substrate adherens junction;cell-substrate junction;contractile fiber part;cytoplasmic part;cytoskeleton;focal adhesion;intracellular non-membrane-bounded organelle;intracellular organelle;intracellular part;non-membrane-bounded organelle;organelle;organelle part;Z disc		BARD1 BRCT domain binding motif;Casein kinase II substrate motif	EIKDMLAsDEEEEPS	+	HTP	3	1	0.000318939	170.74	133.09	145.69	-0.31126	0.927292	1	782
0.710641	Tpm1	S	271	LEDELYAQKLKYKAISEELDHALNDMTSI__	Tropomyosin alpha-1 chain	P04692	-1.40715	-2.60275	-5.48162	-5.6986	-0.470751	2.32847	0.122195	>sp|P04692|TPM1_RAT Tropomyosin alpha-1 chain OS=Rattus norvegicus GN=Tpm1 PE=1 SV=3	actin filament capping;actin filament-based movement;actin filament-based process;actin-mediated cell contraction;actin-myosin filament sliding;biological regulation;cardiac muscle contraction;cell projection organization;cellular component movement;cellular component organization;cellular component organization at cellular level;cellular component organization or biogenesis;cellular component or…	actin binding;actin filament binding;binding;cytoskeletal protein binding;identical protein binding;protein binding;protein dimerization activity;protein homodimerization activity;protein N-terminus binding	cell part;cytoplasm;cytoskeleton;intracellular non-membrane-bounded organelle;intracellular organelle;intracellular part;macromolecular complex;non-membrane-bounded organelle;organelle;protein complex	Cardiac muscle contraction;Dilated cardiomyopathy;Hypertrophic cardiomyopathy (HCM)	Casein kinase II substrate motif;G protein-coupled receptor kinase 1 substrate motif;PKA kinase substrate motif;PKC kinase substrate motif				2	0.999995	0.00478473	58.758	16.7	58.758	-1.3072	0.334575	2	495
0.691551	Abcf1	S	197	EKSKGKAKNKPSATDSEGEDDEDMTKEKEPP	ATP-binding cassette sub-family F member 1	Q6MG08	-4.38864	-2.54253	-5.48162	-5.6986	-5.39301	-5.69277	0.427243	>sp|Q6MG08|ABCF1_RAT ATP-binding cassette sub-family F member 1 OS=Rattus norvegicus GN=Abcf1 PE=1 SV=1	biological regulation;biosynthetic process;cellular biosynthetic process;cellular macromolecule biosynthetic process;cellular macromolecule metabolic process;cellular metabolic process;cellular process;cellular protein metabolic process;macromolecule biosynthetic process;macromolecule metabolic process;metabolic process;positive regulation of biological process;positive regulation of biosynthetic…	adenyl nucleotide binding;adenyl ribonucleotide binding;ATP binding;ATPase activity;binding;catalytic activity;hydrolase activity;hydrolase activity, acting on acid anhydrides;hydrolase activity, acting on acid anhydrides, in phosphorus-containing anhydrides;nucleic acid binding;nucleoside-triphosphatase activity;nucleotide binding;purine nucleotide binding;purine ribonucleoside triphosphate bind…	cell part;cytoplasmic part;envelope;intracellular non-membrane-bounded organelle;intracellular organelle;intracellular organelle part;intracellular part;macromolecular complex;membrane;non-membrane-bounded organelle;nuclear envelope;nuclear part;nucleoplasm;organelle;organelle envelope;organelle part;polysomal ribosome;ribonucleoprotein complex;ribosome		b-Adrenergic Receptor kinase substrate motif;Casein kinase II substrate motif;G protein-coupled receptor kinase 1 substrate motif;MAPKAPK2 kinase substrate motif	NKPsAtDsEGEDDED	+	HTP	3	0.999997	0.000499668	93.839	63.355	93.839	-0.44287	1	2	735
0.691551	Abcf1	T	195	KEEKSKGKAKNKPSATDSEGEDDEDMTKEKE	ATP-binding cassette sub-family F member 1	Q6MG08	-4.38864	-2.54253	-5.48162	-5.6986	-5.39301	-5.69277	0.427243	>sp|Q6MG08|ABCF1_RAT ATP-binding cassette sub-family F member 1 OS=Rattus norvegicus GN=Abcf1 PE=1 SV=1	biological regulation;biosynthetic process;cellular biosynthetic process;cellular macromolecule biosynthetic process;cellular macromolecule metabolic process;cellular metabolic process;cellular process;cellular protein metabolic process;macromolecule biosynthetic process;macromolecule metabolic process;metabolic process;positive regulation of biological process;positive regulation of biosynthetic…	adenyl nucleotide binding;adenyl ribonucleotide binding;ATP binding;ATPase activity;binding;catalytic activity;hydrolase activity;hydrolase activity, acting on acid anhydrides;hydrolase activity, acting on acid anhydrides, in phosphorus-containing anhydrides;nucleic acid binding;nucleoside-triphosphatase activity;nucleotide binding;purine nucleotide binding;purine ribonucleoside triphosphate bind…	cell part;cytoplasmic part;envelope;intracellular non-membrane-bounded organelle;intracellular organelle;intracellular organelle part;intracellular part;macromolecular complex;membrane;non-membrane-bounded organelle;nuclear envelope;nuclear part;nucleoplasm;organelle;organelle envelope;organelle part;polysomal ribosome;ribonucleoprotein complex;ribosome		Casein kinase II substrate motif;PKA kinase substrate motif	AKNKPsAtDsEGEDD	+	HTP	3	0.998954	0.000499668	93.839	63.355	93.839	-0.44287	1	2	735
0.684854	RGD1304931	S	257	PEHDSSIPEQMARQESGSDLPTPTPITEQDT		D3ZH76	0.357359	0.75145	4.61076	4.86359	3.50014	4.1625	0.156198	>tr|D3ZH76|D3ZH76_RAT Protein RGD1304931 OS=Rattus norvegicus GN=RGD1304931 PE=4 SV=1	biological regulation;regulation of biological process;regulation of biosynthetic process;regulation of cellular biosynthetic process;regulation of cellular macromolecule biosynthetic process;regulation of cellular metabolic process;regulation of cellular process;regulation of gene expression;regulation of macromolecule biosynthetic process;regulation of macromolecule metabolic process;regulation…		cell part;cytoplasm;intracellular membrane-bounded organelle;intracellular organelle;intracellular part;membrane-bounded organelle;nucleus;organelle		14-3-3 domain binding motif;b-Adrenergic Receptor kinase substrate motif;Calmodulin-dependent protein kinase I substrate motif;Calmodulin-dependent protein kinase II substrate motif;Calmodulin-dependent protein kinase IV substrate motif;Casein kinase II substrate motif;Chk1 kinase substrate motif;PKA kinase substrate motif;PKC kinase substrate motif;Pyruvate dehydrogenase kinase substrate motif	EQMARQEsGSDLPTP	+	HTP	2	0.916102	0.00010351	64.318	49.228	53.39	1.0012	0.417255	1;2	107
0.656628	Strn3	S	255	GDVLETFNFLENADDSDEEENDMIEGIPEGK	Striatin-3	P58405	-4.38864	-5.25521	-5.48162	-5.6986	0.613239	2.92139	0.0882566	>sp|P58405|STRN3_RAT Striatin-3 OS=Rattus norvegicus GN=Strn3 PE=2 SV=2;>tr|E9PT82|E9PT82_RAT Striatin-3 OS=Rattus norvegicus GN=Strn3 PE=4 SV=1;>sp|P58405-2|STRN3_RAT Isoform 2 of Striatin-3 OS=Rattus norvegicus GN=Strn3	biological regulation;negative regulation of biological process;negative regulation of biosynthetic process;negative regulation of cell communication;negative regulation of cellular biosynthetic process;negative regulation of cellular macromolecule biosynthetic process;negative regulation of cellular metabolic process;negative regulation of cellular process;negative regulation of estrogen recepto…	binding;nucleic acid binding transcription factor activity;protein binding;protein complex binding;sequence-specific DNA binding transcription factor activity	cell body;cell part;cell projection;cytoplasm;cytoplasmic part;dendrite;Golgi apparatus;intracellular membrane-bounded organelle;intracellular organelle;intracellular organelle part;intracellular part;macromolecular complex;membrane;membrane-bounded organelle;neuron projection;neuronal cell body;nuclear part;nucleoplasm;organelle;organelle part;plasma membrane;protein complex;protein phosphatase …		b-Adrenergic Receptor kinase substrate motif;BARD1 BRCT domain binding motif;Casein kinase II substrate motif	FLENADDsDEEENDM	+	HTP	3	0.993699	7.70074e-06	57.088	42.54	57.088	0.96793	0.24834	1	261
0.656172	Myh6;Myh7	S	1467	DKILAEWKQKYEESQSELESSQKEARSLSTE	Myosin-7;Myosin-6	G3V885;G3V8B0;P02563	3.56607	3.41601	-2.72825	-2.81718	-0.790409	0.671816	0.141897	>tr|G3V885|G3V885_RAT Myosin-6 OS=Rattus norvegicus GN=Myh6 PE=4 SV=1;>tr|G3V8B0|G3V8B0_RAT Myosin-7 OS=Rattus norvegicus GN=Myh7 PE=4 SV=1;>sp|P02564|MYH7_RAT Myosin-7 OS=Rattus norvegicus GN=Myh7 PE=2 SV=2;>sp|P02563|MYH6_RAT Myosin-6 OS=Rattus norvegicu	actin cytoskeleton organization;actin filament-based movement;actin filament-based process;actin-mediated cell contraction;actin-myosin filament sliding;actomyosin structure organization;adult heart development;anatomical structure development;anatomical structure morphogenesis;atrial cardiac muscle tissue morphogenesis;biological regulation;BMP signaling pathway;canonical Wnt receptor signaling …	actin-dependent ATPase activity;adenyl nucleotide binding;adenyl ribonucleotide binding;ATP binding;ATPase activity;ATPase activity, coupled;binding;calcium-dependent ATPase activity;catalytic activity;hydrolase activity;hydrolase activity, acting on acid anhydrides;hydrolase activity, acting on acid anhydrides, in phosphorus-containing anhydrides;identical protein binding;microfilament motor act…	actin filament bundle;actomyosin;adherens junction;anchoring junction;cell junction;cell part;cell-substrate adherens junction;cell-substrate junction;contractile fiber;contractile fiber part;cytoplasm;cytoplasmic part;cytoskeletal part;focal adhesion;intracellular membrane-bounded organelle;intracellular non-membrane-bounded organelle;intracellular organelle;intracellular organelle part;intracel…	Tight junction;Viral myocarditis	Casein kinase I substrate motif;Casein kinase II substrate motif;G protein-coupled receptor kinase 1 substrate motif;GSK3 kinase substrate motif	QkyEESQsELESsQk;QkyEESQsELEssQk	+	HTP	2	0.999768	5.00951e-21	213.83	213.83	119.92	0.13235	0.382891	1	417;418;492
0.650618	Nrbp2	T	399	PRVLAPPPEEAQKAKTPTPEPFDSETRKVVQ		D3ZA69	-0.196466	-0.116734	-5.48162	-5.6986	-1.25209	0.0917244	0.138963	>tr|D3ZA69|D3ZA69_RAT Protein Nrbp2 OS=Rattus norvegicus GN=Nrbp2 PE=4 SV=1	biological regulation;cell differentiation;cellular developmental process;cellular process;developmental process;negative regulation of apoptosis;negative regulation of autophagy;negative regulation of biological process;negative regulation of catabolic process;negative regulation of cell communication;negative regulation of cell death;negative regulation of cellular catabolic process;negative re…	adenyl nucleotide binding;adenyl ribonucleotide binding;ATP binding;binding;catalytic activity;kinase activity;nucleotide binding;phosphotransferase activity, alcohol group as acceptor;protein kinase activity;purine nucleotide binding;purine ribonucleoside triphosphate binding;purine ribonucleotide binding;ribonucleotide binding;transferase activity;transferase activity, transferring phosphorus-c…	cell part;cytoplasm;intracellular part		Growth associated histone HI kinase substrate motif;GSK-3, ERK1, ERK2, CDK5 substrate motif;PKA kinase substrate motif;PKC kinase substrate motif;WW domain binding motif	EEAQKAKtPtPEPFD	+	HTP	3	1	0.00593674	120.59	91.007	120.59	-0.0033512	0.375768	2	61
0.650618	Nrbp2	T	401	VLAPPPEEAQKAKTPTPEPFDSETRKVVQMQ		D3ZA69	-0.196466	-0.116734	-5.48162	-5.6986	-1.25209	0.0917244	0.138963	>tr|D3ZA69|D3ZA69_RAT Protein Nrbp2 OS=Rattus norvegicus GN=Nrbp2 PE=4 SV=1	biological regulation;cell differentiation;cellular developmental process;cellular process;developmental process;negative regulation of apoptosis;negative regulation of autophagy;negative regulation of biological process;negative regulation of catabolic process;negative regulation of cell communication;negative regulation of cell death;negative regulation of cellular catabolic process;negative re…	adenyl nucleotide binding;adenyl ribonucleotide binding;ATP binding;binding;catalytic activity;kinase activity;nucleotide binding;phosphotransferase activity, alcohol group as acceptor;protein kinase activity;purine nucleotide binding;purine ribonucleoside triphosphate binding;purine ribonucleotide binding;ribonucleotide binding;transferase activity;transferase activity, transferring phosphorus-c…	cell part;cytoplasm;intracellular part		DNA dependent Protein kinase substrate motif;GSK-3, ERK1, ERK2, CDK5 substrate motif;PKA kinase substrate motif;PKC kinase substrate motif;WW domain binding motif	AQKAKtPtPEPFDSE	+	HTP	3	1	0.00593674	120.59	91.007	120.59	-0.0033512	0.375768	2	61
0.646149	37500	S	218	IEEHSIKIYHLPDAESDEDEDFKEQTRLLKA	Septin-2	Q91Y81	2.38748	3.27587	3.06171	3.10649	1.58365	1.84364	0.561569	>sp|Q91Y81|SEPT2_RAT Septin-2 OS=Rattus norvegicus GN=Sept2 PE=1 SV=1	anatomical structure formation involved in morphogenesis;biological regulation;cell cycle phase;cell cycle process;cell division;cell projection assembly;cell projection organization;cell surface receptor linked signaling pathway;cellular component assembly;cellular component assembly at cellular level;cellular component assembly involved in morphogenesis;cellular component organization;cellular …	binding;catalytic activity;enzyme regulator activity;GTP binding;GTPase activity;guanyl nucleotide binding;guanyl ribonucleotide binding;hydrolase activity;hydrolase activity, acting on acid anhydrides;hydrolase activity, acting on acid anhydrides, in phosphorus-containing anhydrides;nucleoside-triphosphatase activity;nucleotide binding;purine nucleotide binding;purine ribonucleoside triphosphate…	actin cytoskeleton;cell cortex part;cell division site part;cell part;cell projection membrane;cell projection part;ciliary transition zone;cilium membrane;cilium part;cleavage furrow;cytoplasmic part;cytoskeletal part;cytoskeleton;exocyst;extracellular membrane-bounded organelle;extracellular organelle;extracellular region part;extracellular vesicular exosome;intracellular non-membrane-bounded o…		b-Adrenergic Receptor kinase substrate motif;Casein kinase I substrate motif;Casein kinase II substrate motif;Pyruvate dehydrogenase kinase substrate motif	yHLPDAEsDEDEDFK	+	HTP	3	1	4.79961e-05	212.55	179.86	182.16	0.12266	1.26537	1	762
0.643178	Mtdh	S	425	SLLKSQEPISNDQKDSDDDKEKGEGALPTGK	Protein LYRIC	Q9Z1W6	-4.38864	-2.68765	-5.48162	-5.6986	-5.39301	-5.69277	0.427243	>sp|Q9Z1W6|LYRIC_RAT Protein LYRIC OS=Rattus norvegicus GN=Mtdh PE=2 SV=2;>sp|Q9Z1W6-4|LYRIC_RAT Isoform 4 of Protein LYRIC OS=Rattus norvegicus GN=Mtdh;>sp|Q9Z1W6-3|LYRIC_RAT Isoform 3 of Protein LYRIC OS=Rattus norvegicus GN=Mtdh;>tr|D3ZGX7|D3ZGX7_RAT Pr	biological regulation;cell junction assembly;cell junction organization;cell surface receptor linked signaling pathway;cell-cell junction assembly;cell-cell junction organization;cellular component assembly;cellular component assembly at cellular level;cellular component organization;cellular component organization at cellular level;cellular component organization or biogenesis;cellular component…	binding;double-stranded RNA binding;NF-kappaB binding;nucleic acid binding;protein binding;protein binding transcription factor activity;RNA binding;transcription coactivator activity;transcription cofactor activity;transcription factor binding;transcription factor binding transcription factor activity	apical plasma membrane;cell junction;cell part;cell-cell junction;cytoplasmic part;endoplasmic reticulum;endoplasmic reticulum membrane;endoplasmic reticulum part;integral to membrane;intercellular canaliculus;intracellular membrane-bounded organelle;intracellular non-membrane-bounded organelle;intracellular organelle;intracellular organelle part;intracellular part;intrinsic to membrane;membrane;…		b-Adrenergic Receptor kinase substrate motif;Casein kinase II substrate motif;PKA kinase substrate motif;PKC kinase substrate motif;Pyruvate dehydrogenase kinase substrate motif	ISNDQKDsDDDKEKG	+	HTP	3	0.99993	0.00353505	110.26	70.35	110.26	-0.39573	1	1	105
0.622543	Speg	S	2050	RSLHKAASVELPQRRSPSPGATRLTRGGLGE	Striated muscle-specific serine/threonine-protein kinase	Q63638	1.05021	2.44062	3.82846	3.97037	3.58888	3.17892	0.241239	>sp|Q63638|SPEG_RAT Striated muscle-specific serine/threonine-protein kinase OS=Rattus norvegicus GN=Speg PE=2 SV=2	anatomical structure development;cardiac cell development;cardiac muscle cell development;cell development;cell differentiation;cellular developmental process;cellular process;chordate embryonic development;developmental process;embryo development;embryo development ending in birth or egg hatching;in utero embryonic development;muscle cell development;muscle cell differentiation;respiratory syste…	adenyl nucleotide binding;adenyl ribonucleotide binding;ATP binding;binding;catalytic activity;kinase activity;nucleotide binding;phosphotransferase activity, alcohol group as acceptor;protein kinase activity;protein serine/threonine kinase activity;purine nucleotide binding;purine ribonucleoside triphosphate binding;purine ribonucleotide binding;ribonucleotide binding;transferase activity;transf…	cell part;intracellular membrane-bounded organelle;intracellular organelle;intracellular part;membrane-bounded organelle;nucleus;organelle		Casein kinase II substrate motif;ERK1,2 kinase substrate motif;Growth associated histone HI kinase substrate motif;GSK-3, ERK1, ERK2, CDK5 substrate motif;PKA kinase substrate motif;PKC kinase substrate motif;WW domain binding motif				3	0.999977	0.00185711	90.379	88.983	90.379	0.21501	0.611691	2;3	706
0.619966	Speg	S	2052	LHKAASVELPQRRSPSPGATRLTRGGLGEGE	Striated muscle-specific serine/threonine-protein kinase	Q63638	1.05021	2.44062	3.74296	3.87649	3.5206	3.11128	0.247697	>sp|Q63638|SPEG_RAT Striated muscle-specific serine/threonine-protein kinase OS=Rattus norvegicus GN=Speg PE=2 SV=2	anatomical structure development;cardiac cell development;cardiac muscle cell development;cell development;cell differentiation;cellular developmental process;cellular process;chordate embryonic development;developmental process;embryo development;embryo development ending in birth or egg hatching;in utero embryonic development;muscle cell development;muscle cell differentiation;respiratory syste…	adenyl nucleotide binding;adenyl ribonucleotide binding;ATP binding;binding;catalytic activity;kinase activity;nucleotide binding;phosphotransferase activity, alcohol group as acceptor;protein kinase activity;protein serine/threonine kinase activity;purine nucleotide binding;purine ribonucleoside triphosphate binding;purine ribonucleotide binding;ribonucleotide binding;transferase activity;transf…	cell part;intracellular membrane-bounded organelle;intracellular organelle;intracellular part;membrane-bounded organelle;nucleus;organelle		14-3-3 domain binding motif;Calmodulin-dependent protein kinase II substrate motif;DNA dependent Protein kinase substrate motif;ERK1,2 kinase substrate motif;G protein-coupled receptor kinase 1 substrate motif;GSK-3, ERK1, ERK2, CDK5 substrate motif;PKA kinase substrate motif;PKC kinase substrate motif;WW domain binding motif;ZIP kinase substrate motif				3	0.999925	0.00185711	90.379	88.983	90.379	0.21501	0.625884	2;3	706
0.618276	Abcf1	S	109	ERVLMERLKQLSVPASDEEDEVPVPVPRGRK	ATP-binding cassette sub-family F member 1	Q6MG08	3.01987	3.38241	2.9143	3.22933	2.82509	3.25706	1.21966	>sp|Q6MG08|ABCF1_RAT ATP-binding cassette sub-family F member 1 OS=Rattus norvegicus GN=Abcf1 PE=1 SV=1	biological regulation;biosynthetic process;cellular biosynthetic process;cellular macromolecule biosynthetic process;cellular macromolecule metabolic process;cellular metabolic process;cellular process;cellular protein metabolic process;macromolecule biosynthetic process;macromolecule metabolic process;metabolic process;positive regulation of biological process;positive regulation of biosynthetic…	adenyl nucleotide binding;adenyl ribonucleotide binding;ATP binding;ATPase activity;binding;catalytic activity;hydrolase activity;hydrolase activity, acting on acid anhydrides;hydrolase activity, acting on acid anhydrides, in phosphorus-containing anhydrides;nucleic acid binding;nucleoside-triphosphatase activity;nucleotide binding;purine nucleotide binding;purine ribonucleoside triphosphate bind…	cell part;cytoplasmic part;envelope;intracellular non-membrane-bounded organelle;intracellular organelle;intracellular organelle part;intracellular part;macromolecular complex;membrane;non-membrane-bounded organelle;nuclear envelope;nuclear part;nucleoplasm;organelle;organelle envelope;organelle part;polysomal ribosome;ribonucleoprotein complex;ribosome		BARD1 BRCT domain binding motif;Casein kinase II substrate motif;MAPKAPK2 kinase substrate motif	KQLsVPAsDEEDEVP	+	HTP	2	1	2.3033e-10	111.33	84.68	79.512	-0.96157	2.59598	1;2	735
0.591985	LOC683897	S	106	KSSKKTVQKDADEEDSDEETSHLERSEQGEE		Q3B8P7	-0.12706	1.42035	-5.48162	-5.6986	-5.39301	-5.69277	0.110296	>tr|Q3B8P7|Q3B8P7_RAT Protein LOC683897 OS=Rattus norvegicus GN=LOC683897 PE=2 SV=1			cell part;cytoplasmic part;intracellular membrane-bounded organelle;intracellular organelle;intracellular part;membrane-bounded organelle;mitochondrion;organelle		b-Adrenergic Receptor kinase substrate motif;BARD1 BRCT domain binding motif;Casein kinase I substrate motif;Casein kinase II substrate motif;G protein-coupled receptor kinase 1 substrate motif	KDADEEDsDEETSHL	+	HTP	3	0.998464	0.00158745	111.73	90.988	111.73	0.31621	0.304801	1	624
0.590684	Shroom1	S	186	LRPALPARPPTGHVRSASSSQELGEAEPARA		F1M0U8	-4.38864	-5.25521	-5.48162	-5.6986	-5.39301	-3.28269	0.427243	>tr|F1M0U8|F1M0U8_RAT Protein Shroom1 (Fragment) OS=Rattus norvegicus GN=Shroom1 PE=4 SV=1;>tr|M0RB44|M0RB44_RAT Protein Shroom1 (Fragment) OS=Rattus norvegicus GN=Shroom1 PE=4 SV=1	actin cytoskeleton organization;actin filament bundle assembly;actin filament organization;actin filament-based process;anatomical structure morphogenesis;cell morphogenesis;cellular component assembly;cellular component assembly at cellular level;cellular component morphogenesis;cellular component organization;cellular component organization at cellular level;cellular component organization or b…		cell part;cytoskeletal part;intracellular organelle part;intracellular part;macromolecular complex;myosin complex;myosin II complex;organelle part;protein complex		Casein kinase II substrate motif;G protein-coupled receptor kinase 1 substrate motif;GSK3 kinase substrate motif				3	0.99942	0.0253069	68.243	10.169	68.243	-2.2153	1	1	340
0.576139	Rras2	S	186	LVRVIRKFQEQECPPSPEPTRKEKDKKGCHC		Q5BJU0	3.30083	3.22922	0.820913	0.44018	0.61385	2.04932	0.383668	>tr|Q5BJU0|Q5BJU0_RAT Protein Rras2 OS=Rattus norvegicus GN=Rras2 PE=2 SV=1	biological regulation;cell differentiation;cellular developmental process;cellular process;cellular response to stimulus;developmental process;intracellular signal transduction;osteoblast differentiation;positive regulation of biological process;positive regulation of cell migration;positive regulation of cell motility;positive regulation of cellular component movement;positive regulation of cell…	binding;GTP binding;guanyl nucleotide binding;guanyl ribonucleotide binding;nucleotide binding;purine nucleotide binding;purine ribonucleoside triphosphate binding;purine ribonucleotide binding;ribonucleotide binding	adherens junction;anchoring junction;cell junction;cell part;cell-substrate adherens junction;cell-substrate junction;extracellular membrane-bounded organelle;extracellular organelle;extracellular region part;extracellular vesicular exosome;focal adhesion;intracellular;membrane;membrane-bounded organelle;membrane-bounded vesicle;organelle;vesicle	MAPK signaling pathway;Regulation of actin cytoskeleton;Tight junction	Casein kinase II substrate motif;DNA dependent Protein kinase substrate motif;ERK1,2 kinase substrate motif;G protein-coupled receptor kinase 1 substrate motif;GSK-3, ERK1, ERK2, CDK5 substrate motif;WW domain binding motif	QEQECPPsPEPTRKE	+	HTP	2	0.99924	0.00102167	84.94	53.045	82.8	-0.70276	0.911996	1	640
0.571219	Myom2	S	76	SSAEGMTCRLCAKRMSASEEEEVENENRYRS		G3V7K1	2.8943	2.98989	-5.48162	-5.6986	0.67852	1.76828	0.0799134	>tr|G3V7K1|G3V7K1_RAT Myomesin 2 OS=Rattus norvegicus GN=Myom2 PE=4 SV=1	multicellular organismal process;muscle contraction;muscle system process;system process	structural constituent of muscle;structural molecule activity	cell part;contractile fiber part;cytoplasmic part;intracellular membrane-bounded organelle;intracellular organelle;intracellular part;M band;membrane-bounded organelle;mitochondrion;organelle;organelle part		Casein kinase II substrate motif;PAK2 kinase substrate motif;PKA kinase substrate motif;PKC kinase substrate motif	RLCAKRMsAsEEEEV	+	HTP	3	0.999943	3.18124e-06	206.46	174.7	131.72	-0.16146	0.226482	1	408
0.565336	Rplp2	S	102	APAAAEEKKDEKKEESEESDDDMGFGLFD__	60S acidic ribosomal protein P2	P02401	0.908747	1.07763	2.13756	1.70073	0.557697	1.77637	0.424085	>sp|P02401|RLA2_RAT 60S acidic ribosomal protein P2 OS=Rattus norvegicus GN=Rplp2 PE=1 SV=2	biosynthetic process;cellular biosynthetic process;cellular macromolecule biosynthetic process;cellular macromolecule metabolic process;cellular metabolic process;cellular process;macromolecule biosynthetic process;macromolecule metabolic process;metabolic process;translational elongation	structural constituent of ribosome;structural molecule activity	cell part;cytoplasmic part;intracellular non-membrane-bounded organelle;intracellular organelle;intracellular part;macromolecular complex;non-membrane-bounded organelle;organelle;ribonucleoprotein complex;ribosome	Ribosome	b-Adrenergic Receptor kinase substrate motif;Casein kinase II substrate motif;G protein-coupled receptor kinase 1 substrate motif;PKA kinase substrate motif;PKC kinase substrate motif	KDEKKEEsEEsDDDM	+	CST;HTP;LTP	2	1	0.00034423	88.951	67.863	47.485	0.78303	0.993663	1;2	491
0.562646	Micall1	T	461	PPETTPKSLHPWYNITPTSSPKTKKRPAPKA		D3ZQL6	2.00645	2.05555	2.57983	2.76245	2.33978	3.05071	0.504619	>sp|D3ZQL6|MILK1_RAT MICAL-like protein 1 OS=Rattus norvegicus GN=Micall1 PE=1 SV=1	cell projection organization;cellular component organization;cellular component organization at cellular level;cellular component organization or biogenesis;cellular component organization or biogenesis at cellular level;cellular membrane organization;cellular process;endocytic recycling;endocytosis;endosome transport;establishment of localization;establishment of localization in cell;establishme…	binding;cation binding;ion binding;lipid binding;metal ion binding;phosphatidic acid binding;phospholipid binding;transition metal ion binding;zinc ion binding	cell part;cytoplasmic part;endosomal part;endosome;endosome membrane;extrinsic to membrane;intracellular membrane-bounded organelle;intracellular organelle;intracellular organelle part;intracellular part;late endosome;late endosome membrane;membrane;membrane part;membrane-bounded organelle;organelle;organelle membrane;organelle part;recycling endosome membrane		Casein kinase II substrate motif;G protein-coupled receptor kinase 1 substrate motif;GSK-3, ERK1, ERK2, CDK5 substrate motif;RAF1 kinase substrate motif;WW domain binding motif	LHPWYNItPTSSPKT	+	HTP	3	0.990393	0.00356639	114.72	95.094	114.72	-0.014647	1.15366	2	144
0.553043	Prkaa2	T	485	KSIDDEVVEQRSGSSTPQRSCSAAGLHRPRS	5'-AMP-activated protein kinase catalytic subunit alpha-2	Q09137	-0.00987053	0.35471	-5.48162	-5.6986	-1.29612	-0.529875	0.122135	>sp|Q09137|AAPK2_RAT 5'-AMP-activated protein kinase catalytic subunit alpha-2 OS=Rattus norvegicus GN=Prkaa2 PE=1 SV=1;>tr|G3V715|G3V715_RAT 5'-AMP-activated protein kinase catalytic subunit alpha-2 OS=Rattus norvegicus GN=Prkaa2 PE=4 SV=1	alcohol metabolic process;autophagy;biological regulation;biosynthetic process;carbohydrate homeostasis;carboxylic acid biosynthetic process;carboxylic acid metabolic process;catabolic process;cell communication;cell surface receptor linked signaling pathway;cellular biosynthetic process;cellular catabolic process;cellular component assembly;cellular component organization;cellular component orga…	[acetyl-CoA carboxylase] kinase activity;[hydroxymethylglutaryl-CoA reductase (NADPH)] kinase activity;adenyl nucleotide binding;adenyl ribonucleotide binding;AMP-activated protein kinase activity;ATP binding;binding;binding, bridging;catalytic activity;cation binding;chromatin binding;histone kinase activity;histone serine kinase activity;ion binding;kinase activity;metal ion binding;nucleotide …	AMP-activated protein kinase complex;apical plasma membrane;cell part;cytoplasm;intracellular membrane-bounded organelle;intracellular organelle;intracellular organelle part;intracellular part;macromolecular complex;membrane part;membrane-bounded organelle;nuclear part;nucleoplasm;nucleus;organelle;organelle part;plasma membrane part;protein complex	Adipocytokine signaling pathway;Hypertrophic cardiomyopathy (HCM);Insulin signaling pathway;mTOR signaling pathway;Regulation of autophagy	Cdc2 kinase substrate motif;CDK1,2,4,6 kinase substrate motif;G protein-coupled receptor kinase 1 substrate motif;Growth associated histone HI kinase substrate motif;GSK-3, ERK1, ERK2, CDK5 substrate motif;MAPKAPK2 kinase substrate motif;MDC1 BRCT domain binding motif;Plk1 PBD domain binding motif;WW domain binding motif				3	0.97139	0.000183788	154.26	89.086	92.112	-1.0326	0.334428	2	397
0.551048	Myh6	S	1094	EEKLKKKEFDISQQNSKIEDEQALALQLQKK	Myosin-6	G3V885;P02563	3.74919	4.23911	2.19709	2.91478	-5.39301	-5.69277	0.0662677	>tr|G3V885|G3V885_RAT Myosin-6 OS=Rattus norvegicus GN=Myh6 PE=4 SV=1;>sp|P02563|MYH6_RAT Myosin-6 OS=Rattus norvegicus GN=Myh6 PE=1 SV=2	actin cytoskeleton organization;actin filament-based movement;actin filament-based process;actin-mediated cell contraction;actin-myosin filament sliding;actomyosin structure organization;adult heart development;anatomical structure development;anatomical structure morphogenesis;atrial cardiac muscle tissue morphogenesis;biological regulation;BMP signaling pathway;canonical Wnt receptor signaling …	actin-dependent ATPase activity;adenyl nucleotide binding;adenyl ribonucleotide binding;ATP binding;ATPase activity;ATPase activity, coupled;binding;calcium-dependent ATPase activity;catalytic activity;hydrolase activity;hydrolase activity, acting on acid anhydrides;hydrolase activity, acting on acid anhydrides, in phosphorus-containing anhydrides;identical protein binding;microfilament motor act…	actin filament bundle;actomyosin;adherens junction;anchoring junction;cell junction;cell part;cell-substrate adherens junction;cell-substrate junction;contractile fiber;contractile fiber part;cytoplasm;cytoplasmic part;cytoskeletal part;focal adhesion;intracellular membrane-bounded organelle;intracellular non-membrane-bounded organelle;intracellular organelle;intracellular organelle part;intracel…	Tight junction;Viral myocarditis	Casein kinase II substrate motif;MAPKAPK2 kinase substrate motif				3	1	3.32042e-05	73.294	42.156	48.896	1.2793	0.190106	1;2	417;492
0.543005	Mybpc3	T	117	KAESAVAPTSMEAPETPKEVPALATQLEGNV	Myosin-binding protein C, cardiac-type	P56741	-2.24117	-1.36636	0.584143	0.53789	-0.475889	-0.420715	0.21829	>sp|P56741|MYPC_RAT Myosin-binding protein C, cardiac-type OS=Rattus norvegicus GN=Mybpc3 PE=2 SV=2	actin cytoskeleton organization;actin filament-based process;actomyosin structure organization;anatomical structure morphogenesis;biological adhesion;biological regulation;cardiac muscle contraction;cardiac muscle tissue morphogenesis;cell adhesion;cellular component assembly;cellular component assembly at cellular level;cellular component organization;cellular component organization at cellular …	binding;cation binding;ion binding;metal ion binding;structural constituent of muscle;structural molecule activity	A band;cell part;contractile fiber part;cytoplasmic part;cytoskeletal part;intracellular organelle part;intracellular part;macromolecular complex;muscle myosin complex;myosin complex;myosin filament;myosin II complex;organelle part;protein complex;striated muscle myosin thick filament	Dilated cardiomyopathy;Hypertrophic cardiomyopathy (HCM)	b-Adrenergic Receptor kinase substrate motif;Casein kinase II substrate motif;ERK1,2 kinase substrate motif;Growth associated histone HI kinase substrate motif;GSK3, Erk1, Erk2 and CDK5 kinase motif;GSK-3, ERK1, ERK2, CDK5 substrate motif;PKA kinase substrate motif;PKC kinase substrate motif;WW domain binding motif	TSMEAPEtPKEVPAL	+	HTP	2	0.999991	1.82561e-07	110.75	57.537	110.75	0.2134	0.560676	1	579
0.534494	Mapk14	T	180	KILDFGLARHTDDEMTGYVATRWYRAPEIML	Mitogen-activated protein kinase 14	P70618	2.15259	1.83288	0.560986	0.563469	-0.656752	0.518675	0.542342	>sp|P70618|MK14_RAT Mitogen-activated protein kinase 14 OS=Rattus norvegicus GN=Mapk14 PE=2 SV=3;>tr|Q56A33|Q56A33_RAT Mitogen activated protein kinase 14 OS=Rattus norvegicus GN=Mapk14 PE=2 SV=1;>sp|P70618-2|MK14_RAT Isoform 2 of Mitogen-activated protein	aging;alcohol metabolic process;anatomical structure development;anatomical structure formation involved in morphogenesis;anatomical structure morphogenesis;angiogenesis;apoptosis;biological adhesion;biological regulation;biosynthetic process;carbohydrate metabolic process;carboxylic acid metabolic process;cartilage condensation;cell adhesion;cell aging;cell cycle checkpoint;cell death;cell diffe…	adenyl nucleotide binding;adenyl ribonucleotide binding;ATP binding;binding;catalytic activity;kinase activity;MAP kinase activity;molecular transducer activity;nucleotide binding;phosphotransferase activity, alcohol group as acceptor;protein binding;protein C-terminus binding;protein kinase activity;protein serine/threonine kinase activity;purine nucleotide binding;purine ribonucleoside triphosp…	cell part;cytoplasm;cytoplasmic part;cytoskeletal part;cytosol;extracellular membrane-bounded organelle;extracellular organelle;extracellular region part;extracellular vesicular exosome;intracellular membrane-bounded organelle;intracellular organelle;intracellular organelle part;intracellular part;membrane-bounded organelle;membrane-bounded vesicle;mitochondrion;nuclear part;nucleoplasm;nucleus;o…	Amyotrophic lateral sclerosis (ALS);Chagas disease (American trypanosomiasis);Epithelial cell signaling in Helicobacter pylori infection;Fc epsilon RI signaling pathway;GnRH signaling pathway;Hepatitis C;ko05152;Leishmaniasis;Leukocyte transendothelial migration;MAPK signaling pathway;MAPK signaling pathway - yeast;Neurotrophin signaling pathway;NOD-like receptor signaling pathway;Osteoclast diff…	Casein kinase I substrate motif;Dual specificity protein phosphatase 6 substrate motif;G protein-coupled receptor kinase 1 substrate motif;MAPK 11,13,14 kinase substrate motif;PP2C delta substrate motif	RHTDDEMtGyVATRW	+	CST;HTP;LTP	2	0.996939	0.00015476	75.143	61.907	64.327	-1.0778	1.22774	2	385
0.534494	Mapk14	Y	182	LDFGLARHTDDEMTGYVATRWYRAPEIMLNW	Mitogen-activated protein kinase 14	P70618	2.15259	1.83288	0.560986	0.563469	-0.656752	0.518675	0.542342	>sp|P70618|MK14_RAT Mitogen-activated protein kinase 14 OS=Rattus norvegicus GN=Mapk14 PE=2 SV=3;>tr|Q56A33|Q56A33_RAT Mitogen activated protein kinase 14 OS=Rattus norvegicus GN=Mapk14 PE=2 SV=1;>sp|P70618-2|MK14_RAT Isoform 2 of Mitogen-activated protein	aging;alcohol metabolic process;anatomical structure development;anatomical structure formation involved in morphogenesis;anatomical structure morphogenesis;angiogenesis;apoptosis;biological adhesion;biological regulation;biosynthetic process;carbohydrate metabolic process;carboxylic acid metabolic process;cartilage condensation;cell adhesion;cell aging;cell cycle checkpoint;cell death;cell diffe…	adenyl nucleotide binding;adenyl ribonucleotide binding;ATP binding;binding;catalytic activity;kinase activity;MAP kinase activity;molecular transducer activity;nucleotide binding;phosphotransferase activity, alcohol group as acceptor;protein binding;protein C-terminus binding;protein kinase activity;protein serine/threonine kinase activity;purine nucleotide binding;purine ribonucleoside triphosp…	cell part;cytoplasm;cytoplasmic part;cytoskeletal part;cytosol;extracellular membrane-bounded organelle;extracellular organelle;extracellular region part;extracellular vesicular exosome;intracellular membrane-bounded organelle;intracellular organelle;intracellular organelle part;intracellular part;membrane-bounded organelle;membrane-bounded vesicle;mitochondrion;nuclear part;nucleoplasm;nucleus;o…	Amyotrophic lateral sclerosis (ALS);Chagas disease (American trypanosomiasis);Epithelial cell signaling in Helicobacter pylori infection;Fc epsilon RI signaling pathway;GnRH signaling pathway;Hepatitis C;ko05152;Leishmaniasis;Leukocyte transendothelial migration;MAPK signaling pathway;MAPK signaling pathway - yeast;Neurotrophin signaling pathway;NOD-like receptor signaling pathway;Osteoclast diff…	TC-PTP phosphatase substrate motif	TDDEMtGyVATRWYR	+	CST;HTP;LTP	2	0.999511	0.00015476	75.143	61.907	75.143	-0.22978	1.22774	2	385
0.533324	Gm1614	S	437	PAFPGASSAWEDRNASVEEVVSRRTPSPPPL		F1M6Z4	2.46562	3.23398	-5.48162	-5.6986	3.47633	3.77963	0.0644027	>tr|F1M6Z4|F1M6Z4_RAT Protein Prob1 OS=Rattus norvegicus GN=Prob1 PE=4 SV=2					14-3-3 domain binding motif;Calmodulin-dependent protein kinase II substrate motif;Casein kinase II substrate motif;Phosphorylase kinase substrate motif;PKA kinase substrate motif;PKC kinase substrate motif	AWEDRNAsVEEVVSR	+	HTP	4	0.974422	0.00565543	47.371	33.707	47.371	0.37769	0.185071	2	359
0.533324	Gm1614	S	443	SSAWEDRNASVEEVVSRRTPSPPPLSQWTQG		F1M6Z4	2.46562	3.23398	-5.48162	-5.6986	3.47633	3.77963	0.0644027	>tr|F1M6Z4|F1M6Z4_RAT Protein Prob1 OS=Rattus norvegicus GN=Prob1 PE=4 SV=2					Casein kinase I substrate motif;Casein kinase II substrate motif;G protein-coupled receptor kinase 1 substrate motif;PKA kinase substrate motif;PKC kinase substrate motif				4	0.971461	0.00565543	47.371	33.707	47.371	0.37769	0.185071	2	359
0.531112	Myh6;Myh7	S	1896	KRQAEEAEEQANTNLSKFRKVQHELDEAEER	Myosin-7;Myosin-6	G3V885;G3V8B0;P02563	4.2336	3.84011	-0.661919	-1.21061	-0.541292	1.24894	0.151276	>tr|G3V885|G3V885_RAT Myosin-6 OS=Rattus norvegicus GN=Myh6 PE=4 SV=1;>tr|G3V8B0|G3V8B0_RAT Myosin-7 OS=Rattus norvegicus GN=Myh7 PE=4 SV=1;>sp|P02564|MYH7_RAT Myosin-7 OS=Rattus norvegicus GN=Myh7 PE=2 SV=2;>sp|P02563|MYH6_RAT Myosin-6 OS=Rattus norvegicu	actin cytoskeleton organization;actin filament-based movement;actin filament-based process;actin-mediated cell contraction;actin-myosin filament sliding;actomyosin structure organization;adult heart development;anatomical structure development;anatomical structure morphogenesis;atrial cardiac muscle tissue morphogenesis;biological regulation;BMP signaling pathway;canonical Wnt receptor signaling …	actin-dependent ATPase activity;adenyl nucleotide binding;adenyl ribonucleotide binding;ATP binding;ATPase activity;ATPase activity, coupled;binding;calcium-dependent ATPase activity;catalytic activity;hydrolase activity;hydrolase activity, acting on acid anhydrides;hydrolase activity, acting on acid anhydrides, in phosphorus-containing anhydrides;identical protein binding;microfilament motor act…	actin filament bundle;actomyosin;adherens junction;anchoring junction;cell junction;cell part;cell-substrate adherens junction;cell-substrate junction;contractile fiber;contractile fiber part;cytoplasm;cytoplasmic part;cytoskeletal part;focal adhesion;intracellular membrane-bounded organelle;intracellular non-membrane-bounded organelle;intracellular organelle;intracellular organelle part;intracel…	Tight junction;Viral myocarditis		EQANTNLskFRkVQH	+	HTP	3	1	7.62191e-10	249.32	198.5	249.32	0.22651	0.40549	1	417;418;492
0.52798		S	25	STNLLRMKFMQRGLDSENQKQLEEEERKTIR		D3ZEP7	0.204355	0.469353	0.427208	0.299816	-0.937609	-0.236561	0.689476	>tr|D3ZEP7|D3ZEP7_RAT Uncharacterized protein OS=Rattus norvegicus PE=4 SV=1;>tr|D3ZST1|D3ZST1_RAT Uncharacterized protein OS=Rattus norvegicus PE=4 SV=1					b-Adrenergic Receptor kinase substrate motif;G protein-coupled receptor kinase 1 substrate motif				3	1	0.0133775	66.246	29.568	56.548	0.075899	1.51469	1	88
0.524301	Tmem245	S	12	____MADRGGPAEEPSPRGSPRSEPRVPRTA	Transmembrane protein 245	D3ZXD8	-1.53558	-1.56048	-3.12757	-2.99104	-3.56424	-2.84824	0.796308	>sp|D3ZXD8|TM245_RAT Transmembrane protein 245 OS=Rattus norvegicus GN=Tmem245 PE=3 SV=1;>tr|D3ZR79|D3ZR79_RAT Transmembrane protein 245 OS=Rattus norvegicus GN=Tmem245 PE=4 SV=1			cell part;integral to membrane;intrinsic to membrane;membrane part		Casein kinase I substrate motif;DNA dependent Protein kinase substrate motif;ERK1,2 kinase substrate motif;G protein-coupled receptor kinase 1 substrate motif;Growth associated histone HI kinase substrate motif;GSK3 kinase substrate motif;GSK-3, ERK1, ERK2, CDK5 substrate motif;PKA kinase substrate motif;PKC kinase substrate motif;WW domain binding motif	GGPAEEPsPRGsPRS	+	HTP	3	1	0.00227024	134.4	106.53	134.4	0.12627	1.72378	2	149
0.524301	Tmem245	S	16	MADRGGPAEEPSPRGSPRSEPRVPRTAGPSE	Transmembrane protein 245	D3ZXD8	-1.53558	-1.56048	-3.12757	-2.99104	-3.56424	-2.84824	0.796308	>sp|D3ZXD8|TM245_RAT Transmembrane protein 245 OS=Rattus norvegicus GN=Tmem245 PE=3 SV=1;>tr|D3ZR79|D3ZR79_RAT Transmembrane protein 245 OS=Rattus norvegicus GN=Tmem245 PE=4 SV=1			cell part;integral to membrane;intrinsic to membrane;membrane part		Casein kinase II substrate motif;ERK1,2 kinase substrate motif;Growth associated histone HI kinase substrate motif;GSK-3, ERK1, ERK2, CDK5 substrate motif;MAPKAPK2 kinase substrate motif;PKA kinase substrate motif;PKC kinase substrate motif;WW domain binding motif	EEPsPRGsPRSEPRV	+	HTP	3	1	0.00227024	134.4	106.53	134.4	0.12627	1.72378	1;2	149
0.519971	Ctnna3	S	287	CSVMIIRTPEELEDVSDLEDDHEVRSHTSTQ		F1M4I1	5.3442	5.47523	4.08374	3.84397	3.62959	4.55296	0.837171	>tr|F1M4I1|F1M4I1_RAT Protein Ctnna3 (Fragment) OS=Rattus norvegicus GN=Ctnna3 PE=4 SV=2	biological adhesion;cell adhesion;cell-cell adhesion;cellular process		adherens junction;anchoring junction;cell junction;cell part;cell projection;cell-cell adherens junction;cell-cell junction;fascia adherens;lamellipodium		Casein kinase I substrate motif;Casein kinase II substrate motif	PEELEDVsDLEDDHE	+	HTP	3	1	0.000154544	152.94	130.18	152.94	-0.14826	1.80442	1	353
0.514153	Ctnna1	S	643	RKAVLMIRTPEELDDSDFETEDFDVRSRTSV		Q5U302	5.60687	5.31157	4.9698	4.95142	4.2508	5.36165	1.22772	>tr|Q5U302|Q5U302_RAT Catenin (Cadherin associated protein), alpha 1 OS=Rattus norvegicus GN=Ctnna1 PE=1 SV=1	actin cytoskeleton organization;actin filament organization;actin filament-based process;aging;anatomical structure development;anatomical structure morphogenesis;apical junction assembly;axon regeneration;axonogenesis;biological adhesion;biological regulation;cell adhesion;cell junction assembly;cell junction organization;cell part morphogenesis;cell projection morphogenesis;cell projection orga…	structural molecule activity	acrosomal vesicle;actin cytoskeleton;adherens junction;anchoring junction;catenin complex;cell junction;cell part;cell projection;cell-cell adherens junction;cell-cell contact zone;cell-cell junction;cell-substrate adherens junction;cell-substrate junction;cytoplasm;cytoplasmic membrane-bounded vesicle;cytoplasmic part;cytoplasmic vesicle;cytoskeleton;cytosol;extrinsic to membrane;extrinsic to pl…	Adherens junction;Arrhythmogenic right ventricular cardiomyopathy (ARVC);Bacterial invasion of epithelial cells;Endometrial cancer;Leukocyte transendothelial migration;Pathways in cancer;Tight junction	b-Adrenergic Receptor kinase substrate motif;Casein kinase II substrate motif;G protein-coupled receptor kinase 1 substrate motif	tPEELDDsDFEtEDF	+	HTP	2	0.999998	3.4786e-34	157.3	141.26	157.3	-0.54031	2.61362	1	673
0.513817	Myh6;Myh7	S	1471	AEWKQKYEESQSELESSQKEARSLSTELFKL	Myosin-7;Myosin-6	G3V885;G3V8B0;P02563	2.14634	2.0848	-5.48162	-5.6986	-3.03343	-1.95874	0.0906764	>tr|G3V885|G3V885_RAT Myosin-6 OS=Rattus norvegicus GN=Myh6 PE=4 SV=1;>tr|G3V8B0|G3V8B0_RAT Myosin-7 OS=Rattus norvegicus GN=Myh7 PE=4 SV=1;>sp|P02564|MYH7_RAT Myosin-7 OS=Rattus norvegicus GN=Myh7 PE=2 SV=2;>sp|P02563|MYH6_RAT Myosin-6 OS=Rattus norvegicu	actin cytoskeleton organization;actin filament-based movement;actin filament-based process;actin-mediated cell contraction;actin-myosin filament sliding;actomyosin structure organization;adult heart development;anatomical structure development;anatomical structure morphogenesis;atrial cardiac muscle tissue morphogenesis;biological regulation;BMP signaling pathway;canonical Wnt receptor signaling …	actin-dependent ATPase activity;adenyl nucleotide binding;adenyl ribonucleotide binding;ATP binding;ATPase activity;ATPase activity, coupled;binding;calcium-dependent ATPase activity;catalytic activity;hydrolase activity;hydrolase activity, acting on acid anhydrides;hydrolase activity, acting on acid anhydrides, in phosphorus-containing anhydrides;identical protein binding;microfilament motor act…	actin filament bundle;actomyosin;adherens junction;anchoring junction;cell junction;cell part;cell-substrate adherens junction;cell-substrate junction;contractile fiber;contractile fiber part;cytoplasm;cytoplasmic part;cytoskeletal part;focal adhesion;intracellular membrane-bounded organelle;intracellular non-membrane-bounded organelle;intracellular organelle;intracellular organelle part;intracel…	Tight junction;Viral myocarditis	b-Adrenergic Receptor kinase substrate motif;Casein kinase I substrate motif;MAPKAPK2 kinase substrate motif				3	0.999544	2.6927e-05	277.41	238.06	277.41	0.10301	0.254628	1	417;418;492
0.510767	Mypn	S	906	MNEIEFRLERTPVDESDDEIQHDEIPTGKCI		D4A7X7	5.33521	5.32485	4.13783	4.51213	3.69984	4.12292	1.15447	>tr|D4A7X7|D4A7X7_RAT Myopalladin (Predicted) OS=Rattus norvegicus GN=Mypn PE=4 SV=1	actin cytoskeleton organization;actin filament-based process;actomyosin structure organization;cellular component organization;cellular component organization at cellular level;cellular component organization or biogenesis;cellular component organization or biogenesis at cellular level;cellular process;cytoskeleton organization;organelle organization;sarcomere organization		cell part;contractile fiber part;cytoplasmic part;I band;intracellular membrane-bounded organelle;intracellular organelle;intracellular part;membrane-bounded organelle;nucleus;organelle;organelle part;Z disc		b-Adrenergic Receptor kinase substrate motif;BARD1 BRCT domain binding motif;Casein kinase II substrate motif	ERTPVDEsDDEIQHD	+	HTP	3	0.995227	0.000974473	60.454	45.181	51.971	-0.32706	2.45497	1	226
0.503776	Slc20a2	S	256	KIAGRLEKESALSRASDESLRKVQEAESPVF	Sodium-dependent phosphate transporter 2	F1M8N9	0.569817	0.446238	-0.0961247	-0.138784	-0.552017	0.380264	1.47414	>tr|F1M8N9|F1M8N9_RAT Sodium-dependent phosphate transporter 2 OS=Rattus norvegicus GN=Slc20a2 PE=4 SV=2;>sp|Q63488|S20A2_RAT Sodium-dependent phosphate transporter 2 OS=Rattus norvegicus GN=Slc20a2 PE=1 SV=1	anion transport;cation transport;establishment of localization;inorganic anion transport;ion transport;metal ion transport;monovalent inorganic cation transport;phosphate ion transport;sodium ion transport;transport;viral reproduction	active transmembrane transporter activity;anion transmembrane transporter activity;inorganic anion transmembrane transporter activity;inorganic phosphate transmembrane transporter activity;ion transmembrane transporter activity;phosphate ion transmembrane transporter activity;secondary active transmembrane transporter activity;substrate-specific transmembrane transporter activity;substrate-specif…	cell part;extracellular membrane-bounded organelle;extracellular organelle;extracellular region part;extracellular vesicular exosome;integral to membrane;intrinsic to membrane;membrane;membrane part;membrane-bounded organelle;membrane-bounded vesicle;organelle;plasma membrane;vesicle		Casein kinase II substrate motif;PKA kinase substrate motif;PKC kinase substrate motif	ESALsRAsDEsLRKV	+	HTP	3	1	0.00225512	238.88	215.41	208.84	0.14926	3.17913	2	368
0.503776	Slc20a2	S	259	GRLEKESALSRASDESLRKVQEAESPVFKEL	Sodium-dependent phosphate transporter 2	F1M8N9	0.569817	0.446238	-0.0961247	-0.138784	-0.552017	0.380264	1.47414	>tr|F1M8N9|F1M8N9_RAT Sodium-dependent phosphate transporter 2 OS=Rattus norvegicus GN=Slc20a2 PE=4 SV=2;>sp|Q63488|S20A2_RAT Sodium-dependent phosphate transporter 2 OS=Rattus norvegicus GN=Slc20a2 PE=1 SV=1	anion transport;cation transport;establishment of localization;inorganic anion transport;ion transport;metal ion transport;monovalent inorganic cation transport;phosphate ion transport;sodium ion transport;transport;viral reproduction	active transmembrane transporter activity;anion transmembrane transporter activity;inorganic anion transmembrane transporter activity;inorganic phosphate transmembrane transporter activity;ion transmembrane transporter activity;phosphate ion transmembrane transporter activity;secondary active transmembrane transporter activity;substrate-specific transmembrane transporter activity;substrate-specif…	cell part;extracellular membrane-bounded organelle;extracellular organelle;extracellular region part;extracellular vesicular exosome;integral to membrane;intrinsic to membrane;membrane;membrane part;membrane-bounded organelle;membrane-bounded vesicle;organelle;plasma membrane;vesicle		b-Adrenergic Receptor kinase substrate motif;PKA kinase substrate motif;PKC kinase substrate motif	LsRAsDEsLRKVQEA	+	HTP	3	1	0.00225512	238.88	215.41	208.84	0.14926	3.17913	2	368
0.503161	Ahnak	S	211	TDVETQPGKTVIRLPSGSGAASPTTGSAVDI		M0R9D5	-0.0140686	0.863716	3.44267	3.427	0.370806	0.272886	0.158407	>tr|M0R9D5|M0R9D5_RAT Uncharacterized protein OS=Rattus norvegicus GN=Ahnak PE=1 SV=1	biological regulation;cellular component assembly;cellular component organization;cellular component organization or biogenesis;macromolecular complex assembly;macromolecular complex subunit organization;protein complex assembly;protein complex subunit organization;protein oligomerization;regulation of biological process;regulation of cellular metabolic process;regulation of cellular process;regu…		actin cytoskeleton;adherens junction;anchoring junction;cell junction;cell part;cell-cell contact zone;cell-cell junction;cell-substrate adherens junction;cell-substrate junction;contractile fiber part;costamere;cytoplasm;cytoplasmic part;cytoskeleton;cytosol;extracellular membrane-bounded organelle;extracellular organelle;extracellular region part;extracellular vesicular exosome;focal adhesion;i…		14-3-3 domain binding motif;Calmodulin-dependent protein kinase II substrate motif;Calmodulin-dependent protein kinase IV substrate motif;Casein kinase II substrate motif;Chk1 kinase substrate motif;DNA dependent Protein kinase substrate motif;G protein-coupled receptor kinase 1 substrate motif;PKA kinase substrate motif;PKC kinase substrate motif				3	0.972245	0.000819193	89.189	70.089	89.189	-0.29384	0.422514	2	466
0.503013	Gja1	T	290	TAPLSPMSPPGYKLVTGDRNNSSCRNYNKQA	Gap junction alpha-1 protein	P08050	-4.38864	-5.25521	-5.48162	-3.55154	-5.39301	-5.69277	0.427243	>sp|P08050|CXA1_RAT Gap junction alpha-1 protein OS=Rattus norvegicus GN=Gja1 PE=1 SV=2	adenine nucleotide transport;adult heart development;anatomical structure development;anatomical structure morphogenesis;apoptosis;ATP transport;atrial ventricular junction remodeling;biological regulation;blood vessel morphogenesis;calcium ion homeostasis;cardiac conduction;cation homeostasis;cell communication;cell communication by chemical coupling;cell communication by electrical coupling;cel…	binding;channel activity;connexin binding;gap junction channel activity;ion transmembrane transporter activity;molecular transducer activity;passive transmembrane transporter activity;PDZ domain binding;protein binding;protein domain specific binding;SH3 domain binding;signal transducer activity;substrate-specific transmembrane transporter activity;substrate-specific transporter activity;transmem…	adherens junction;anchoring junction;apical plasma membrane;cell junction;cell part;cell-cell adherens junction;cell-cell junction;cell-substrate adherens junction;cell-substrate junction;connexon complex;contractile fiber;cytoplasm;cytoplasmic part;cytoplasmic vesicle membrane;cytoplasmic vesicle part;cytoskeletal part;cytosol;early endosome;endoplasmic reticulum membrane;endoplasmic reticulum p…	Arrhythmogenic right ventricular cardiomyopathy (ARVC);Gap junction	PKA kinase substrate motif;PKC kinase substrate motif				3	0.999931	0.00326357	125.74	78.845	125.74	-0.082476	1	2	507
0.498135	Ahnak	S	116	WAHEVFSSRSSEVVLSGDDEDYQRIYTTKIK		M0R9D5	0.072916	0.329454	-1.07362	-1.01357	-0.963368	-0.530827	1.28053	>tr|M0R9D5|M0R9D5_RAT Uncharacterized protein OS=Rattus norvegicus GN=Ahnak PE=1 SV=1	biological regulation;cellular component assembly;cellular component organization;cellular component organization or biogenesis;macromolecular complex assembly;macromolecular complex subunit organization;protein complex assembly;protein complex subunit organization;protein oligomerization;regulation of biological process;regulation of cellular metabolic process;regulation of cellular process;regu…		actin cytoskeleton;adherens junction;anchoring junction;cell junction;cell part;cell-cell contact zone;cell-cell junction;cell-substrate adherens junction;cell-substrate junction;contractile fiber part;costamere;cytoplasm;cytoplasmic part;cytoskeleton;cytosol;extracellular membrane-bounded organelle;extracellular organelle;extracellular region part;extracellular vesicular exosome;focal adhesion;i…		Casein kinase II substrate motif;Pyruvate dehydrogenase kinase substrate motif				2	0.999994	1.31579e-05	97.095	78.704	97.095	0.18352	2.73048	1	466
0.494471	Sorbs1	S	62	SYRETPSSSPVSPQESPKHENKSDEWKLSSS		F1M8Z8	2.52114	2.71597	0.959677	0.610996	1.25936	2.15134	0.570961	>tr|F1M8Z8|F1M8Z8_RAT Sorbin and SH3 domain-containing protein 1 (Fragment) OS=Rattus norvegicus GN=Sorbs1 PE=4 SV=1;>tr|F1M820|F1M820_RAT Sorbin and SH3 domain-containing protein 1 (Fragment) OS=Rattus norvegicus GN=Sorbs1 PE=4 SV=1;>tr|F1M840|F1M840_RAT	actin cytoskeleton organization;actin filament organization;actin filament-based process;biological regulation;cell surface receptor linked signaling pathway;cellular component organization;cellular component organization at cellular level;cellular component organization or biogenesis;cellular component organization or biogenesis at cellular level;cellular process;cellular response to chemical st…		actin filament bundle;actomyosin;adherens junction;anchoring junction;cell junction;cell part;cell-substrate adherens junction;cell-substrate junction;centrosome;cytoplasm;cytoplasmic part;cytoskeletal part;focal adhesion;insulin receptor complex;intracellular non-membrane-bounded organelle;intracellular organelle;intracellular organelle part;intracellular part;macromolecular complex;membrane par…		b-Adrenergic Receptor kinase substrate motif;ERK1,2 kinase substrate motif;Growth associated histone HI kinase substrate motif;GSK-3, ERK1, ERK2, CDK5 substrate motif;MAPKAPK2 kinase substrate motif;PKA kinase substrate motif;PKC kinase substrate motif;WW domain binding motif	sPVsPQEsPKHENKS	+	HTP	2	0.997736	0.000401342	104.95	87.405	73.127	0.86432	1.28372	1;2	362
0.49347	Rap1gap2	S	361	PDGGHSSQEIKSETSSNPSSPEICPNKEKAA		D3ZPI4	1.7629	1.70153	-5.48162	-5.6986	-0.00566673	1.00781	0.0836296	>tr|D3ZPI4|D3ZPI4_RAT GTPase activating RANGAP domain-like 4 (Predicted), isoform CRA_a OS=Rattus norvegicus GN=Rap1gap2 PE=4 SV=1	biological regulation;negative regulation of biological process;negative regulation of cell projection organization;negative regulation of cellular component organization;negative regulation of cellular process;negative regulation of neuron projection development;regulation of biological process;regulation of cell development;regulation of cell differentiation;regulation of cell projection organi…	enzyme activator activity;enzyme regulator activity;GTPase activator activity;GTPase regulator activity;nucleoside-triphosphatase regulator activity	cell part;cell projection;centrosome;cytoplasm;cytoplasmic part;cytoskeletal part;intracellular non-membrane-bounded organelle;intracellular organelle;intracellular organelle part;intracellular part;membrane;microtubule organizing center;neuron projection;non-membrane-bounded organelle;nuclear membrane;nuclear part;organelle;organelle membrane;organelle part		Casein kinase I substrate motif;Casein kinase II substrate motif;G protein-coupled receptor kinase 1 substrate motif;GSK3 kinase substrate motif;MAPKAPK2 kinase substrate motif;MDC1 BRCT domain binding motif;Plk1 PBD domain binding motif				2	0.903519	1.16797e-06	103.71	67.6	103.71	-0.53909	0.236252	2	142
0.487486	Ttn	S	1729	GKVTIPTFKPERIELSPSMEAPKIFERIQSQ		D4A4B0	2.0154	2.68999	4.6773	5.06966	4.61016	4.26038	0.17911	>tr|D4A4B0|D4A4B0_RAT Uncharacterized protein (Fragment) OS=Rattus norvegicus PE=4 SV=2					Casein kinase II substrate motif;ERK1,2 kinase substrate motif;GSK-3, ERK1, ERK2, CDK5 substrate motif;WW domain binding motif				2	1	3.59404e-07	112.12	87.415	112.12	0.18033	0.471198	1;2	203
0.484245	Clns1a	S	95	VMVNARFGEESKEPFSDEDEDDNDDVEPISE	Methylosome subunit pICln	Q04753	3.22307	3.32318	2.9167	2.1193	2.56501	3.96975	0.52731	>sp|Q04753|ICLN_RAT Methylosome subunit pICln OS=Rattus norvegicus GN=Clns1a PE=2 SV=1;>tr|Q6P9X1|Q6P9X1_RAT Chloride channel, nucleotide-sensitive, 1A OS=Rattus norvegicus GN=Clns1a PE=2 SV=1	anion transport;biological regulation;cell volume homeostasis;cellular component assembly;cellular component assembly at cellular level;cellular component organization;cellular component organization at cellular level;cellular component organization or biogenesis;cellular component organization or biogenesis at cellular level;cellular homeostasis;cellular macromolecular complex assembly;cellular …		cell part;cytoplasmic part;cytoskeleton;cytosol;intracellular non-membrane-bounded organelle;intracellular organelle;intracellular organelle part;intracellular part;macromolecular complex;membrane;methylosome;methyltransferase complex;non-membrane-bounded organelle;nuclear part;nucleoplasm;organelle;organelle part;pICln-Sm protein complex;plasma membrane;protein complex	RNA transport	Casein kinase I substrate motif;Casein kinase II substrate motif;PKA kinase substrate motif;Pyruvate dehydrogenase kinase substrate motif	EESKEPFsDEDEDDN	+	HTP	3	0.815811	0.00663015	41.908	25.033	40.15	-0.28674	1.19827	1	609
0.483911	Slc25a4	S	22	SFLKDFLAGGIAAAVSKTAVAPIERVKLLLQ	ADP/ATP translocase 1	Q05962	0.59321	-0.308353	-0.138201	1.45808	0.697737	0.709465	0.407049	>sp|Q05962|ADT1_RAT ADP/ATP translocase 1 OS=Rattus norvegicus GN=Slc25a4 PE=1 SV=3;>tr|Q6P9Y4|Q6P9Y4_RAT ADP/ATP translocase 1 OS=Rattus norvegicus GN=Slc25a4 PE=1 SV=1	aging;anatomical structure development;apoptotic mitochondrial changes;biological regulation;cellular component organization;cellular component organization at cellular level;cellular component organization or biogenesis;cellular component organization or biogenesis at cellular level;cellular process;developmental process;establishment of localization;heart development;liver development;mitochond…	binding;enzyme binding;protein binding;transporter activity	cell part;cytoplasmic part;integral to membrane;intracellular membrane-bounded organelle;intracellular organelle;intracellular organelle part;intracellular part;intrinsic to membrane;membrane;membrane part;membrane-bounded organelle;mitochondrial inner membrane;mitochondrial membrane;mitochondrial outer membrane;mitochondrial part;mitochondrion;nucleus;organelle;organelle inner membrane;organelle…	Calcium signaling pathway;Huntington's disease;Parkinson's disease	Casein kinase II substrate motif	GGIAAAVskTAVAPI	+	HTP	2	1	9.33501e-18	141.18	63.68	117.29	0.30743	0.959376	1	611
0.471547	Cmya5	T	841	SEERSGEGQQRSFSSTPELVHTSPLLLKGAS		M0R557	3.78881	4.15596	4.56797	5.04362	4.99595	4.82251	0.355357	>tr|M0R557|M0R557_RAT Protein Cmya5 (Fragment) OS=Rattus norvegicus GN=Cmya5 PE=4 SV=1;>tr|F1M0K3|F1M0K3_RAT Protein Cmya5 (Fragment) OS=Rattus norvegicus GN=Cmya5 PE=4 SV=2	biological regulation;negative regulation of biological process;negative regulation of calcineurin-NFAT signaling pathway;negative regulation of calcium-mediated signaling;negative regulation of catalytic activity;negative regulation of cell communication;negative regulation of cellular process;negative regulation of hydrolase activity;negative regulation of molecular function;negative regulation…		cell part;contractile fiber part;costamere;cytoplasmic part;intracellular part;organelle part		GSK-3, ERK1, ERK2, CDK5 substrate motif;MAPKAPK2 kinase substrate motif;MDC1 BRCT domain binding motif;Plk1 PBD domain binding motif;WW domain binding motif	QQRsFsstPELVHTS	+	HTP	3	0.999533	0.000178288	276.14	233.46	169.65	0.59829	0.854051	2	448
0.471318	Mapre2;LOC100911918	S	218	GAAKSSPAAKPGSTPSRPSSAKRASSSGSAS	Microtubule-associated protein RP/EB family member 2	Q3B8Q0	-2.72213	-2.58572	-2.54326	-2.454	-2.74973	-2.30673	0.705573	>sp|Q3B8Q0|MARE2_RAT Microtubule-associated protein RP/EB family member 2 OS=Rattus norvegicus GN=Mapre2 PE=2 SV=1;>tr|M0R5N3|M0R5N3_RAT Uncharacterized protein (Fragment) OS=Rattus norvegicus PE=4 SV=1;>tr|M0R7M8|M0R7M8_RAT Protein LOC100911918 (Fragment)	cell cycle phase;cell cycle process;cell division;cellular component organization;cellular component organization at cellular level;cellular component organization or biogenesis;cellular component organization or biogenesis at cellular level;cellular process;mitosis;nuclear division;organelle fission;organelle organization		cell part;cytoplasm;cytoskeletal part;intracellular organelle part;intracellular part;macromolecular complex;microtubule;organelle part;protein complex		Casein kinase II substrate motif;DNA dependent Protein kinase substrate motif;G protein-coupled receptor kinase 1 substrate motif;GSK3 kinase substrate motif				3	0.995569	0.00137483	139.11	113.03	98.573	-0.075892	1.54609	2	452
0.471318	Mapre2;LOC100911918	S	222	SSPAAKPGSTPSRPSSAKRASSSGSASRSDK	Microtubule-associated protein RP/EB family member 2	Q3B8Q0	-2.72213	-2.58572	-2.54326	-2.454	-2.74973	-2.30673	0.705573	>sp|Q3B8Q0|MARE2_RAT Microtubule-associated protein RP/EB family member 2 OS=Rattus norvegicus GN=Mapre2 PE=2 SV=1;>tr|M0R5N3|M0R5N3_RAT Uncharacterized protein (Fragment) OS=Rattus norvegicus PE=4 SV=1;>tr|M0R7M8|M0R7M8_RAT Protein LOC100911918 (Fragment)	cell cycle phase;cell cycle process;cell division;cellular component organization;cellular component organization at cellular level;cellular component organization or biogenesis;cellular component organization or biogenesis at cellular level;cellular process;mitosis;nuclear division;organelle fission;organelle organization		cell part;cytoplasm;cytoskeletal part;intracellular organelle part;intracellular part;macromolecular complex;microtubule;organelle part;protein complex		14-3-3 domain binding motif;Calmodulin-dependent protein kinase II substrate motif;CLK1 kinase substrate motif;G protein-coupled receptor kinase 1 substrate motif;MAPKAPK2 kinase substrate motif;MDC1 BRCT domain binding motif;PKA kinase substrate motif;PKC kinase substrate motif;Plk1 PBD domain binding motif				3	0.996672	0.00137483	139.11	113.03	89.659	-0.011351	1.54609	2	452
0.468045	Myh6;Myh7	S	1552	AEKLELQSALEEAEASLEHEEGKILRAQLEF;VEKLELQSALEEAEASLEHEEGKILRAQLEF	Myosin-7;Myosin-6	G3V885;G3V8B0;P02563	0.739357	0.741842	1.53063	1.47114	1.23131	1.94717	0.379117	>tr|G3V885|G3V885_RAT Myosin-6 OS=Rattus norvegicus GN=Myh6 PE=4 SV=1;>tr|G3V8B0|G3V8B0_RAT Myosin-7 OS=Rattus norvegicus GN=Myh7 PE=4 SV=1;>sp|P02564|MYH7_RAT Myosin-7 OS=Rattus norvegicus GN=Myh7 PE=2 SV=2;>sp|P02563|MYH6_RAT Myosin-6 OS=Rattus norvegicu	actin cytoskeleton organization;actin filament-based movement;actin filament-based process;actin-mediated cell contraction;actin-myosin filament sliding;actomyosin structure organization;adult heart development;anatomical structure development;anatomical structure morphogenesis;atrial cardiac muscle tissue morphogenesis;biological regulation;BMP signaling pathway;canonical Wnt receptor signaling …	actin-dependent ATPase activity;adenyl nucleotide binding;adenyl ribonucleotide binding;ATP binding;ATPase activity;ATPase activity, coupled;binding;calcium-dependent ATPase activity;catalytic activity;hydrolase activity;hydrolase activity, acting on acid anhydrides;hydrolase activity, acting on acid anhydrides, in phosphorus-containing anhydrides;identical protein binding;microfilament motor act…	actin filament bundle;actomyosin;adherens junction;anchoring junction;cell junction;cell part;cell-substrate adherens junction;cell-substrate junction;contractile fiber;contractile fiber part;cytoplasm;cytoplasmic part;cytoskeletal part;focal adhesion;intracellular membrane-bounded organelle;intracellular non-membrane-bounded organelle;intracellular organelle;intracellular organelle part;intracel…	Tight junction;Viral myocarditis	Casein kinase II substrate motif;Casein kinase II substrate motif	ALEEAEAsLEHEEGk	+	HTP	3	1	6.8839e-10	110.06	73.283	101.76	-0.2721	0.902726	1	417;418;492
0.467917	Pea15	S	116	RIPSAKKYKDIIRQPSEEEIIKLAPPPKKA_	Astrocytic phosphoprotein PEA-15	Q5U318	2.06932	2.35449	2.08418	2.75821	2.47916	2.17843	0.614581	>sp|Q5U318|PEA15_RAT Astrocytic phosphoprotein PEA-15 OS=Rattus norvegicus GN=Pea15 PE=1 SV=1	apoptosis;biological regulation;carbohydrate transport;cell cycle checkpoint;cell death;cellular process;cellular response to stimulus;cellular response to stress;death;DNA damage checkpoint;DNA integrity checkpoint;establishment of localization;negative regulation of biological process;negative regulation of glucose import;negative regulation of glucose transport;negative regulation of transport…		cell part;cytoplasm;intracellular part		14-3-3 domain binding motif;AMP-activated protein kinase substrate motif;BARD1 BRCT domain binding motif;Calmodulin-dependent protein kinase I substrate motif;Calmodulin-dependent protein kinase II substrate motif;Calmodulin-dependent protein kinase IV substrate motif;Casein kinase II substrate motif;Chk1 kinase substrate motif;DNA dependent Protein kinase substrate motif;G protein-coupled recept…	KDIIRQPsEEEIIKL	+	CST;HTP	3	1	0.00220649	114.31	75.527	114.31	-0.28648	1.3688	1	675
0.464977	Ptrf	T	40	EPTPGEARATEEPSGTGSDELIKSDQVNGVL	Polymerase I and transcript release factor	G3V8L9	5.351	5.15351	2.4013	1.71266	2.36955	3.90533	0.243123	>tr|G3V8L9|G3V8L9_RAT Polymerase I and transcript release factor OS=Rattus norvegicus GN=Ptrf PE=4 SV=1;>sp|P85125|PTRF_RAT Polymerase I and transcript release factor OS=Rattus norvegicus GN=Ptrf PE=1 SV=1	biological regulation;biosynthetic process;cellular biosynthetic process;cellular macromolecule metabolic process;cellular metabolic process;cellular nitrogen compound metabolic process;cellular process;macromolecule metabolic process;metabolic process;nitrogen compound metabolic process;nucleic acid metabolic process;nucleobase-containing compound metabolic process;primary metabolic process;regu…	binding;nucleic acid binding;RNA binding;rRNA binding;rRNA primary transcript binding	caveola;cell part;cytoplasm;cytoplasmic part;cytosol;endoplasmic reticulum;intracellular membrane-bounded organelle;intracellular organelle;intracellular part;macromolecular complex;membrane part;membrane raft;membrane-bounded organelle;mitochondrion;nucleus;organelle;plasma membrane part;protein complex		Casein kinase II substrate motif	ATEEPsGtGsDELIK	+	HTP	2	0.769638	0.000542029	89.913	66.921	78.225	0.06428	0.615839	1;2	424
0.464809	Speg	S	2020	PDGPSPRRPELRRGSSAESALPRVGSREPGR	Striated muscle-specific serine/threonine-protein kinase	Q63638	-4.38864	-5.25521	-0.11635	0.426912	-1.6711	-0.698649	0.0986567	>sp|Q63638|SPEG_RAT Striated muscle-specific serine/threonine-protein kinase OS=Rattus norvegicus GN=Speg PE=2 SV=2	anatomical structure development;cardiac cell development;cardiac muscle cell development;cell development;cell differentiation;cellular developmental process;cellular process;chordate embryonic development;developmental process;embryo development;embryo development ending in birth or egg hatching;in utero embryonic development;muscle cell development;muscle cell differentiation;respiratory syste…	adenyl nucleotide binding;adenyl ribonucleotide binding;ATP binding;binding;catalytic activity;kinase activity;nucleotide binding;phosphotransferase activity, alcohol group as acceptor;protein kinase activity;protein serine/threonine kinase activity;purine nucleotide binding;purine ribonucleoside triphosphate binding;purine ribonucleotide binding;ribonucleotide binding;transferase activity;transf…	cell part;intracellular membrane-bounded organelle;intracellular organelle;intracellular part;membrane-bounded organelle;nucleus;organelle		14-3-3 domain binding motif;Calmodulin-dependent protein kinase II substrate motif;Calmodulin-dependent protein kinase IV substrate motif;Casein kinase II substrate motif;Chk1 kinase substrate motif;G protein-coupled receptor kinase 1 substrate motif;MDC1 BRCT domain binding motif;PKA kinase substrate motif;PKC kinase substrate motif;Plk1 PBD domain binding motif;ZIP kinase substrate motif	PELRRGssAESALPR	+	HTP	2	0.971024	0.0240035	49.621	22.488	49.621	0.30249	0.275206	2	706
0.459837	RGD1311703	S	17	SAARESHPHGVKRSASPDDDLGSSNWEAADL		G3V8R0	3.02648	2.76831	2.76668	2.96778	-0.0623169	0.62899	0.23749	>tr|G3V8R0|G3V8R0_RAT Protein RGD1311703 OS=Rattus norvegicus GN=RGD1311703 PE=4 SV=1					14-3-3 domain binding motif;Calmodulin-dependent protein kinase II substrate motif;Calmodulin-dependent protein kinase IV substrate motif;Casein kinase II substrate motif;Chk1 kinase substrate motif;ERK1,2 kinase substrate motif;GSK-3, ERK1, ERK2, CDK5 substrate motif;PKA kinase substrate motif;PKC kinase substrate motif;Pyruvate dehydrogenase kinase substrate motif;WW domain binding motif				3	0.760164	0.00204306	50.189	32.838	41.174	0.32097	0.60342	1	427
0.45971	Agtpbp1	S	517	WQLGGQNRAAASAHSSNNDLVKALDRITLQS		G3V8G1	-4.38864	-5.25521	-5.48162	-5.6986	-5.39301	-3.67561	0.427243	>tr|G3V8G1|G3V8G1_RAT ATP/GTP binding protein 1 (Predicted), isoform CRA_a OS=Rattus norvegicus GN=Agtpbp1 PE=4 SV=1	adult behavior;adult locomotory behavior;adult walking behavior;anatomical structure development;ATP hydrolysis coupled proton transport;behavior;biological regulation;cation transport;cell differentiation;cell differentiation in hindbrain;cellular component organization;cellular component organization at cellular level;cellular component organization or biogenesis;cellular component organization…	active transmembrane transporter activity;ATPase activity;ATPase activity, coupled;ATPase activity, coupled to movement of substances;ATPase activity, coupled to transmembrane movement of ions;ATPase activity, coupled to transmembrane movement of substances;binding;carboxypeptidase activity;catalytic activity;cation binding;cation transmembrane transporter activity;cation-transporting ATPase acti…	cell part;cytoplasmic part;cytosol;intracellular membrane-bounded organelle;intracellular organelle;intracellular organelle part;intracellular part;macromolecular complex;membrane part;membrane-bounded organelle;mitochondrion;nucleus;organelle;organelle part;protein complex;proton-transporting two-sector ATPase complex, catalytic domain;proton-transporting V-type ATPase, V1 domain;vacuolar part;v…		Casein kinase II substrate motif;MAPKAPK2 kinase substrate motif;MDC1 BRCT domain binding motif;Plk1 PBD domain binding motif;Pyruvate dehydrogenase kinase substrate motif				2	0.959796	0.0108539	83.758	59.259	83.758	-0.53033	1	1	420
0.450822	Mybpc3	S	288	SAFRRTSLAGTGRRTSDSHEDAGTLDFSSLL	Myosin-binding protein C, cardiac-type	P56741	9.57511	9.60092	6.93257	7.23123	9.10105	9.38377	0.29029	>sp|P56741|MYPC_RAT Myosin-binding protein C, cardiac-type OS=Rattus norvegicus GN=Mybpc3 PE=2 SV=2	actin cytoskeleton organization;actin filament-based process;actomyosin structure organization;anatomical structure morphogenesis;biological adhesion;biological regulation;cardiac muscle contraction;cardiac muscle tissue morphogenesis;cell adhesion;cellular component assembly;cellular component assembly at cellular level;cellular component organization;cellular component organization at cellular …	binding;cation binding;ion binding;metal ion binding;structural constituent of muscle;structural molecule activity	A band;cell part;contractile fiber part;cytoplasmic part;cytoskeletal part;intracellular organelle part;intracellular part;macromolecular complex;muscle myosin complex;myosin complex;myosin filament;myosin II complex;organelle part;protein complex;striated muscle myosin thick filament	Dilated cardiomyopathy;Hypertrophic cardiomyopathy (HCM)	14-3-3 domain binding motif;Calmodulin-dependent protein kinase II substrate motif;Casein kinase II substrate motif;PAK2 kinase substrate motif;PKA kinase substrate motif;PKA, PKG kinase substrate motif;PKC epsilon kinase substrate motif;PKC kinase substrate motif;PKG kinase substrate motif	AGTGRRtsDSHEDAG	+	HTP;LTP	3	0.98709	1.07246e-08	258.38	249.36	218.14	0.51611	0.71789	1	579
0.44982	Trpm1	Y	235	VENKEDLVGKDVTRVYQTMSNPLSKLSVLNN	Transient receptor potential cation channel subfamily M member 1	Q2WEA5	0.00986862	-0.269686	-5.48162	-5.6986	-3.16254	-2.06182	0.123828	>sp|Q2WEA5|TRPM1_RAT Transient receptor potential cation channel subfamily M member 1 OS=Rattus norvegicus GN=Trpm1 PE=2 SV=1;>tr|F1M9X0|F1M9X0_RAT Transient receptor potential cation channel subfamily M member 1 OS=Rattus norvegicus GN=Trpm1 PE=4 SV=2;>sp	anatomical structure development;biological regulation;calcium ion homeostasis;calcium ion transmembrane transport;calcium ion transport;calcium ion transport into cytosol;cation homeostasis;cation transport;cell development;cell surface receptor linked signaling pathway;cellular calcium ion homeostasis;cellular cation homeostasis;cellular chemical homeostasis;cellular developmental process;cellu…	calcium channel activity;cation channel activity;cation transmembrane transporter activity;channel activity;ion channel activity;ion transmembrane transporter activity;passive transmembrane transporter activity;substrate-specific channel activity;substrate-specific transmembrane transporter activity;substrate-specific transporter activity;transmembrane transporter activity;transporter activity	cell part;cell pole;cell tip;growing cell tip;integral to membrane;intrinsic to membrane;membrane;membrane part;new growing cell tip;plasma membrane;site of polarized growth		PI3 kinase p85 SH2 domain binding motif				2	0.982736	0.00177501	58.079	17.464	58.079	0.89571	0.338627	1	89
0.44808	Asap2	S	523	HVEYEWRLLHEDLDESDDDVDEKLQPSPNRR		F1LV94	1.57268	1.64327	-0.0940094	-0.0269318	-0.00527382	0.456011	0.749222	>tr|F1LV94|F1LV94_RAT Protein Asap2 (Fragment) OS=Rattus norvegicus GN=Asap2 PE=4 SV=2;>tr|F1M6F6|F1M6F6_RAT Protein Asap2 (Fragment) OS=Rattus norvegicus GN=Asap2 PE=4 SV=2;>tr|F1LZT6|F1LZT6_RAT Protein Asap2 (Fragment) OS=Rattus norvegicus GN=Asap2 PE=4		binding;cation binding;ion binding;metal ion binding;transition metal ion binding;zinc ion binding			b-Adrenergic Receptor kinase substrate motif;Casein kinase II substrate motif;Pyruvate dehydrogenase kinase substrate motif				2	1	1.35428e-15	126.51	90.696	95.307	0.11047	1.63137	1	319
0.439798	Naca	S	1122	PVTPSPKDAFTTLAESPPSPKKAPTTAAPKE		M0R9L0	2.20499	2.05547	3.6421	4.00929	2.28094	2.63738	0.256969	>tr|M0R9L0|M0R9L0_RAT Protein Naca OS=Rattus norvegicus GN=Naca PE=4 SV=1					b-Adrenergic Receptor kinase substrate motif;Casein kinase II substrate motif;ERK1,2 kinase substrate motif;G protein-coupled receptor kinase 1 substrate motif;GSK-3, ERK1, ERK2, CDK5 substrate motif;WW domain binding motif	AFTTLAEsPPsPKKA	+	HTP	3	1	0.000316042	147.64	103.85	147.64	0.054108	0.646142	2	467
0.439798	Naca	S	1125	PSPKDAFTTLAESPPSPKKAPTTAAPKEVPA		M0R9L0	2.20499	2.05547	3.6421	4.00929	2.28094	2.63738	0.256969	>tr|M0R9L0|M0R9L0_RAT Protein Naca OS=Rattus norvegicus GN=Naca PE=4 SV=1					Cdc2 kinase substrate motif;CDK kinase substrate motif;CDK1,2,4,6 kinase substrate motif;DNA dependent Protein kinase substrate motif;ERK1,2 kinase substrate motif;G protein-coupled receptor kinase 1 substrate motif;Growth associated histone HI kinase substrate motif;GSK-3, ERK1, ERK2, CDK5 substrate motif;PKA kinase substrate motif;PKC kinase substrate motif;WW domain binding motif	TLAEsPPsPKKAPTT	+	HTP	3	1	0.000316042	147.64	103.85	147.64	0.054108	0.646142	2	467
0.43587	Pdlim3	S	89	YQLCLKIDRAETRLWSPQVSEDGKAHPFKIN		D3ZFR7	0.369043	0.555512	0.30397	0.988783	1.59475	1.2858	0.369862	>tr|D3ZFR7|D3ZFR7_RAT PDZ and LIM domain 3, isoform CRA_b OS=Rattus norvegicus GN=Pdlim3 PE=4 SV=1	actin cytoskeleton organization;actin filament organization;actin filament-based process;anatomical structure development;cellular component organization;cellular component organization at cellular level;cellular component organization or biogenesis;cellular component organization or biogenesis at cellular level;cellular process;cytoskeleton organization;developmental process;heart development;or…	binding;cation binding;ion binding;metal ion binding;structural constituent of muscle;structural molecule activity;transition metal ion binding;zinc ion binding	actin cytoskeleton;cell part;cytoplasm;cytoskeleton;intracellular non-membrane-bounded organelle;intracellular organelle;intracellular part;non-membrane-bounded organelle;organelle		14-3-3 domain binding motif;Calmodulin-dependent protein kinase II substrate motif;ERK1,2 kinase substrate motif;G protein-coupled receptor kinase 1 substrate motif;GSK3 kinase substrate motif;GSK-3, ERK1, ERK2, CDK5 substrate motif;PKA kinase substrate motif;PKC kinase substrate motif;WW domain binding motif				2	1	0.00633375	58.32	27.836	51.591	-0.34974	0.883823	1;2	97
0.434468	Txlnb	S	482	RDAKMSEKEDQVQHTSDEEPESKVSEDKQMD		F1M1G4	1.46887	2.16109	-1.90073	-2.13023	-1.7415	-1.6461	0.172088	>tr|F1M1G4|F1M1G4_RAT Protein Txlnb OS=Rattus norvegicus GN=Txlnb PE=4 SV=2			cell part;cytoplasm;intracellular part		BARD1 BRCT domain binding motif;Casein kinase II substrate motif;G protein-coupled receptor kinase 1 substrate motif	EDQVQHTsDEEPEsK	+	HTP	3	0.991245	0.00042103	131.52	92.734	131.52	0.17449	0.454802	1	344

## Sheet: IsoCILO_CI68_up1
Log2 FoldChange IsoCILO_Iso	Gene names	Amino acid	Position	Sequence window	Protein names	Protein UniProt ID	Iso_ex1	IsoCILO_ex1	Iso_ex2	IsoCILO_ex2	Iso_ex3	IsoCILO_ex3	Iso_ex4	IsoCILO_ex4	p-value IsoCILO_Iso (-log, Student's T-test)	Fasta headers	GOBP name	GOMF name	GOCC name	KEGG name	Linear motifs matching the sequence window.	PhosphoSitePlus window	Known site	Origin	Charge	Localization prob	PEP	Score	Delta score	Score for localization	Mass error [ppm]	Student's T-test Test statistic IsoCILO_Iso	Number of Phospho (STY)	Protein group IDs
6.8662	Osbp	S	226	TGSGKEQCCSGKGDMSDEDDENEFFDAPEII	Oxysterol-binding protein	D4A9D8	4.70061	4.83506	-4.30157	4.13498	-4.45086	4.75979	-4.16256	5.39588	1.65497	>tr|D4A9D8|D4A9D8_RAT Oxysterol-binding protein OS=Rattus norvegicus GN=Osbp PE=1 SV=2	establishment of localization;lipid transport;organic substance transport;transport		cell junction;cell part;cytoplasmic part;Golgi apparatus;intracellular membrane-bounded organelle;intracellular non-membrane-bounded organelle;intracellular organelle;intracellular organelle part;intracellular part;membrane-bounded organelle;non-membrane-bounded organelle;nuclear part;nucleolus;nucleoplasm;organelle;organelle part		Casein kinase II substrate motif;PKA kinase substrate motif;Pyruvate dehydrogenase kinase substrate motif				4	0.990481	3.16702e-14	117.66	104.64	117.66	-0.078226	3.06326	1	535
6.42395	Stk39	S	394	SSGHLHKTEDGDWEWSDDEMDEKSEEGKAAA	STE20/SPS1-related proline-alanine-rich protein kinase	O88506	-4.37233	2.28718	-4.30157	1.17581	-4.45086	2.75997	-4.16256	2.06082	5.53163	>sp|O88506|STK39_RAT STE20/SPS1-related proline-alanine-rich protein kinase OS=Rattus norvegicus GN=Stk39 PE=1 SV=2;>tr|A0A0G2K007|A0A0G2K007_RAT STE20/SPS1-related proline-alanine-rich protein kinase OS=Rattus norvegicus GN=Stk39 PE=1 SV=1	activation of protein kinase activity;biological regulation;cellular hypotonic response;cellular macromolecule metabolic process;cellular metabolic process;cellular process;cellular protein metabolic process;cellular response to abiotic stimulus;cellular response to osmotic stress;cellular response to stimulus;cellular response to stress;hypotonic response;intracellular protein kinase cascade;int…	adenyl nucleotide binding;adenyl ribonucleotide binding;ATP binding;binding;catalytic activity;enzyme binding;kinase activity;kinase binding;nucleotide binding;phosphotransferase activity, alcohol group as acceptor;protein binding;protein kinase activity;protein kinase binding;protein serine/threonine kinase activity;purine nucleotide binding;purine ribonucleoside triphosphate binding;purine ribo…	apical plasma membrane;basolateral plasma membrane;cell part;cytoplasm;cytoskeleton;intracellular membrane-bounded organelle;intracellular non-membrane-bounded organelle;intracellular organelle;intracellular part;membrane part;membrane-bounded organelle;non-membrane-bounded organelle;nucleus;organelle;plasma membrane part		BARD1 BRCT domain binding motif;Casein kinase II substrate motif	EDGDWEWsDDEMDEK	+	HTP	2	1	8.34472e-28	202.21	174.65	164.89	-0.52461	16.7024	1	136
5.90573	Hnrnpc	S	248	DETNVKMESEAGADDSAEEGDLLDDDDNEDR		A0A140TAI3	-4.37233	1.91925	-4.30157	-4.48957	-4.45086	3.60123	-4.16256	5.18001	1.5698	>tr|A0A140TAI3|A0A140TAI3_RAT Heterogeneous nuclear ribonucleoprotein C OS=Rattus norvegicus GN=Hnrnpc PE=4 SV=1;>sp|G3V9R8|HNRPC_RAT Heterogeneous nuclear ribonucleoprotein C OS=Rattus norvegicus GN=Hnrnpc PE=1 SV=2;>tr|A0A0G2K7B3|A0A0G2K7B3_RAT Heterogen	cellular macromolecule metabolic process;cellular metabolic process;cellular nitrogen compound metabolic process;cellular process;macromolecule metabolic process;metabolic process;mRNA metabolic process;mRNA processing;nitrogen compound metabolic process;nuclear mRNA splicing, via spliceosome;nucleic acid metabolic process;nucleobase-containing compound metabolic process;primary metabolic process…	binding;nucleotide binding	cell part;intracellular organelle part;intracellular part;macromolecular complex;nuclear part;organelle part;ribonucleoprotein complex;spliceosomal complex		b-Adrenergic Receptor kinase substrate motif;Casein kinase II substrate motif	sEAGADDsAEEGDLL	+	HTP	3	0.999976	1.32502e-07	98.583	84.44	98.583	1.1166	2.91149	1	101
5.07346	Ranbp3	S	32	VFQKDKGQKRSAGSSSPEAGEDSDHEDGNYC		M0R5Q3	-4.37233	0.588392	-4.30157	0.26672	-4.45086	1.10316	-4.16256	0.923538	6.68011	>tr|M0R5Q3|M0R5Q3_RAT Protein Ranbp3 OS=Rattus norvegicus GN=Ranbp3 PE=1 SV=2;>tr|M0R920|M0R920_RAT Protein Ranbp3 OS=Rattus norvegicus GN=Ranbp3 PE=1 SV=2;>tr|M0RD63|M0RD63_RAT Protein Ranbp3 OS=Rattus norvegicus GN=Ranbp3 PE=1 SV=2	establishment of localization;establishment of localization in cell;intracellular transport;transport		cell part;intracellular organelle part;intracellular part;nuclear part;nucleoplasm;organelle part		Casein kinase II substrate motif;ERK1,2 kinase substrate motif;GSK-3, ERK1, ERK2, CDK5 substrate motif;MDC1 BRCT domain binding motif;Plk1 PBD domain binding motif;WW domain binding motif	KRsAGsssPEAGEDs	+	HTP	4	0.894877	1.58963e-06	97.662	78.176	57.477	-0.15021	26.0957	2	755
4.38262	Srpk1	S	51	HSESDIPEQEEEILGSDDDEQEDPNDYCKGG		E9PTN4	-4.37233	1.95704	-4.30157	0.980045	-4.45086	1.21717	-4.16256	-4.0358	1.58853	>tr|E9PTN4|E9PTN4_RAT Protein Srpk1 OS=Rattus norvegicus GN=Srpk1 PE=1 SV=3;>tr|A0A0U1RRU0|A0A0U1RRU0_RAT Protein Srpk1 OS=Rattus norvegicus GN=Srpk1 PE=1 SV=1	biological regulation;cellular process;cellular response to stimulus;chromosome segregation;intracellular signal transduction;negative regulation of biological process;negative regulation of reproductive process;negative regulation of viral genome replication;negative regulation of viral reproduction;positive regulation of biological process;positive regulation of reproductive process;positive re…	adenyl nucleotide binding;adenyl ribonucleotide binding;ATP binding;binding;catalytic activity;cation binding;ion binding;kinase activity;magnesium ion binding;metal ion binding;nucleotide binding;phosphotransferase activity, alcohol group as acceptor;protein kinase activity;protein serine/threonine kinase activity;purine nucleotide binding;purine ribonucleoside triphosphate binding;purine ribonu…	cell part;cytoplasm;intracellular organelle part;intracellular part;membrane;nuclear part;nucleoplasm;organelle part;plasma membrane		Casein kinase II substrate motif;Pyruvate dehydrogenase kinase substrate motif				3	0.999973	2.6168e-05	73.361	53.994	73.361	0.16796	2.94466	1	283
4.35467	Eef1d	T	147	VSPMRQVEPPAKKGATPAEDDEDNDIDLFGS	Elongation factor 1-delta	Q68FR9	-4.37233	1.74758	-4.30157	1.36517	-4.45086	-4.49743	-4.16256	1.39136	1.59766	>sp|Q68FR9|EF1D_RAT Elongation factor 1-delta OS=Rattus norvegicus GN=Eef1d PE=1 SV=2;>sp|Q68FR9-2|EF1D_RAT Isoform 2 of Elongation factor 1-delta OS=Rattus norvegicus GN=Eef1d	biological regulation;biosynthetic process;cellular biosynthetic process;cellular macromolecule biosynthetic process;cellular macromolecule metabolic process;cellular metabolic process;cellular nitrogen compound metabolic process;cellular process;macromolecule biosynthetic process;macromolecule metabolic process;metabolic process;nitrogen compound metabolic process;nucleic acid metabolic process;…	binding;DNA binding;molecular transducer activity;nucleic acid binding;RNA binding;signal transducer activity;translation elongation factor activity;translation factor activity, nucleic acid binding	cell part;cytoplasmic part;eukaryotic translation elongation factor 1 complex;intracellular non-membrane-bounded organelle;intracellular organelle;intracellular organelle part;intracellular part;macromolecular complex;non-membrane-bounded organelle;nuclear part;nucleolus;organelle;organelle part;protein complex		Casein kinase II substrate motif;GSK-3, ERK1, ERK2, CDK5 substrate motif;PKA kinase substrate motif;PKC kinase substrate motif;WW domain binding motif	PPAKKGAtPAEDDED	+	HTP	3	1	0.000165348	80.477	59.73	80.477	0.78334	2.96086	2	1038
4.17158	Tjp1	S	113	KKVQIPVSHPDPDPVSDNEDDSYDEDVHDPR		F1M4A0	-4.37233	-4.85616	-4.30157	-4.48957	-4.45086	5.35367	-4.16256	3.26638	0.850768	>tr|F1M4A0|F1M4A0_RAT Protein Tjp1 OS=Rattus norvegicus GN=Tjp1 PE=1 SV=2;>tr|A0A0G2K2P5|A0A0G2K2P5_RAT Protein Tjp1 OS=Rattus norvegicus GN=Tjp1 PE=1 SV=1	anatomical structure formation involved in morphogenesis;biological regulation;blastocyst formation;carbohydrate homeostasis;cellular chemical homeostasis;cellular glucose homeostasis;cellular homeostasis;cellular process;cellular response to carbohydrate stimulus;cellular response to chemical stimulus;cellular response to glucose stimulus;cellular response to hexose stimulus;cellular response to…	binding;protein binding;protein C-terminus binding	adherens junction;anchoring junction;apical plasma membrane;apicolateral plasma membrane;basolateral plasma membrane;cell junction;cell part;cell-cell adherens junction;cell-cell contact zone;cell-cell junction;cytoplasm;intercalated disc;intercellular canaliculus;intracellular membrane-bounded organelle;intracellular organelle;intracellular part;membrane part;membrane-bounded organelle;nucleus;o…	Adherens junction;Epithelial cell signaling in Helicobacter pylori infection;Gap junction;Tight junction;Vibrio cholerae infection	Casein kinase I substrate motif;Casein kinase II substrate motif				4	0.990313	0.000110808	70.704	58.681	48.773	-0.24216	1.69503	2	170
4.01286	Oxsr1	S	339	SSGRLHKTEDGGWEWSDDEFDEESEEGKAAI		D3ZUC9	-4.37233	3.77161	-4.30157	-4.48957	-4.45086	-4.49743	-4.16256	3.85484	0.870913	>tr|D3ZUC9|D3ZUC9_RAT Oxidative-stress responsive 1 (Predicted) OS=Rattus norvegicus GN=Oxsr1 PE=1 SV=1	activation of protein kinase activity;biological regulation;cellular hypotonic response;cellular macromolecule metabolic process;cellular metabolic process;cellular process;cellular protein metabolic process;cellular response to abiotic stimulus;cellular response to osmotic stress;cellular response to stimulus;cellular response to stress;hypotonic response;intracellular protein kinase cascade;int…	adenyl nucleotide binding;adenyl ribonucleotide binding;ATP binding;binding;catalytic activity;cation binding;ion binding;kinase activity;magnesium ion binding;metal ion binding;molecular transducer activity;nucleotide binding;phosphotransferase activity, alcohol group as acceptor;protein kinase activity;protein serine/threonine kinase activity;purine nucleotide binding;purine ribonucleoside trip…	cell part;cytoplasm;extracellular membrane-bounded organelle;extracellular organelle;extracellular region part;extracellular vesicular exosome;intracellular part;membrane-bounded organelle;membrane-bounded vesicle;organelle;vesicle		BARD1 BRCT domain binding motif;Casein kinase II substrate motif	EDGGWEWsDDEFDEE	+	HTP	2	0.999993	8.04496e-06	115.79	93.553	115.79	0.15364	1.72861	1	472
3.73235	Pkp4	S	75	QIVASQLERCRLGAESPSIASTSSTEKSFPW		F1M2K6	-4.37233	4.89761	-4.30157	1.15301	-4.45086	-4.49743	-4.16256	-4.0358	0.806094	>tr|F1M2K6|F1M2K6_RAT Protein Pkp4 OS=Rattus norvegicus GN=Pkp4 PE=1 SV=2	biological adhesion;biological regulation;cell adhesion;cell junction assembly;cell junction organization;cell-cell adhesion;cell-cell junction assembly;cell-cell junction organization;cellular component assembly;cellular component assembly at cellular level;cellular component organization;cellular component organization at cellular level;cellular component organization or biogenesis;cellular com…		anchoring junction;cell junction;cell part;cell-cell contact zone;cell-cell junction;cytoplasmic part;cytoskeletal part;desmosome;internal side of plasma membrane;intracellular non-membrane-bounded organelle;intracellular organelle;intracellular organelle part;intracellular part;membrane part;midbody;mitotic spindle;non-membrane-bounded organelle;organelle;organelle part;perinuclear region of cyt…		b-Adrenergic Receptor kinase substrate motif;Casein kinase II substrate motif;ERK1,2 kinase substrate motif;G protein-coupled receptor kinase 1 substrate motif;GSK-3, ERK1, ERK2, CDK5 substrate motif;WW domain binding motif				3	0.999439	0.0212407	50.858	23.335	42.123	1.4526	1.62037	4	651
3.73235	Pkp4	S	77	VASQLERCRLGAESPSIASTSSTEKSFPWRS		F1M2K6	-4.37233	4.89761	-4.30157	1.15301	-4.45086	-4.49743	-4.16256	-4.0358	0.806094	>tr|F1M2K6|F1M2K6_RAT Protein Pkp4 OS=Rattus norvegicus GN=Pkp4 PE=1 SV=2	biological adhesion;biological regulation;cell adhesion;cell junction assembly;cell junction organization;cell-cell adhesion;cell-cell junction assembly;cell-cell junction organization;cellular component assembly;cellular component assembly at cellular level;cellular component organization;cellular component organization at cellular level;cellular component organization or biogenesis;cellular com…		anchoring junction;cell junction;cell part;cell-cell contact zone;cell-cell junction;cytoplasmic part;cytoskeletal part;desmosome;internal side of plasma membrane;intracellular non-membrane-bounded organelle;intracellular organelle;intracellular organelle part;intracellular part;membrane part;midbody;mitotic spindle;non-membrane-bounded organelle;organelle;organelle part;perinuclear region of cyt…		Casein kinase I substrate motif;Casein kinase II substrate motif;DNA dependent Protein kinase substrate motif;G protein-coupled receptor kinase 1 substrate motif				3	0.999439	0.0212407	50.858	23.335	42.123	1.4526	1.62037	4	651
3.69067	Rplp2	S	102	APAAAEEKKDEKKEESEESDDDMGFGLFD__	60S acidic ribosomal protein P2	P02401	-4.37233	2.66428	-4.30157	-4.48957	0.8197	2.57401	-4.16256	1.87254	0.879728	>sp|P02401|RLA2_RAT 60S acidic ribosomal protein P2 OS=Rattus norvegicus GN=Rplp2 PE=1 SV=2	biosynthetic process;cellular biosynthetic process;cellular macromolecule biosynthetic process;cellular macromolecule metabolic process;cellular metabolic process;cellular process;macromolecule biosynthetic process;macromolecule metabolic process;metabolic process;translational elongation	structural constituent of ribosome;structural molecule activity	cell part;cytoplasmic part;intracellular non-membrane-bounded organelle;intracellular organelle;intracellular part;macromolecular complex;non-membrane-bounded organelle;organelle;ribonucleoprotein complex;ribosome	Ribosome	b-Adrenergic Receptor kinase substrate motif;Casein kinase II substrate motif;G protein-coupled receptor kinase 1 substrate motif;PKA kinase substrate motif;PKC kinase substrate motif	KDEKKEEsEEsDDDM	+	CST;HTP;LTP	2	1	0.000715965	98.3	76.06	68.123	0.46546	1.74329	1;2	801
3.36273	Cmya5	S	940	GLLSSAVDATSEYPHSPSLSEKASECHLPPL		M0R557	-4.37233	2.16715	-4.30157	0.556093	1.78693	2.46464	1.55942	2.81078	0.997942	>tr|M0R557|M0R557_RAT Protein Cmya5 OS=Rattus norvegicus GN=Cmya5 PE=1 SV=2	biological regulation;negative regulation of biological process;negative regulation of calcineurin-NFAT signaling pathway;negative regulation of calcium-mediated signaling;negative regulation of catalytic activity;negative regulation of cell communication;negative regulation of cellular process;negative regulation of hydrolase activity;negative regulation of molecular function;negative regulation…		cell part;contractile fiber part;costamere;cytoplasmic part;intracellular part;organelle part		Casein kinase II substrate motif;ERK1,2 kinase substrate motif;G protein-coupled receptor kinase 1 substrate motif;GSK3 kinase substrate motif;GSK-3, ERK1, ERK2, CDK5 substrate motif;WW domain binding motif				3	0.985936	7.70561e-07	109.74	86.457	103.92	0.3789	1.93976	2	751
3.36273	Cmya5	S	944	SAVDATSEYPHSPSLSEKASECHLPPLATTL		M0R557	-4.37233	2.16715	-4.30157	0.556093	1.78693	2.46464	1.55942	2.81078	0.997942	>tr|M0R557|M0R557_RAT Protein Cmya5 OS=Rattus norvegicus GN=Cmya5 PE=1 SV=2	biological regulation;negative regulation of biological process;negative regulation of calcineurin-NFAT signaling pathway;negative regulation of calcium-mediated signaling;negative regulation of catalytic activity;negative regulation of cell communication;negative regulation of cellular process;negative regulation of hydrolase activity;negative regulation of molecular function;negative regulation…		cell part;contractile fiber part;costamere;cytoplasmic part;intracellular part;organelle part		G protein-coupled receptor kinase 1 substrate motif;GSK3 kinase substrate motif;MAPKAPK2 kinase substrate motif;PKA kinase substrate motif;PKC kinase substrate motif				3	0.923942	7.70561e-07	109.74	86.457	109.74	0.18523	1.93976	2	751
2.78122	Zscan20	S	789	THTGEKPYKYGVCWKSFTESSNRLKPQRIHL		D3ZCC2	-4.37233	6.73569	-4.30157	-4.48957	-4.45086	-4.49743	-4.16256	-4.0358	0.44865	>tr|D3ZCC2|D3ZCC2_RAT Protein Zscan20 OS=Rattus norvegicus GN=Zscan20 PE=4 SV=2	biosynthetic process;cellular biosynthetic process;cellular macromolecule biosynthetic process;cellular macromolecule metabolic process;cellular metabolic process;cellular nitrogen compound metabolic process;cellular process;macromolecule biosynthetic process;macromolecule metabolic process;metabolic process;nitrogen compound metabolic process;nucleic acid metabolic process;nucleobase-containing …	binding;cation binding;chromatin binding;ion binding;metal ion binding;nucleic acid binding;nucleic acid binding transcription factor activity;sequence-specific DNA binding transcription factor activity	cell part;intracellular membrane-bounded organelle;intracellular organelle;intracellular part;membrane-bounded organelle;nucleus;organelle		Casein kinase II substrate motif;G protein-coupled receptor kinase 1 substrate motif;GSK3 kinase substrate motif				2	0.998888	0.0153024	67.846	14.292	67.846	-3.8052	1	3	388
2.78122	Zscan20	S	794	KPYKYGVCWKSFTESSNRLKPQRIHLQGTPD		D3ZCC2	-4.37233	6.73569	-4.30157	-4.48957	-4.45086	-4.49743	-4.16256	-4.0358	0.44865	>tr|D3ZCC2|D3ZCC2_RAT Protein Zscan20 OS=Rattus norvegicus GN=Zscan20 PE=4 SV=2	biosynthetic process;cellular biosynthetic process;cellular macromolecule biosynthetic process;cellular macromolecule metabolic process;cellular metabolic process;cellular nitrogen compound metabolic process;cellular process;macromolecule biosynthetic process;macromolecule metabolic process;metabolic process;nitrogen compound metabolic process;nucleic acid metabolic process;nucleobase-containing …	binding;cation binding;chromatin binding;ion binding;metal ion binding;nucleic acid binding;nucleic acid binding transcription factor activity;sequence-specific DNA binding transcription factor activity	cell part;intracellular membrane-bounded organelle;intracellular organelle;intracellular part;membrane-bounded organelle;nucleus;organelle		MDC1 BRCT domain binding motif;PKA kinase substrate motif;PKC kinase substrate motif;Plk1 PBD domain binding motif				2	0.757387	0.0153024	67.846	14.292	67.846	-3.8052	1	3	388
2.78122	Zscan20	T	791	TGEKPYKYGVCWKSFTESSNRLKPQRIHLQG		D3ZCC2	-4.37233	6.73569	-4.30157	-4.48957	-4.45086	-4.49743	-4.16256	-4.0358	0.44865	>tr|D3ZCC2|D3ZCC2_RAT Protein Zscan20 OS=Rattus norvegicus GN=Zscan20 PE=4 SV=2	biosynthetic process;cellular biosynthetic process;cellular macromolecule biosynthetic process;cellular macromolecule metabolic process;cellular metabolic process;cellular nitrogen compound metabolic process;cellular process;macromolecule biosynthetic process;macromolecule metabolic process;metabolic process;nitrogen compound metabolic process;nucleic acid metabolic process;nucleobase-containing …	binding;cation binding;chromatin binding;ion binding;metal ion binding;nucleic acid binding;nucleic acid binding transcription factor activity;sequence-specific DNA binding transcription factor activity	cell part;intracellular membrane-bounded organelle;intracellular organelle;intracellular part;membrane-bounded organelle;nucleus;organelle		Casein kinase II substrate motif;G protein-coupled receptor kinase 1 substrate motif;PKA kinase substrate motif;PKC kinase substrate motif				2	0.933204	0.0153024	67.846	14.292	67.846	-3.8052	1	3	388
2.61609	Myh6	T	630	LKLMATLFSTYASADTGDSGKGKGGKKKGSS	Myosin-6	G3V885	-4.37233	0.910553	-0.35137	0.235542	1.94622	1.02094	-4.16256	1.23262	0.86469	>tr|G3V885|G3V885_RAT Myosin-6 OS=Rattus norvegicus GN=Myh6 PE=1 SV=2;>sp|P02563|MYH6_RAT Myosin-6 OS=Rattus norvegicus GN=Myh6 PE=1 SV=2	actin cytoskeleton organization;actin filament-based movement;actin filament-based process;actin-mediated cell contraction;actin-myosin filament sliding;actomyosin structure organization;adult heart development;anatomical structure development;anatomical structure morphogenesis;atrial cardiac muscle tissue morphogenesis;biological regulation;BMP signaling pathway;canonical Wnt receptor signaling …	actin-dependent ATPase activity;adenyl nucleotide binding;adenyl ribonucleotide binding;ATP binding;ATPase activity;ATPase activity, coupled;binding;calcium-dependent ATPase activity;catalytic activity;hydrolase activity;hydrolase activity, acting on acid anhydrides;hydrolase activity, acting on acid anhydrides, in phosphorus-containing anhydrides;identical protein binding;microfilament motor act…	actin filament bundle;actomyosin;adherens junction;anchoring junction;cell junction;cell part;cell-substrate adherens junction;cell-substrate junction;contractile fiber;contractile fiber part;cytoplasm;cytoplasmic part;cytoskeletal part;focal adhesion;intracellular membrane-bounded organelle;intracellular non-membrane-bounded organelle;intracellular organelle;intracellular organelle part;intracel…	Tight junction;Viral myocarditis	b-Adrenergic Receptor kinase substrate motif;Casein kinase II substrate motif				3	1	4.08702e-07	292.12	292.12	292.12	-0.67121	1.71824	1	717;803
2.55549	Trappc9	S	944	MAIQVDKFNFESVPESPGEKGHFANLKQLEE		E9PU02	-4.37233	-4.85616	-4.30157	-4.48957	-4.45086	1.42804	-4.16256	0.727644	0.860907	>tr|E9PU02|E9PU02_RAT Protein Trappc9 OS=Rattus norvegicus GN=Trappc9 PE=1 SV=3					b-Adrenergic Receptor kinase substrate motif;Casein kinase II substrate motif;ERK1,2 kinase substrate motif;GSK-3, ERK1, ERK2, CDK5 substrate motif;MAPKAPK2 kinase substrate motif;WW domain binding motif				2	0.979602	0.0061112	87.676	48.787	67.645	-0.21416	1.71194	1	575
2.5325	Pdha1;Pdha1l1	T	303	RYHGHSMSDPGVSYRTREEIQEVRSKSDPIM	Pyruvate dehydrogenase E1 component subunit alpha, somatic form, mitochondrial	P26284	2.83376	2.90073	2.3867	1.93313	-4.45086	1.48663	-4.16256	0.291885	0.58536	>sp|P26284|ODPA_RAT Pyruvate dehydrogenase E1 component subunit alpha, somatic form, mitochondrial OS=Rattus norvegicus GN=Pdha1 PE=1 SV=2;>tr|F7FKI5|F7FKI5_RAT Pyruvate dehydrogenase E1 component subunit alpha OS=Rattus norvegicus GN=Pdha1 PE=1 SV=2;>tr|D	acetyl-CoA biosynthetic process;acetyl-CoA biosynthetic process from pyruvate;acetyl-CoA catabolic process;acetyl-CoA metabolic process;alcohol catabolic process;alcohol metabolic process;biosynthetic process;carbohydrate catabolic process;carbohydrate metabolic process;carboxylic acid metabolic process;catabolic process;cellular biosynthetic process;cellular carbohydrate catabolic process;cellul…	catalytic activity;oxidoreductase activity;oxidoreductase activity, acting on the aldehyde or oxo group of donors;oxidoreductase activity, acting on the aldehyde or oxo group of donors, disulfide as acceptor;pyruvate dehydrogenase (acetyl-transferring) activity;pyruvate dehydrogenase activity	cell part;cytoplasmic part;intracellular membrane-bounded organelle;intracellular organelle;intracellular organelle part;intracellular part;macromolecular complex;membrane-bounded organelle;mitochondrial part;mitochondrial pyruvate dehydrogenase complex;mitochondrion;organelle;organelle part;protein complex;pyruvate dehydrogenase complex		Casein kinase II substrate motif				4	0.849794	1.48846e-06	112.91	87.283	87.676	-0.21992	1.24427	2	80
2.44049	Inpp1	S	242	GNNIHSLQLAISKSNSETQTENSDRESSNPF		Q5RJK6	-4.37233	-4.85616	-4.30157	0.0805817	-4.45086	1.16134	-4.16256	-4.0358	0.861401	>tr|Q5RJK6|Q5RJK6_RAT Inositol polyphosphate-1-phosphatase OS=Rattus norvegicus GN=Inpp1 PE=1 SV=1	cellular lipid metabolic process;cellular metabolic process;cellular process;glycerolipid metabolic process;glycerophospholipid metabolic process;lipid metabolic process;lipid modification;lipid phosphorylation;metabolic process;organophosphate metabolic process;phosphate-containing compound metabolic process;phosphatidylinositol metabolic process;phosphatidylinositol phosphorylation;phospholipid…			Inositol phosphate metabolism;Phosphatidylinositol signaling system	Calmodulin-dependent protein kinase II substrate motif;Casein kinase II substrate motif;Chk1 kinase substrate motif;G protein-coupled receptor kinase 1 substrate motif;MAPKAPK2 kinase substrate motif;PKA kinase substrate motif;PKC kinase substrate motif				3	0.80731	1.44972e-05	95.052	72.294	72.654	-0.7509	1.71276	1	969
2.41624	Sqstm1	S	331	ESVGQPEELMESDNCSGGDDDWTHLSSKEVD	Sequestosome-1	O08623	-4.37233	1.82774	2.51639	2.54221	2.8888	3.97391	1.67922	3.9085	0.706282	>sp|O08623|SQSTM_RAT Sequestosome-1 OS=Rattus norvegicus GN=Sqstm1 PE=1 SV=1;>sp|O08623-2|SQSTM_RAT Isoform 2 of Sequestosome-1 OS=Rattus norvegicus GN=Sqstm1	apoptosis;autophagy;biological regulation;catabolic process;cell communication;cell death;cell differentiation;cellular catabolic process;cellular component assembly;cellular component organization;cellular component organization or biogenesis;cellular developmental process;cellular macromolecule catabolic process;cellular macromolecule metabolic process;cellular metabolic process;cellular proces…	binding;cation binding;enzyme binding;identical protein binding;ion binding;kinase binding;metal ion binding;protein binding;protein dimerization activity;protein domain specific binding;protein homodimerization activity;protein kinase binding;protein kinase C binding;SH2 domain binding;small conjugating protein binding;transition metal ion binding;ubiquitin binding;zinc ion binding	aggresome;autophagic vacuole;cell part;cytoplasmic mRNA processing body;cytoplasmic part;cytoplasmic vesicle;endoplasmic reticulum;endosome;extracellular membrane-bounded organelle;extracellular organelle;extracellular region part;extracellular vesicular exosome;inclusion body;intracellular membrane-bounded organelle;intracellular non-membrane-bounded organelle;intracellular organelle;intracellul…	Osteoclast differentiation	Casein kinase I substrate motif;Casein kinase II substrate motif;MAPKAPK2 kinase substrate motif;Pyruvate dehydrogenase kinase substrate motif				3	0.997759	1.61844e-08	96.38	70.128	82.517	0.91963	1.45218	1	783
2.24793	Sdpr	S	202	DENKSLEETLHNVDLSSDDELPGDEEALEDS	Serum deprivation-response protein	Q66H98	3.91178	3.79864	-4.30157	1.02006	2.98822	5.36358	5.00994	6.29313	0.447904	>sp|Q66H98|SDPR_RAT Serum deprivation-response protein OS=Rattus norvegicus GN=Sdpr PE=1 SV=3		binding;enzyme binding;kinase binding;lipid binding;phosphatidylserine binding;phospholipid binding;protein binding;protein kinase binding;protein kinase C binding	caveola;cell part;cytoplasm;cytoplasmic part;cytosol;intracellular part;membrane part;membrane raft;plasma membrane part		Casein kinase II substrate motif;Pyruvate dehydrogenase kinase substrate motif	TLHNVDLssDDELPG	+	HTP	3	0.970213	1.48036e-15	129.59	103.74	55.911	0.83948	0.998628	1;2;3	1032
2.24258	Armc10	S	43	TRGPRRGGRRLRPSRSAEDLTEGSYDAILSA	Armadillo repeat-containing protein 10	B1WBW4	-4.37233	3.12252	2.13575	1.98394	3.61559	3.74471	3.73489	5.10836	0.554799	>sp|B1WBW4|ARM10_RAT Armadillo repeat-containing protein 10 OS=Rattus norvegicus GN=Armc10 PE=1 SV=1	biological regulation;regulation of biological process;regulation of growth		cell part;cytoplasmic part;endoplasmic reticulum membrane;endoplasmic reticulum part;integral to membrane;intracellular membrane-bounded organelle;intracellular organelle;intracellular organelle part;intracellular part;intrinsic to membrane;membrane;membrane part;membrane-bounded organelle;mitochondrion;organelle;organelle membrane;organelle part		AMP-activated protein kinase substrate motif;Casein kinase II substrate motif;Pyruvate dehydrogenase kinase substrate motif	RRLRPSRsAEDLTEG	+	HTP	2	0.9974	4.69141e-24	174.4	148.58	108.32	0.50581	1.19069	1	320
2.24017	Bckdha	S	339	AMTYRIGHHSTSDDSSAYRSVDEVNYWDKQD	2-oxoisovalerate dehydrogenase subunit alpha, mitochondrial	P11960	-4.37233	-4.85616	-4.30157	-0.643166	-4.45086	1.0838	-4.16256	-4.0358	0.8395	>sp|P11960|ODBA_RAT 2-oxoisovalerate dehydrogenase subunit alpha, mitochondrial (Fragment) OS=Rattus norvegicus GN=Bckdha PE=1 SV=1;>tr|F7EV94|F7EV94_RAT 2-oxoisovalerate dehydrogenase subunit alpha, mitochondrial OS=Rattus norvegicus GN=Bckdha PE=1 SV=1	amine catabolic process;amine metabolic process;branched chain family amino acid catabolic process;branched chain family amino acid metabolic process;carboxylic acid catabolic process;carboxylic acid metabolic process;catabolic process;cellular amine metabolic process;cellular amino acid catabolic process;cellular amino acid metabolic process;cellular catabolic process;cellular ketone metabolic p…	2-oxoisovalerate dehydrogenase (acylating) activity;3-methyl-2-oxobutanoate dehydrogenase (2-methylpropanoyl-transferring) activity;alpha-ketoacid dehydrogenase activity;binding;catalytic activity;cation binding;ion binding;metal ion binding;oxidoreductase activity;oxidoreductase activity, acting on the aldehyde or oxo group of donors;oxidoreductase activity, acting on the aldehyde or oxo group o…	cell part;cytoplasmic part;dihydrolipoyl dehydrogenase complex;intracellular membrane-bounded organelle;intracellular organelle;intracellular organelle part;intracellular part;macromolecular complex;membrane-bounded organelle;mitochondrial alpha-ketoglutarate dehydrogenase complex;mitochondrial part;mitochondrial tricarboxylic acid cycle enzyme complex;mitochondrion;organelle;organelle part;prote…	Valine, leucine and isoleucine degradation	Casein kinase I substrate motif;G protein-coupled receptor kinase 1 substrate motif;GSK3 kinase substrate motif;MAPKAPK2 kinase substrate motif;MDC1 BRCT domain binding motif;Plk1 PBD domain binding motif				3	0.825462	0.00906185	57.806	43.234	57.806	-0.46727	1.67622	2;3	685
2.19966	Slc9a1	S	801	GPSDSPGSQRIQRCLSDPGPHPEPGEGEPFI	Sodium/hydrogen exchanger 1	P26431	-4.37233	2.28806	-4.30157	-4.48957	0.967283	2.13851	0.469046	1.49938	0.478043	>sp|P26431|SL9A1_RAT Sodium/hydrogen exchanger 1 OS=Rattus norvegicus GN=Slc9a1 PE=1 SV=2	biological regulation;calcium-mediated signaling;cardiac cell differentiation;cardiac muscle cell differentiation;cation homeostasis;cation transport;cell death;cell differentiation;cell growth;cellular cation homeostasis;cellular chemical homeostasis;cellular component organization;cellular component organization at cellular level;cellular component organization or biogenesis;cellular component …	active transmembrane transporter activity;antiporter activity;binding;calcium-dependent protein binding;cation transmembrane transporter activity;cation:cation antiporter activity;hydrogen ion transmembrane transporter activity;inorganic cation transmembrane transporter activity;ion transmembrane transporter activity;metal ion transmembrane transporter activity;monovalent cation:hydrogen antiport…	adherens junction;anchoring junction;apical plasma membrane;basolateral plasma membrane;cell junction;cell part;cell surface;cell-cell contact zone;cell-cell junction;cell-substrate adherens junction;cell-substrate junction;cytoplasm;cytoplasmic part;endoplasmic reticulum;endoplasmic reticulum membrane;endoplasmic reticulum part;extracellular membrane-bounded organelle;extracellular organelle;ext…	Bile secretion;Cardiac muscle contraction;Gastric acid secretion;Pancreatic secretion;Regulation of actin cytoskeleton;Salivary secretion	14-3-3 domain binding motif;Calmodulin-dependent protein kinase II substrate motif;Calmodulin-dependent protein kinase IV substrate motif;Chk1 kinase substrate motif;G protein-coupled receptor kinase 1 substrate motif;PKA kinase substrate motif;PKC kinase substrate motif	QRIQRCLsDPGPHPE	+	HTP	3	1	4.59013e-05	90.464	68.413	90.464	-0.29579	1.05362	1	863
2.16435	Rplp0	S	304	PAAAAAPAKVEAKEESEESDEDMGFGLFD__	60S acidic ribosomal protein P0	P19945	-4.37233	-0.537451	-4.30157	-4.48957	-4.45086	-4.49743	-4.16256	0.769833	0.870029	>sp|P19945|RLA0_RAT 60S acidic ribosomal protein P0 OS=Rattus norvegicus GN=Rplp0 PE=1 SV=2	cellular component biogenesis;cellular component biogenesis at cellular level;cellular component organization or biogenesis;cellular component organization or biogenesis at cellular level;cellular process;ribonucleoprotein complex biogenesis;ribosome biogenesis		cell part;cytoplasm;cytoplasmic part;intracellular membrane-bounded organelle;intracellular non-membrane-bounded organelle;intracellular organelle;intracellular part;macromolecular complex;membrane-bounded organelle;non-membrane-bounded organelle;nucleus;organelle;ribonucleoprotein complex;ribosome	Ribosome	b-Adrenergic Receptor kinase substrate motif;Casein kinase II substrate motif;G protein-coupled receptor kinase 1 substrate motif;PKA kinase substrate motif;PKC kinase substrate motif	KVEAKEEsEEsDEDM	+	HTP	2	1	7.03589e-13	157.63	115.56	54.675	0.59764	1.72714	1;2	853
2.04874	Hrc	S	342	RHQTQGHRKGKDEDESDEDDHVTRHGRRGHE		G3V8S6	0.885021	1.67824	-4.30157	2.89531	-4.45086	-4.49743	-4.16256	-4.0358	0.394721	>tr|G3V8S6|G3V8S6_RAT Histidine rich calcium binding protein, isoform CRA_b OS=Rattus norvegicus GN=Hrc PE=1 SV=1	biological regulation;calcium ion homeostasis;cation homeostasis;cellular calcium ion homeostasis;cellular cation homeostasis;cellular chemical homeostasis;cellular divalent inorganic cation homeostasis;cellular homeostasis;cellular ion homeostasis;cellular metal ion homeostasis;cellular process;chemical homeostasis;cytosolic calcium ion homeostasis;divalent inorganic cation homeostasis;homeostat…	binding;calcium ion binding;cation binding;ion binding;metal ion binding	cell part;contractile fiber part;cytoplasmic part;endoplasmic reticulum membrane;endoplasmic reticulum part;intracellular organelle part;intracellular part;membrane;membrane part;organelle membrane;organelle part;sarcoplasmic reticulum membrane;Z disc		b-Adrenergic Receptor kinase substrate motif;Casein kinase I substrate motif;Casein kinase II substrate motif;Pyruvate dehydrogenase kinase substrate motif				3	1	2.62978e-56	315.72	247.14	206.46	3.5478	0.899632	1	728
2.03485	Tns1	S	1487	SLGRHLGGSGSVVPGSPSLDRHVAYGGYSTP		F1LN42	3.30644	2.18304	1.26745	1.54012	-4.45086	0.474808	-4.16256	-0.222782	0.467728	>tr|F1LN42|F1LN42_RAT Protein Tns1 OS=Rattus norvegicus GN=Tns1 PE=1 SV=2	ameboidal cell migration;biological regulation;cell junction assembly;cell junction organization;cell migration;cell motility;cell-substrate junction assembly;cellular component assembly;cellular component assembly at cellular level;cellular component movement;cellular component organization;cellular component organization at cellular level;cellular component organization or biogenesis;cellular c…	binding;cation binding;ion binding;metal ion binding	adherens junction;anchoring junction;cell junction;cell-substrate adherens junction;cell-substrate junction;focal adhesion		Casein kinase II substrate motif;ERK1,2 kinase substrate motif;GSK-3, ERK1, ERK2, CDK5 substrate motif;WW domain binding motif				3	0.998193	0.00041778	116.19	81.703	116.19	0.32298	1.03488	1;2	584
2.02403	Synpo2l	T	141	GSLRSPPDSEAYYGETDSDVDGPATHEKPRR		D3ZZ68	2.65528	2.79307	2.85426	3.08024	-4.45086	3.03006	-4.16256	-4.0358	0.326018	>tr|D3ZZ68|D3ZZ68_RAT Protein Synpo2l OS=Rattus norvegicus GN=Synpo2l PE=1 SV=1			cell part;contractile fiber part;cytoplasmic part;intracellular membrane-bounded organelle;intracellular organelle;intracellular part;membrane-bounded organelle;nucleus;organelle;organelle part;Z disc		b-Adrenergic Receptor kinase substrate motif;Casein kinase II substrate motif	SEAYYGEtDsDVDGP	+	HTP	3	0.996127	1.30557e-05	94.019	77.329	92.913	-0.082641	0.767235	2	492
1.94703	Myh1;Myh2;Myh4;Myh6;Myh8;Myh7	S	1368	MEAKAELQRVLSKANSEVAQWRTKYETDAIQ;QEAKAELQRAMSKANSEVAQWRTKYETDAIQ;TEAKAELQRVLSKANSEVAQWRTKYETDAIQ	Myosin-4;Myosin-7;Myosin-6	G3V885	-4.37233	3.21693	2.91466	2.87505	3.58549	3.46517	3.32798	3.56208	0.492947	>tr|A0A0G2K0F5|A0A0G2K0F5_RAT Protein Myh1 OS=Rattus norvegicus GN=Myh1 PE=1 SV=1;>tr|A0A0G2K1V4|A0A0G2K1V4_RAT Protein Myh1 OS=Rattus norvegicus GN=Myh1 PE=1 SV=1;>tr|F1LRV9|F1LRV9_RAT Protein Myh1 OS=Rattus norvegicus GN=Myh1 PE=1 SV=2;>tr|G3V6E1|G3V6E1_	actin cytoskeleton organization;actin filament-based movement;actin filament-based process;actin-mediated cell contraction;actin-myosin filament sliding;actomyosin structure organization;adult heart development;anatomical structure development;anatomical structure morphogenesis;atrial cardiac muscle tissue morphogenesis;biological regulation;BMP signaling pathway;canonical Wnt receptor signaling …	actin-dependent ATPase activity;adenyl nucleotide binding;adenyl ribonucleotide binding;ATP binding;ATPase activity;ATPase activity, coupled;binding;calcium-dependent ATPase activity;catalytic activity;double-stranded RNA binding;hydrolase activity;hydrolase activity, acting on acid anhydrides;hydrolase activity, acting on acid anhydrides, in phosphorus-containing anhydrides;identical protein bin…	A band;actin filament bundle;actomyosin;actomyosin contractile ring;adherens junction;anchoring junction;cell cortex part;cell division site part;cell junction;cell part;cell-cell contact zone;cell-cell junction;cell-substrate adherens junction;cell-substrate junction;contractile fiber;contractile fiber part;contractile ring;cytoplasm;cytoplasmic part;cytoskeletal part;focal adhesion;Golgi appara…	Tight junction;Viral myocarditis	Calmodulin-dependent protein kinase II substrate motif;Calmodulin-dependent protein kinase II substrate motif;Calmodulin-dependent protein kinase II substrate motif;Chk1 kinase substrate motif;Chk1 kinase substrate motif;Chk1 kinase substrate motif;G protein-coupled receptor kinase 1 substrate motif;G protein-coupled receptor kinase 1 substrate motif;G protein-coupled receptor kinase 1 substrate …	RAMSkANsEVAQWRt;RVLSKANsEVAQWRt	+	HTP	2	1	6.3929e-11	153.81	98.47	153.81	0.25285	1.08055	1	142;186;717;719;803
1.88038	Fam21	S	448	HLPAPTGLFDDDDNDSDEDDNFFMPSSSKPS	WASH complex subunit FAM21	Q80X08	-4.37233	-4.85616	-4.30157	-1.36808	-4.45086	-4.49743	-4.16256	0.831183	0.826704	>sp|Q80X08|FAM21_RAT WASH complex subunit FAM21 OS=Rattus norvegicus GN=Fam21 PE=1 SV=1	cellular process;endosome transport;establishment of localization;establishment of localization in cell;intracellular transport;retrograde transport, endosome to Golgi;transport;vesicle-mediated transport		cell part;cytoplasmic part;early endosome;early endosome membrane;endosomal part;endosome;endosome membrane;intracellular membrane-bounded organelle;intracellular organelle;intracellular organelle part;intracellular part;macromolecular complex;membrane;membrane-bounded organelle;organelle;organelle membrane;organelle part;plasma membrane;protein complex;WASH complex		b-Adrenergic Receptor kinase substrate motif;Casein kinase I substrate motif;Casein kinase II substrate motif;Pyruvate dehydrogenase kinase substrate motif	FDDDDNDsDEDDNFF	+	HTP	3	0.996487	0.000493093	67.586	46.562	67.586	0.22205	1.65485	1	1074
1.87011	Tnnt2	S	191	NRRKAEDEARKKKALSNMMHFGGYIQKAQTE	Troponin T, cardiac muscle	P50753	0.646528	2.13729	-4.30157	0.157209	1.42564	2.1591	1.06099	1.73377	0.656277	>sp|P50753|TNNT2_RAT Troponin T, cardiac muscle OS=Rattus norvegicus GN=Tnnt2 PE=1 SV=2;>sp|P50753-2|TNNT2_RAT Isoform 2 of Troponin T, cardiac muscle OS=Rattus norvegicus GN=Tnnt2;>tr|A9YUA5|A9YUA5_RAT Cardiac troponin T2 OS=Rattus norvegicus GN=Tnnt2 PE=	actin crosslink formation;actin cytoskeleton organization;actin filament organization;actin filament-based movement;actin filament-based process;actin-mediated cell contraction;actin-myosin filament sliding;actomyosin structure organization;anatomical structure morphogenesis;atrial cardiac muscle tissue morphogenesis;biological regulation;cardiac muscle contraction;cardiac muscle tissue morphogen…	actin binding;ATPase activity;binding;binding, bridging;catalytic activity;cytoskeletal protein binding;hydrolase activity;hydrolase activity, acting on acid anhydrides;hydrolase activity, acting on acid anhydrides, in phosphorus-containing anhydrides;nucleoside-triphosphatase activity;protein binding;protein binding, bridging;pyrophosphatase activity;structural constituent of cytoskeleton;struct…	cell part;contractile fiber;contractile fiber part;cytoplasmic part;cytoskeletal part;intracellular non-membrane-bounded organelle;intracellular organelle;intracellular organelle part;intracellular part;macromolecular complex;myofibril;non-membrane-bounded organelle;organelle;organelle part;protein complex;striated muscle thin filament;troponin complex	Cardiac muscle contraction;Dilated cardiomyopathy;Hypertrophic cardiomyopathy (HCM)	PKA kinase substrate motif;PKC kinase substrate motif				3	1	9.84297e-07	265.53	217.64	250.05	-0.13652	1.36689	1	308
1.8624	Gpam	S	695	LPEPLNWRSDEEDEDSDFGEEQRDCYLKVSQ	Glycerol-3-phosphate acyltransferase 1, mitochondrial	P97564	3.06939	3.08318	-4.30157	-4.48957	-4.45086	2.9215	-4.16256	-4.0358	0.284122	>sp|P97564|GPAT1_RAT Glycerol-3-phosphate acyltransferase 1, mitochondrial OS=Rattus norvegicus GN=Gpam PE=1 SV=3;>tr|G3V9J8|G3V9J8_RAT Glycerol-3-phosphate acyltransferase 1, mitochondrial OS=Rattus norvegicus GN=Gpam PE=1 SV=2;>tr|A0A0G2K2U7|A0A0G2K2U7_R	acyl-CoA metabolic process;acylglycerol biosynthetic process;acylglycerol metabolic process;biological regulation;biosynthetic process;carboxylic acid metabolic process;CDP-diacylglycerol biosynthetic process;CDP-diacylglycerol metabolic process;cellular biosynthetic process;cellular ketone metabolic process;cellular lipid metabolic process;cellular metabolic process;cellular process;cellular res…	catalytic activity;glycerol-3-phosphate O-acyltransferase activity;O-acyltransferase activity;transferase activity;transferase activity, transferring acyl groups;transferase activity, transferring acyl groups other than amino-acyl groups	cell part;cytoplasmic part;integral to membrane;intracellular membrane-bounded organelle;intracellular organelle;intracellular organelle part;intracellular part;intrinsic to membrane;membrane;membrane part;membrane-bounded organelle;mitochondrial inner membrane;mitochondrial membrane;mitochondrial outer membrane;mitochondrial part;mitochondrion;organelle;organelle inner membrane;organelle membran…	Glycerolipid metabolism;Glycerophospholipid metabolism	b-Adrenergic Receptor kinase substrate motif;Casein kinase I substrate motif	sDEEDEDsDFGEEQR	+	HTP;LTP	3	0.999995	0.000231127	113.11	94.405	113.11	0.19005	0.683413	1	175
1.84921	Pbxip1	S	145	LPSSPRAVWKEHGCSSSDDDTDVDVEGLRRR	Pre-B-cell leukemia transcription factor-interacting protein 1	A2VD12	-4.37233	2.32532	-4.30157	-4.48957	1.63881	2.27455	-4.16256	-4.0358	0.331629	>sp|A2VD12|PBIP1_RAT Pre-B-cell leukemia transcription factor-interacting protein 1 OS=Rattus norvegicus GN=Pbxip1 PE=1 SV=1			cell part;cytoplasm;cytoskeletal part;intracellular membrane-bounded organelle;intracellular organelle;intracellular organelle part;intracellular part;macromolecular complex;membrane-bounded organelle;microtubule;nucleus;organelle;organelle part;protein complex		Casein kinase II substrate motif;MDC1 BRCT domain binding motif;Plk1 PBD domain binding motif;Pyruvate dehydrogenase kinase substrate motif	WKEHGCsssDDDtDV	+	HTP	3	0.903294	2.44815e-05	112.64	79.275	107.73	-0.04259	0.778268	1;2	304
1.82228	Gys1	S	728	DTGPSSSLSTPTEPLSPTSSLGEERN_____	Glycogen [starch] synthase, muscle	A2RRU1	-4.37233	1.86385	5.42342	5.39337	5.11555	5.44367	3.2876	3.91779	0.34357	>sp|A2RRU1|GYS1_RAT Glycogen [starch] synthase, muscle OS=Rattus norvegicus GN=Gys1 PE=1 SV=1	anatomical structure development;biosynthetic process;carbohydrate biosynthetic process;carbohydrate metabolic process;cellular biosynthetic process;cellular carbohydrate biosynthetic process;cellular carbohydrate metabolic process;cellular glucan metabolic process;cellular macromolecule biosynthetic process;cellular macromolecule metabolic process;cellular metabolic process;cellular polysacchari…	binding;carbohydrate binding;catalytic activity;glucose binding;glucosyltransferase activity;glycogen (starch) synthase activity;monosaccharide binding;sugar binding;transferase activity;transferase activity, transferring glycosyl groups;transferase activity, transferring hexosyl groups;UDP-glucosyltransferase activity;UDP-glycosyltransferase activity	cell part;cytoplasm;inclusion body;intracellular part;membrane	Insulin signaling pathway;Starch and sucrose metabolism	Casein kinase I substrate motif;Casein kinase II substrate motif;ERK1,2 kinase substrate motif;G protein-coupled receptor kinase 1 substrate motif;GSK3 kinase substrate motif;GSK-3, ERK1, ERK2, CDK5 substrate motif;WW domain binding motif	StPTEPLsPTSSLGE	+	HTP	3	0.907376	1.37931e-15	137.3	108.24	67.911	-0.66807	0.801612	1;2;3	302
1.79871		S	318	SSLPGYGKSGLHRPVSTDFAQYNSYGDVSGG		A0A0G2JW01	-4.37233	2.27018	2.46091	2.45839	4.90576	4.9971	3.86039	4.1992	0.387517	>tr|A0A0G2JW01|A0A0G2JW01_RAT Protein Ablim1 OS=Rattus norvegicus GN=Ablim1 PE=1 SV=1;>tr|E9PT39|E9PT39_RAT Protein Ablim1 (Fragment) OS=Rattus norvegicus GN=Ablim1 PE=1 SV=3;>tr|A0A0G2K5D0|A0A0G2K5D0_RAT Protein Ablim1 (Fragment) OS=Rattus norvegicus GN=A	cellular component organization;cellular component organization at cellular level;cellular component organization or biogenesis;cellular component organization or biogenesis at cellular level;cellular process;cytoskeleton organization;organelle organization				14-3-3 domain binding motif;Calmodulin-dependent protein kinase II substrate motif;Calmodulin-dependent protein kinase IV substrate motif;Chk1 kinase substrate motif;G protein-coupled receptor kinase 1 substrate motif;PKA kinase substrate motif;PKC kinase substrate motif				3	0.950213	6.64221e-08	122.47	105.11	122.47	-0.049995	0.886008	1;2	75
1.79235	Slc25a4	S	22	SFLKDFLAGGIAAAVSKTAVAPIERVKLLLQ	ADP/ATP translocase 1	Q05962	-4.37233	1.83567	-4.30157	-4.48957	1.43699	1.66879	0.791395	1.58433	0.374935	>sp|Q05962|ADT1_RAT ADP/ATP translocase 1 OS=Rattus norvegicus GN=Slc25a4 PE=1 SV=3;>tr|Q6P9Y4|Q6P9Y4_RAT ADP/ATP translocase 1 OS=Rattus norvegicus GN=Slc25a4 PE=1 SV=1	aging;anatomical structure development;apoptotic mitochondrial changes;biological regulation;cellular component organization;cellular component organization at cellular level;cellular component organization or biogenesis;cellular component organization or biogenesis at cellular level;cellular process;developmental process;establishment of localization;heart development;liver development;mitochond…	binding;enzyme binding;protein binding;transporter activity	cell part;cytoplasmic part;integral to membrane;intracellular membrane-bounded organelle;intracellular organelle;intracellular organelle part;intracellular part;intrinsic to membrane;membrane;membrane part;membrane-bounded organelle;mitochondrial inner membrane;mitochondrial membrane;mitochondrial outer membrane;mitochondrial part;mitochondrion;nucleus;organelle;organelle inner membrane;organelle…	Calcium signaling pathway;Huntington's disease;Parkinson's disease	Casein kinase II substrate motif	GGIAAAVskTAVAPI	+	HTP	2	1	3.88238e-07	143.57	62.981	143.57	0.059612	0.862073	1	916
1.78195	LOC100360726	S	1047	MTSIQGGLGTHTRKASLDSPTTAYFDNPMKA		M0RDY6	2.08036	2.07558	2.31792	2.15527	-4.45086	2.6374	-0.161642	-0.0793667	0.508334	>tr|M0RDY6|M0RDY6_RAT Protein LOC100360726 OS=Rattus norvegicus GN=LOC100360726 PE=1 SV=2					14-3-3 domain binding motif;Calmodulin-dependent protein kinase II substrate motif;Casein kinase II substrate motif;G protein-coupled receptor kinase 1 substrate motif;Phosphorylase kinase substrate motif;PKA kinase substrate motif;PKC epsilon kinase substrate motif;PKC kinase substrate motif	GTHTRKAsLDsPTTA	+	HTP	3	1	0.000120673	153.41	117.36	153.41	-0.49463	1.10818	2	781
1.71279	Myh6;Myh7	S	1235	EKEKSEFKLELDDVTSNMEQIIKAKANLEKM;EKEKSEFKLELDDVTSNMEQIIKAKANLEKV	Myosin-7	G3V885	-0.399399	0.495859	-0.609078	-1.24686	0.519966	0.314199	-4.16256	2.51221	0.688772	>tr|G3V885|G3V885_RAT Myosin-6 OS=Rattus norvegicus GN=Myh6 PE=1 SV=2;>tr|G3V8B0|G3V8B0_RAT Myosin-7 OS=Rattus norvegicus GN=Myh7 PE=1 SV=1;>sp|P02564|MYH7_RAT Myosin-7 OS=Rattus norvegicus GN=Myh7 PE=1 SV=2	actin cytoskeleton organization;actin filament-based movement;actin filament-based process;actin-mediated cell contraction;actin-myosin filament sliding;actomyosin structure organization;adult heart development;anatomical structure development;anatomical structure morphogenesis;atrial cardiac muscle tissue morphogenesis;biological regulation;BMP signaling pathway;canonical Wnt receptor signaling …	actin-dependent ATPase activity;adenyl nucleotide binding;adenyl ribonucleotide binding;ATP binding;ATPase activity;ATPase activity, coupled;binding;calcium-dependent ATPase activity;catalytic activity;hydrolase activity;hydrolase activity, acting on acid anhydrides;hydrolase activity, acting on acid anhydrides, in phosphorus-containing anhydrides;identical protein binding;microfilament motor act…	actin filament bundle;actomyosin;adherens junction;anchoring junction;cell junction;cell part;cell-substrate adherens junction;cell-substrate junction;contractile fiber;contractile fiber part;cytoplasm;cytoplasmic part;cytoskeletal part;focal adhesion;intracellular membrane-bounded organelle;intracellular non-membrane-bounded organelle;intracellular organelle;intracellular organelle part;intracel…	Tight junction;Viral myocarditis	Casein kinase I substrate motif;Casein kinase I substrate motif;Casein kinase II substrate motif;Casein kinase II substrate motif	LELDDVTsNMEQIIk	+	HTP	2	0.852307	6.12585e-08	140.35	108.7	140.35	-0.5268	1.4224	1	717;719
1.70881	Tjp1	Y	120	SHPDPDPVSDNEDDSYDEDVHDPRSGRGALA		F1M4A0	-4.37233	-4.85616	-4.30157	-4.48957	-4.45086	-4.49743	-4.16256	3.26638	0.44865	>tr|F1M4A0|F1M4A0_RAT Protein Tjp1 OS=Rattus norvegicus GN=Tjp1 PE=1 SV=2;>tr|A0A0G2K2P5|A0A0G2K2P5_RAT Protein Tjp1 OS=Rattus norvegicus GN=Tjp1 PE=1 SV=1	anatomical structure formation involved in morphogenesis;biological regulation;blastocyst formation;carbohydrate homeostasis;cellular chemical homeostasis;cellular glucose homeostasis;cellular homeostasis;cellular process;cellular response to carbohydrate stimulus;cellular response to chemical stimulus;cellular response to glucose stimulus;cellular response to hexose stimulus;cellular response to…	binding;protein binding;protein C-terminus binding	adherens junction;anchoring junction;apical plasma membrane;apicolateral plasma membrane;basolateral plasma membrane;cell junction;cell part;cell-cell adherens junction;cell-cell contact zone;cell-cell junction;cytoplasm;intercalated disc;intercellular canaliculus;intracellular membrane-bounded organelle;intracellular organelle;intracellular part;membrane part;membrane-bounded organelle;nucleus;o…	Adherens junction;Epithelial cell signaling in Helicobacter pylori infection;Gap junction;Tight junction;Vibrio cholerae infection	ALK kinase substrate motif;Cbl PTB domain binding motif;Shb PTB domain binding motif;SHP1 phosphatase substrate motif;Src kinase substrate motif				3	0.776006	0.000110808	70.704	58.681	70.704	0.27033	1	2	170
1.7048	Herc2	S	2872	IRAEEEDLAAVPFLASDNEEEEDDKGSTGSL		D4ACN3	-4.37233	2.43001	-4.30157	-4.48957	-4.45086	-4.49743	-4.16256	-4.0358	0.44865	>tr|D4ACN3|D4ACN3_RAT Hect (Homologous to the E6-AP (UBE3A) carboxyl terminus) domain and RCC1 (CHC1)-like domain (RLD) 2 (Predicted) OS=Rattus norvegicus GN=Herc2 PE=1 SV=2;>tr|A0A0G2JUC9|A0A0G2JUC9_RAT Protein Herc2 OS=Rattus norvegicus GN=Herc2 PE=1 SV=	cellular macromolecule metabolic process;cellular metabolic process;cellular nitrogen compound metabolic process;cellular process;cellular protein metabolic process;cellular response to stimulus;cellular response to stress;DNA metabolic process;DNA repair;gamete generation;macromolecule metabolic process;macromolecule modification;male gamete generation;metabolic process;multicellular organismal …	acid-amino acid ligase activity;binding;catalytic activity;cation binding;heme binding;ion binding;iron ion binding;ligase activity;ligase activity, forming carbon-nitrogen bonds;metal ion binding;small conjugating protein ligase activity;tetrapyrrole binding;transition metal ion binding;ubiquitin-protein ligase activity;zinc ion binding	cell part;cytoplasm;cytoplasmic part;intracellular membrane-bounded organelle;intracellular organelle;intracellular organelle part;intracellular part;membrane;membrane-bounded organelle;mitochondrial inner membrane;mitochondrial membrane;mitochondrial part;nucleus;organelle;organelle inner membrane;organelle membrane;organelle part	Ubiquitin mediated proteolysis	Casein kinase II substrate motif	AAVPFLAsDNEEEED	+	HTP	3	1	0.00640338	81.48	50.611	81.48	0.50507	1	1	59
1.69639	LOC100910104	S	233	KLFETKPLDMLGSCPSIQDQSPLELRSEIQE		D4ABA9	1.14529	1.25168	2.91345	2.13529	-4.45086	-4.49743	-4.16256	3.21666	0.302688	>tr|D4ABA9|D4ABA9_RAT Protein Xirp1 OS=Rattus norvegicus GN=Xirp1 PE=1 SV=2	actin cytoskeleton organization;actin filament-based process;actomyosin structure organization;anatomical structure development;biological regulation;cardiac cell development;cardiac muscle cell development;cell development;cellular chemical homeostasis;cellular component organization;cellular component organization at cellular level;cellular component organization or biogenesis;cellular componen…		adherens junction;anchoring junction;cell junction;cell-cell adherens junction;cell-cell junction;fascia adherens		Casein kinase II substrate motif;DNA dependent Protein kinase substrate motif;Pyruvate dehydrogenase kinase substrate motif				3	0.999979	1.30791e-18	154.46	125.33	154.46	-0.76499	0.720884	1;2	543
1.69343	Tnik	S	769	SSERTRVRANSKSEGSPVLPHEPSKVKPEES		D3ZZQ0	-4.37233	-4.85616	-4.30157	-0.97571	-4.45086	-4.49743	-4.16256	-0.308979	0.872079	>tr|D3ZZQ0|D3ZZQ0_RAT Protein Tnik OS=Rattus norvegicus GN=Tnik PE=1 SV=1;>tr|A0A0G2K490|A0A0G2K490_RAT Protein Tnik OS=Rattus norvegicus GN=Tnik PE=1 SV=1	actin cytoskeleton organization;actin cytoskeleton reorganization;actin filament-based process;activation of JNKK activity;activation of MAPKK activity;activation of protein kinase activity;biological regulation;cell projection assembly;cell projection organization;cellular component assembly;cellular component assembly at cellular level;cellular component organization;cellular component organiza…	adenyl nucleotide binding;adenyl ribonucleotide binding;ATP binding;binding;catalytic activity;kinase activity;nucleotide binding;phosphotransferase activity, alcohol group as acceptor;protein kinase activity;protein serine/threonine kinase activity;purine nucleotide binding;purine ribonucleoside triphosphate binding;purine ribonucleotide binding;ribonucleotide binding;transferase activity;transf…	apical plasma membrane;cell part;cytoplasm;cytoskeleton;extracellular membrane-bounded organelle;extracellular organelle;extracellular region part;extracellular vesicular exosome;intracellular non-membrane-bounded organelle;intracellular organelle;intracellular organelle part;intracellular part;membrane part;membrane-bounded organelle;membrane-bounded vesicle;non-membrane-bounded organelle;nuclea…		ERK1,2 kinase substrate motif;G protein-coupled receptor kinase 1 substrate motif;GSK-3, ERK1, ERK2, CDK5 substrate motif;PKA kinase substrate motif;WW domain binding motif	ANSKSEGsPVLPHEP	+	HTP	3	0.999916	0.00335015	130.01	84.922	130.01	0.054021	1.73055	1	187
1.6929	Raph1	S	5	___________MEQLSDEEIDHGAEEDSDKE		D4ADX8	-4.37233	-4.85616	-4.30157	-4.48957	-4.45086	2.74113	-4.16256	-4.0358	0.44865	>tr|D4ADX8|D4ADX8_RAT Protein Raph1 OS=Rattus norvegicus GN=Raph1 PE=1 SV=2	axon extension;biological regulation;cell growth;cellular process;cellular response to stimulus;developmental cell growth;developmental growth;developmental growth involved in morphogenesis;developmental process;growth;regulation of biological process;regulation of cellular process;response to stimulus;signal transduction		cell leading edge;cell part		BARD1 BRCT domain binding motif;Casein kinase I substrate motif;Casein kinase II substrate motif				3	1	0.0195755	41.275	25.224	41.275	0.69233	1	2	557
1.6929	Raph1	S	17	EQLSDEEIDHGAEEDSDKEDQDLDKMFGAWL		D4ADX8	-4.37233	-4.85616	-4.30157	-4.48957	-4.45086	2.74113	-4.16256	-4.0358	0.44865	>tr|D4ADX8|D4ADX8_RAT Protein Raph1 OS=Rattus norvegicus GN=Raph1 PE=1 SV=2	axon extension;biological regulation;cell growth;cellular process;cellular response to stimulus;developmental cell growth;developmental growth;developmental growth involved in morphogenesis;developmental process;growth;regulation of biological process;regulation of cellular process;response to stimulus;signal transduction		cell leading edge;cell part		b-Adrenergic Receptor kinase substrate motif;Casein kinase I substrate motif;Casein kinase II substrate motif;PKA kinase substrate motif;PKC kinase substrate motif				3	1	0.0195755	41.275	25.224	41.275	0.69233	1	2	557
1.66211	Ttn	S	319	RSVSPAGRISTSPIRSVKSPLLIRKTQTTTV		D4A8Y1	-4.37233	1.58279	-0.282881	0.228878	1.02468	0.62817	2.12291	2.57631	0.564156	>tr|D4A8Y1|D4A8Y1_RAT Uncharacterized protein OS=Rattus norvegicus PE=1 SV=1					Casein kinase II substrate motif;G protein-coupled receptor kinase 1 substrate motif;MAPKAPK2 kinase substrate motif;PKA kinase substrate motif;PKC kinase substrate motif				3	1	1.07909e-05	236.42	190.21	236.42	0.81792	1.20715	2;3	530
1.65599	Hnrpdl	T	84	EYLSRFGEVVDCTIKTDPVTGRSRGFGFVLF	Heterogeneous nuclear ribonucleoprotein D-like	Q3SWU3	0.454105	0.413317	-4.30157	-4.48957	-4.45086	2.15044	-4.16256	-4.0358	0.361458	>sp|Q3SWU3|HNRDL_RAT Heterogeneous nuclear ribonucleoprotein D-like OS=Rattus norvegicus GN=Hnrnpdl PE=1 SV=1;>tr|A0A0G2KAZ7|A0A0G2KAZ7_RAT Heterogeneous nuclear ribonucleoprotein D-like OS=Rattus norvegicus GN=Hnrnpdl PE=1 SV=1	biological regulation;biosynthetic process;cellular biosynthetic process;cellular macromolecule biosynthetic process;cellular macromolecule metabolic process;cellular metabolic process;cellular nitrogen compound metabolic process;cellular process;macromolecule biosynthetic process;macromolecule metabolic process;metabolic process;nitrogen compound metabolic process;nucleic acid metabolic process;…	binding;DNA binding;nucleic acid binding;nucleotide binding;RNA binding	cell part;cytoplasm;intracellular membrane-bounded organelle;intracellular organelle;intracellular part;membrane-bounded organelle;nucleus;organelle		G protein-coupled receptor kinase 1 substrate motif				2	0.805366	0.0220974	54.073	16.222	54.073	-0.21935	0.836239	1	258
1.64125	Strn4	S	193	VLEQIPFLQNCEDEDSDEDDELDSVQHKKQR		A0A0G2JX43	2.83744	2.56623	3.23206	3.27108	2.8978	3.42368	-4.16256	1.98409	0.410329	>tr|A0A0G2JX43|A0A0G2JX43_RAT Protein Strn4 OS=Rattus norvegicus GN=Strn4 PE=1 SV=1;>tr|F1M6V8|F1M6V8_RAT Protein Strn4 OS=Rattus norvegicus GN=Strn4 PE=1 SV=1		binding;protein binding;protein complex binding;protein domain specific binding	cell part;cell projection;cell projection part;dendritic spine;intracellular part;macromolecular complex;neuron projection;neuron spine;protein complex;protein phosphatase type 2A complex;protein serine/threonine phosphatase complex		b-Adrenergic Receptor kinase substrate motif;Casein kinase I substrate motif;Casein kinase II substrate motif;Pyruvate dehydrogenase kinase substrate motif				4	0.999963	1.26291e-13	113.68	94.473	104.14	-1.337	0.928969	1	93
1.63778	Szrd1	S	107	EAEYAEARRRILGSASPEEEQEKPILDRPTR	SUZ domain-containing protein 1	Q5XIA2	0.50255	0.47484	-4.30157	-4.48957	-4.45086	0.478102	-1.04187	0.67131	0.451918	>sp|Q5XIA2|SZRD1_RAT SUZ domain-containing protein 1 OS=Rattus norvegicus GN=Szrd1 PE=1 SV=2;>sp|Q5XIA2-2|SZRD1_RAT Isoform 2 of SUZ domain-containing protein 1 OS=Rattus norvegicus GN=Szrd1					Casein kinase II substrate motif;ERK1,2 kinase substrate motif;GSK-3, ERK1, ERK2, CDK5 substrate motif;WW domain binding motif	RRILGSAsPEEEQEK	+	HTP	4	0.98586	0.0029824	102.73	66.962	102.73	0.34185	1.006	1	994
1.63761	Actn2	S	574	EQFKATLPEADGERQSILAIQNEVEKVIQSY		D3ZCV0	1.81273	1.04021	0.396421	0.775513	-4.45086	2.24156	-4.16256	-4.0358	0.339913	>tr|D3ZCV0|D3ZCV0_RAT Protein Actn2 OS=Rattus norvegicus GN=Actn2 PE=1 SV=1	biological regulation;cell junction assembly;cell junction organization;cell projection assembly;cell projection organization;cell-substrate junction assembly;cellular chemical homeostasis;cellular component assembly;cellular component assembly at cellular level;cellular component organization;cellular component organization at cellular level;cellular component organization or biogenesis;cellular…	binding;calcium ion binding;cation binding;ion binding;ligand-dependent nuclear receptor transcription coactivator activity;metal ion binding;protein binding transcription factor activity;receptor activator activity;receptor regulator activity;thyroid hormone receptor activator activity;thyroid hormone receptor coactivator activity;transcription coactivator activity;transcription cofactor activit…	adherens junction;anchoring junction;cell junction;cell part;cell projection;cell-substrate adherens junction;cell-substrate junction;contractile fiber part;cytoplasmic part;extracellular membrane-bounded organelle;extracellular organelle;extracellular region part;extracellular vesicular exosome;filopodium;focal adhesion;intracellular part;membrane-bounded organelle;membrane-bounded vesicle;organ…	Adherens junction;Amoebiasis;Arrhythmogenic right ventricular cardiomyopathy (ARVC);Focal adhesion;Leukocyte transendothelial migration;Regulation of actin cytoskeleton;Systemic lupus erythematosus;Tight junction	Casein kinase I substrate motif;PKA kinase substrate motif;PKC kinase substrate motif				3	0.999999	0.00798012	85.61	71.173	85.61	0.030577	0.794483	1	392
1.63607	Smpx	T	47	RRKESTPGTAEGAPATPEEKKPVPGMKKFPG	Small muscular protein	Q925F0	-0.974556	-0.913574	0.484333	1.07853	-0.383816	0.508673	-4.16256	0.709362	0.779742	>sp|Q925F0|SMPX_RAT Small muscular protein OS=Rattus norvegicus GN=Smpx PE=1 SV=1			adherens junction;anchoring junction;cell junction;cell part;cell-substrate adherens junction;cell-substrate junction;contractile fiber part;costamere;cytoplasmic part;intracellular membrane-bounded organelle;intracellular organelle;intracellular part;M band;membrane-bounded organelle;muscle tendon junction;nucleus;organelle;organelle part		Casein kinase II substrate motif;ERK1,2 kinase substrate motif;GSK3, Erk1, Erk2 and CDK5 kinase motif;GSK-3, ERK1, ERK2, CDK5 substrate motif;WW domain binding motif	TAEGAPAtPEEKKPV	+	HTP	3	1	1.33664e-05	209.19	166.21	209.19	0.74081	1.57617	2	1087
1.6094	Gpcpd1	S	175	TLEGLEEDDDDDDKASPTVLHKMSNSLEISL	Glycerophosphocholine phosphodiesterase GPCPD1	Q80VJ4	3.63956	3.71002	-4.30157	-4.48957	-4.45086	1.08594	-0.345778	0.547886	0.273589	>sp|Q80VJ4|GPCP1_RAT Glycerophosphocholine phosphodiesterase GPCPD1 OS=Rattus norvegicus GN=Gpcpd1 PE=1 SV=1;>tr|A0A0G2K9B2|A0A0G2K9B2_RAT Glycerophosphocholine phosphodiesterase GPCPD1 OS=Rattus norvegicus GN=Gpcpd1 PE=1 SV=1	lipid metabolic process;metabolic process;primary metabolic process	binding;carbohydrate binding;catalytic activity;glycerophosphocholine phosphodiesterase activity;hydrolase activity;hydrolase activity, acting on ester bonds;pattern binding;phosphoric diester hydrolase activity;phosphoric ester hydrolase activity;polysaccharide binding;starch binding	cell part;cytoplasmic part;cytosol;intracellular part		Casein kinase I substrate motif;Casein kinase II substrate motif;ERK1,2 kinase substrate motif;GSK-3, ERK1, ERK2, CDK5 substrate motif;PKA kinase substrate motif;PKC kinase substrate motif;WW domain binding motif	DDDDDKAsPTVLHKM	+	HTP	4	0.943805	3.73292e-05	99.371	62.443	69.045	1.7085	0.661909	1	244
1.60092	Git1	S	601	SQEGSRHASKLSRHGSGAESDYENTQSGEPL	ARF GTPase-activating protein GIT1	Q9Z272	3.08018	2.6655	2.80852	2.90838	2.0286	2.56559	-4.16256	1.89427	0.423348	>sp|Q9Z272|GIT1_RAT ARF GTPase-activating protein GIT1 OS=Rattus norvegicus GN=Git1 PE=1 SV=1;>tr|A0A0G2K527|A0A0G2K527_RAT ARF GTPase-activating protein GIT1 OS=Rattus norvegicus GN=Git1 PE=1 SV=1	anatomical structure development;biological regulation;cell recognition;cell-cell recognition;cellular process;dendritic spine development;developmental process;immunological synapse formation;positive regulation of catalytic activity;positive regulation of GTPase activity;positive regulation of hydrolase activity;positive regulation of molecular function;regulation of biological process;regulati…	binding;cation binding;enzyme activator activity;enzyme binding;enzyme regulator activity;GTPase activator activity;GTPase binding;GTPase regulator activity;identical protein binding;ion binding;metal ion binding;nucleoside-triphosphatase regulator activity;protein binding;protein dimerization activity;protein homodimerization activity;small GTPase binding;transition metal ion binding;zinc ion bi…	adherens junction;anchoring junction;cell junction;cell part;cell projection;cell-substrate adherens junction;cell-substrate junction;cytoplasm;focal adhesion;intracellular part;neuron projection;synapse	Endocytosis;Epithelial cell signaling in Helicobacter pylori infection;Regulation of actin cytoskeleton	14-3-3 domain binding motif;Calmodulin-dependent protein kinase II substrate motif;Calmodulin-dependent protein kinase IV substrate motif;Casein kinase II substrate motif;Chk1 kinase substrate motif;G protein-coupled receptor kinase 1 substrate motif;GSK3 kinase substrate motif;MAPKAPK2 kinase substrate motif;PKA kinase substrate motif;PKC kinase substrate motif	SKLSRHGsGAESDyE	+	CST;HTP	3	0.993914	6.34146e-06	103.71	72.528	103.71	1.1629	0.953253	1;2	193
1.57839	Pitpnm2	S	316	WSTSSKSSRSSKRGASPSRHSISEWRMQSIA		A0A0G2JXL0	-4.37233	0.801012	0.577652	0.534943	0.10573	0.819046	-0.155724	0.189205	0.700651	>tr|A0A0G2JXL0|A0A0G2JXL0_RAT Protein Pitpnm2 OS=Rattus norvegicus GN=Pitpnm2 PE=1 SV=1;>tr|A0A0G2JW50|A0A0G2JW50_RAT Protein Pitpnm2 OS=Rattus norvegicus GN=Pitpnm2 PE=1 SV=1;>tr|F1LXD6|F1LXD6_RAT Protein Pitpnm2 OS=Rattus norvegicus GN=Pitpnm2 PE=1 SV=2	establishment of localization;transport	binding;cation binding;ion binding;metal ion binding	cell part;intracellular membrane-bounded organelle;intracellular organelle;intracellular part;membrane-bounded organelle;organelle		14-3-3 domain binding motif;Calmodulin-dependent protein kinase II substrate motif;Casein kinase II substrate motif;Cdc2 kinase substrate motif;CDK kinase substrate motif;CDK1,2,4,6 kinase substrate motif;CLK1 kinase substrate motif;ERK1,2 kinase substrate motif;GSK-3, ERK1, ERK2, CDK5 substrate motif;PKA kinase substrate motif;PKC kinase substrate motif;WW domain binding motif				3	0.999512	0.000432404	249.39	185.71	249.39	0.2086	1.44261	2	77
1.57839	Pitpnm2	S	321	KSSRSSKRGASPSRHSISEWRMQSIARDSDE		A0A0G2JXL0	-4.37233	0.801012	0.577652	0.534943	0.10573	0.819046	-0.155724	0.189205	0.700651	>tr|A0A0G2JXL0|A0A0G2JXL0_RAT Protein Pitpnm2 OS=Rattus norvegicus GN=Pitpnm2 PE=1 SV=1;>tr|A0A0G2JW50|A0A0G2JW50_RAT Protein Pitpnm2 OS=Rattus norvegicus GN=Pitpnm2 PE=1 SV=1;>tr|F1LXD6|F1LXD6_RAT Protein Pitpnm2 OS=Rattus norvegicus GN=Pitpnm2 PE=1 SV=2	establishment of localization;transport	binding;cation binding;ion binding;metal ion binding	cell part;intracellular membrane-bounded organelle;intracellular organelle;intracellular part;membrane-bounded organelle;organelle		Casein kinase II substrate motif;PKA kinase substrate motif;PKC kinase substrate motif				3	0.999999	0.000432404	249.39	185.71	249.39	0.2086	1.44261	2	77
1.57747	Speg	S	2559	RHRWGLSRLRKDKGLSQPNLSASVQEDLGHQ	Striated muscle-specific serine/threonine-protein kinase	Q63638	-4.37233	-4.85616	-4.30157	-4.48957	-4.45086	-4.49743	-4.16256	2.74102	0.44865	>sp|Q63638|SPEG_RAT Striated muscle-specific serine/threonine-protein kinase OS=Rattus norvegicus GN=Speg PE=1 SV=2	anatomical structure development;cardiac cell development;cardiac muscle cell development;cell development;cell differentiation;cellular developmental process;cellular process;chordate embryonic development;developmental process;embryo development;embryo development ending in birth or egg hatching;in utero embryonic development;muscle cell development;muscle cell differentiation;respiratory syste…	adenyl nucleotide binding;adenyl ribonucleotide binding;ATP binding;binding;catalytic activity;kinase activity;nucleotide binding;phosphotransferase activity, alcohol group as acceptor;protein kinase activity;protein serine/threonine kinase activity;purine nucleotide binding;purine ribonucleoside triphosphate binding;purine ribonucleotide binding;ribonucleotide binding;transferase activity;transf…	cell part;intracellular membrane-bounded organelle;intracellular organelle;intracellular part;membrane-bounded organelle;nucleus;organelle		ATM kinase substrate motif;DNA dependent Protein kinase substrate motif;PKA kinase substrate motif;PKC kinase substrate motif	LRKDKGLsQPNLSAS	+	HTP	4	0.861166	0.0142845	43.356	30.522	43.356	0.85765	1	2	1020
1.57135	Ctnna1;Ctnna2	S	654	ELDDSDFETEDFDVRSRTSVQTEDDQLIAGQ		Q5U302	3.39194	3.53937	3.31784	3.07012	3.28854	2.59143	-4.16256	2.79555	0.375068	>tr|Q5U302|Q5U302_RAT Catenin (Cadherin associated protein), alpha 1 OS=Rattus norvegicus GN=Ctnna1 PE=1 SV=1;>tr|A0A0G2JYF7|A0A0G2JYF7_RAT Protein Ctnna1 OS=Rattus norvegicus GN=Ctnna1 PE=1 SV=1;>tr|D4A6H8|D4A6H8_RAT Protein Ctnna2 OS=Rattus norvegicus GN	actin cytoskeleton organization;actin filament organization;actin filament-based process;aging;anatomical structure development;anatomical structure morphogenesis;apical junction assembly;axon regeneration;axonogenesis;biological adhesion;biological regulation;brain morphogenesis;cell adhesion;cell junction assembly;cell junction organization;cell migration;cell migration in hindbrain;cell motili…	structural molecule activity	acrosomal vesicle;actin cytoskeleton;adherens junction;anchoring junction;axon;basolateral plasma membrane;catenin complex;cell junction;cell part;cell projection;cell-cell adherens junction;cell-cell contact zone;cell-cell junction;cell-substrate adherens junction;cell-substrate junction;cytoplasm;cytoplasmic membrane-bounded vesicle;cytoplasmic part;cytoplasmic vesicle;cytoskeleton;cytosol;extr…	Adherens junction;Arrhythmogenic right ventricular cardiomyopathy (ARVC);Bacterial invasion of epithelial cells;Endometrial cancer;Leukocyte transendothelial migration;Pathways in cancer;Tight junction	Casein kinase I substrate motif;Casein kinase II substrate motif	tEDFDVRsRtsVQtE	+	CST;HTP	3	0.999891	2.9695e-05	195.38	195.38	65.023	0.11149	0.862327	2	985
1.55859	Slc2a4	T	486	TRGRTFDQISATFRRTPSLLEQEVKPSTELE	Solute carrier family 2, facilitated glucose transporter member 4	P19357	-4.37233	0.0948544	9.52446	9.31709	0.566511	1.45657	7.21683	8.17662	0.169163	>sp|P19357|GTR4_RAT Solute carrier family 2, facilitated glucose transporter member 4 OS=Rattus norvegicus GN=Slc2a4 PE=1 SV=1	amylopectin biosynthetic process;biological regulation;biosynthetic process;brown fat cell differentiation;carbohydrate biosynthetic process;carbohydrate homeostasis;carbohydrate metabolic process;carbohydrate transmembrane transport;carbohydrate transport;cation transport;cell differentiation;cellular biosynthetic process;cellular carbohydrate biosynthetic process;cellular carbohydrate metabolic…	active transmembrane transporter activity;carbohydrate transmembrane transporter activity;cation transmembrane transporter activity;cation:sugar symporter activity;D-glucose transmembrane transporter activity;glucose transmembrane transporter activity;hexose transmembrane transporter activity;ion transmembrane transporter activity;monosaccharide transmembrane transporter activity;secondary active…	cell part;cell surface;clathrin-coated vesicle;coated pit;coated vesicle;cytoplasmic membrane-bounded vesicle;cytoplasmic part;cytoplasmic vesicle;cytosol;endomembrane system;endosome;external side of plasma membrane;extracellular membrane-bounded organelle;extracellular organelle;extracellular region part;extracellular vesicular exosome;Golgi apparatus part;Golgi-associated vesicle;insulin-respo…	Adipocytokine signaling pathway;Insulin signaling pathway;Type II diabetes mellitus	Growth associated histone HI kinase substrate motif;GSK-3, ERK1, ERK2, CDK5 substrate motif;NIMA kinase substrate motif;PKA kinase substrate motif;PKC kinase substrate motif;WW domain binding motif	ISATFRRtPsLLEQE	+	HTP	3	0.998374	1.22859e-07	113.51	97.779	73.672	1.4338	0.437019	1;2	849
1.55408	Uqcrh	S	59	ARERLESCDRRVSSRSQTEEDCTEELFDFLH	Cytochrome b-c1 complex subunit 6, mitochondrial	Q5M9I5	-4.37233	1.60901	0.0839672	0.0559959	-4.45086	-4.49743	2.19691	2.38172	0.320627	>sp|Q5M9I5|QCR6_RAT Cytochrome b-c1 complex subunit 6, mitochondrial OS=Rattus norvegicus GN=Uqcrh PE=3 SV=1	cellular component assembly;cellular component organization;cellular component organization or biogenesis;cellular metabolic process;cellular process;electron transport chain;generation of precursor metabolites and energy;macromolecular complex assembly;macromolecular complex subunit organization;metabolic process;mitochondrial electron transport, ubiquinol to cytochrome c;oxidation-reduction pro…	binding;catalytic activity;cation transmembrane transporter activity;hydrogen ion transmembrane transporter activity;inorganic cation transmembrane transporter activity;ion transmembrane transporter activity;monovalent inorganic cation transmembrane transporter activity;oxidoreductase activity;oxidoreductase activity, acting on diphenols and related substances as donors;oxidoreductase activity, a…	cell part;cytoplasmic part;intracellular organelle part;intracellular part;macromolecular complex;membrane part;mitochondrial membrane part;mitochondrial part;mitochondrial respiratory chain complex III;organelle part;protein complex;respiratory chain complex III	Alzheimer's disease;Cardiac muscle contraction;Huntington's disease;Oxidative phosphorylation;Parkinson's disease	ATM kinase substrate motif;Casein kinase II substrate motif;DNA dependent Protein kinase substrate motif				4	0.983131	5.95428e-06	121.56	101.51	121.56	0.42539	0.756593	1	966
1.54866	LOC100360726	S	1050	IQGGLGTHTRKASLDSPTTAYFDNPMKAETG		M0RDY6	-4.37233	-4.85616	-4.30157	-4.48957	-4.45086	2.16418	-4.16256	-4.0358	0.44865	>tr|M0RDY6|M0RDY6_RAT Protein LOC100360726 OS=Rattus norvegicus GN=LOC100360726 PE=1 SV=2					b-Adrenergic Receptor kinase substrate motif;Casein kinase II substrate motif;ERK1,2 kinase substrate motif;G protein-coupled receptor kinase 1 substrate motif;GSK-3, ERK1, ERK2, CDK5 substrate motif;WW domain binding motif	TRKAsLDsPTTAYFD	+	HTP	3	0.997227	0.000120673	153.41	117.36	153.41	-0.49463	1	2	781
1.52869	Fhod3	S	341	DEEEEEEEQPITEPNSEEEREDDAQCQGKDS		F1LRX2	-4.37233	1.72557	-4.30157	-4.48957	-4.45086	-4.49743	-4.16256	-4.0358	0.44865	>tr|F1LRX2|F1LRX2_RAT Protein Fhod3 OS=Rattus norvegicus GN=Fhod3 PE=4 SV=2;>tr|F1LQJ2|F1LQJ2_RAT Protein Fhod3 OS=Rattus norvegicus GN=Fhod3 PE=4 SV=3	actin cytoskeleton organization;actin filament network formation;actin filament organization;actin filament-based process;actomyosin structure organization;anatomical structure formation involved in morphogenesis;biological regulation;cardiac myofibril assembly;cellular component assembly;cellular component assembly at cellular level;cellular component assembly involved in morphogenesis;cellular …		cell part;contractile fiber part;cytoplasmic part;cytoskeletal part;intracellular organelle part;intracellular part;organelle part;striated muscle thin filament		BARD1 BRCT domain binding motif;Casein kinase I substrate motif;Casein kinase II substrate motif;G protein-coupled receptor kinase 1 substrate motif				4	0.950504	8.09923e-05	73.361	64.213	73.361	0.12663	1	1	613
1.52035	Mtdh	S	297	GGGWSEKSVKLSSQLSAGEEKWNSVPPASAG	Protein LYRIC	Q9Z1W6	0.841833	0.984669	1.07161	1.44152	2.1893	1.02864	-4.16256	2.44208	0.505565	>sp|Q9Z1W6|LYRIC_RAT Protein LYRIC OS=Rattus norvegicus GN=Mtdh PE=1 SV=2;>sp|Q9Z1W6-4|LYRIC_RAT Isoform 4 of Protein LYRIC OS=Rattus norvegicus GN=Mtdh;>sp|Q9Z1W6-3|LYRIC_RAT Isoform 3 of Protein LYRIC OS=Rattus norvegicus GN=Mtdh;>sp|Q9Z1W6-2|LYRIC_RAT I	biological regulation;cell junction assembly;cell junction organization;cell surface receptor linked signaling pathway;cell-cell junction assembly;cell-cell junction organization;cellular component assembly;cellular component assembly at cellular level;cellular component organization;cellular component organization at cellular level;cellular component organization or biogenesis;cellular component…	binding;double-stranded RNA binding;NF-kappaB binding;nucleic acid binding;protein binding;protein binding transcription factor activity;RNA binding;transcription coactivator activity;transcription cofactor activity;transcription factor binding;transcription factor binding transcription factor activity	apical plasma membrane;cell junction;cell part;cell-cell junction;cytoplasmic part;endoplasmic reticulum;endoplasmic reticulum membrane;endoplasmic reticulum part;integral to membrane;intercellular canaliculus;intracellular membrane-bounded organelle;intracellular non-membrane-bounded organelle;intracellular organelle;intracellular organelle part;intracellular part;intrinsic to membrane;membrane;…		Casein kinase II substrate motif;MAPKAPK2 kinase substrate motif	VKLSSQLsAGEEKWN	+	HTP	2	0.997888	0.00246258	76.158	55.351	72.797	0.021361	1.10322	1	1109
1.50862	Tom1	S	462	LEERAKAADRLPNLASPSAEGPPRPCPGAAP		Q5XI21	-4.37233	1.13576	-4.30157	-4.48957	1.23865	1.42842	1.0417	1.44163	0.321393	>tr|Q5XI21|Q5XI21_RAT Protein Tom1 OS=Rattus norvegicus GN=Tom1 PE=1 SV=1	establishment of localization;establishment of localization in cell;establishment of protein localization;intracellular protein transport;intracellular transport;protein transport;transport		cell part;cytoplasmic part;cytosol;early endosome;endosome;extracellular membrane-bounded organelle;extracellular organelle;extracellular region part;extracellular vesicular exosome;intracellular membrane-bounded organelle;intracellular organelle;intracellular part;membrane;membrane-bounded organelle;membrane-bounded vesicle;organelle;vesicle		Casein kinase II substrate motif;ERK1,2 kinase substrate motif;GSK-3, ERK1, ERK2, CDK5 substrate motif;WW domain binding motif	DRLPNLAsPSAEGPP	+	HTP	4	0.961558	0.000142686	82.639	64.744	82.639	-0.42551	0.758108	1	989
1.47655	Cmya5	T	1082	SEERSGEGQQRSFSSTPELVHTSPLLLKGAS		M0R557	-1.0109	0.321016	-4.30157	0.346626	1.88056	1.55519	-4.16256	-4.0358	0.332015	>tr|M0R557|M0R557_RAT Protein Cmya5 OS=Rattus norvegicus GN=Cmya5 PE=1 SV=2	biological regulation;negative regulation of biological process;negative regulation of calcineurin-NFAT signaling pathway;negative regulation of calcium-mediated signaling;negative regulation of catalytic activity;negative regulation of cell communication;negative regulation of cellular process;negative regulation of hydrolase activity;negative regulation of molecular function;negative regulation…		cell part;contractile fiber part;costamere;cytoplasmic part;intracellular part;organelle part		GSK-3, ERK1, ERK2, CDK5 substrate motif;MAPKAPK2 kinase substrate motif;MDC1 BRCT domain binding motif;Plk1 PBD domain binding motif;WW domain binding motif	QQRsFsstPELVHTS	+	HTP	3	0.99999	4.84749e-05	266.69	220.37	266.69	-0.985	0.779026	2	751
1.47275	Pbxip1	S	144	NLPSSPRAVWKEHGCSSSDDDTDVDVEGLRR	Pre-B-cell leukemia transcription factor-interacting protein 1	A2VD12	-4.37233	-4.85616	-4.30157	-4.48957	-4.45086	1.86052	-4.16256	-4.0358	0.44865	>sp|A2VD12|PBIP1_RAT Pre-B-cell leukemia transcription factor-interacting protein 1 OS=Rattus norvegicus GN=Pbxip1 PE=1 SV=1			cell part;cytoplasm;cytoskeletal part;intracellular membrane-bounded organelle;intracellular organelle;intracellular organelle part;intracellular part;macromolecular complex;membrane-bounded organelle;microtubule;nucleus;organelle;organelle part;protein complex		Casein kinase II substrate motif;Pyruvate dehydrogenase kinase substrate motif	VWKEHGCsssDDDtD	+	HTP	3	0.965118	1.50419e-05	103.31	69.622	73.252	0.1425	1	2	304
1.46977	Sorbs1	S	512	EYQPGKSSVLTNEKMSRDISPEEIDLKNEPW		F1M8Z8	-0.0335674	-0.0654602	-0.0570564	0.537285	-4.45086	-0.0248318	-1.36283	-0.596893	0.723741	>tr|F1M8Z8|F1M8Z8_RAT Sorbin and SH3 domain-containing protein 1 OS=Rattus norvegicus GN=Sorbs1 PE=1 SV=1;>tr|F1M820|F1M820_RAT Sorbin and SH3 domain-containing protein 1 OS=Rattus norvegicus GN=Sorbs1 PE=1 SV=1;>tr|F1M840|F1M840_RAT Sorbin and SH3 domain-	actin cytoskeleton organization;actin filament organization;actin filament-based process;biological regulation;cell surface receptor linked signaling pathway;cellular component organization;cellular component organization at cellular level;cellular component organization or biogenesis;cellular component organization or biogenesis at cellular level;cellular process;cellular response to chemical st…		actin filament bundle;actomyosin;adherens junction;anchoring junction;cell junction;cell part;cell-substrate adherens junction;cell-substrate junction;centrosome;cytoplasm;cytoplasmic part;cytoskeletal part;focal adhesion;insulin receptor complex;intracellular non-membrane-bounded organelle;intracellular organelle;intracellular organelle part;intracellular part;macromolecular complex;membrane par…		Casein kinase I substrate motif;G protein-coupled receptor kinase 1 substrate motif;GSK3 kinase substrate motif;PKA kinase substrate motif;PKC kinase substrate motif	VLTNEKMsRDIsPEE	+	HTP	3	1	0.000919217	215.06	188.65	196.84	-0.59471	1.48177	2	671
1.46751	Murc	T	334	VTKVGYIPQEGGDPPTPEPLKVTFKPQVRVE	Muscle-related coiled-coil protein	B1PRL5	-4.37233	0.496811	3.36649	3.25546	4.01734	4.2316	0.891779	1.66476	0.324052	>sp|B1PRL5|MURC_RAT Muscle-related coiled-coil protein OS=Rattus norvegicus GN=Murc PE=1 SV=1	anatomical structure development;biological regulation;biosynthetic process;cell differentiation;cellular biosynthetic process;cellular developmental process;cellular macromolecule biosynthetic process;cellular macromolecule metabolic process;cellular metabolic process;cellular nitrogen compound metabolic process;cellular process;developmental process;macromolecule biosynthetic process;macromolec…		cell part;contractile fiber part;cytoplasm;cytoplasmic part;intracellular part;organelle part;Z disc		Casein kinase I substrate motif;DNA dependent Protein kinase substrate motif;ERK1,2 kinase substrate motif;GSK3, Erk1, Erk2 and CDK5 kinase motif;GSK-3, ERK1, ERK2, CDK5 substrate motif;WW domain binding motif	QEGGDPPtPEPLKVT	+	HTP	3	1	0.000303608	139.86	101.92	135.81	0.02644	0.763359	1	319
1.45536	Bckdha	S	338	EAMTYRIGHHSTSDDSSAYRSVDEVNYWDKQ	2-oxoisovalerate dehydrogenase subunit alpha, mitochondrial	P11960	-4.37233	-4.85616	-4.30157	-4.48957	-4.45086	1.0838	6.081	6.91493	0.165474	>sp|P11960|ODBA_RAT 2-oxoisovalerate dehydrogenase subunit alpha, mitochondrial (Fragment) OS=Rattus norvegicus GN=Bckdha PE=1 SV=1;>tr|F7EV94|F7EV94_RAT 2-oxoisovalerate dehydrogenase subunit alpha, mitochondrial OS=Rattus norvegicus GN=Bckdha PE=1 SV=1	amine catabolic process;amine metabolic process;branched chain family amino acid catabolic process;branched chain family amino acid metabolic process;carboxylic acid catabolic process;carboxylic acid metabolic process;catabolic process;cellular amine metabolic process;cellular amino acid catabolic process;cellular amino acid metabolic process;cellular catabolic process;cellular ketone metabolic p…	2-oxoisovalerate dehydrogenase (acylating) activity;3-methyl-2-oxobutanoate dehydrogenase (2-methylpropanoyl-transferring) activity;alpha-ketoacid dehydrogenase activity;binding;catalytic activity;cation binding;ion binding;metal ion binding;oxidoreductase activity;oxidoreductase activity, acting on the aldehyde or oxo group of donors;oxidoreductase activity, acting on the aldehyde or oxo group o…	cell part;cytoplasmic part;dihydrolipoyl dehydrogenase complex;intracellular membrane-bounded organelle;intracellular organelle;intracellular organelle part;intracellular part;macromolecular complex;membrane-bounded organelle;mitochondrial alpha-ketoglutarate dehydrogenase complex;mitochondrial part;mitochondrial tricarboxylic acid cycle enzyme complex;mitochondrion;organelle;organelle part;prote…	Valine, leucine and isoleucine degradation	b-Adrenergic Receptor kinase substrate motif;Casein kinase II substrate motif				3	0.894563	0.00459935	57.806	43.234	57.806	-0.46727	0.428614	2;3	685
1.4526	Timm8a1;Timm8a	S	94	LEQTQKSKPVFSESLSD______________	Mitochondrial import inner membrane translocase subunit Tim8 A	F1LP21	-4.37233	-4.85616	-4.30157	-4.48957	-4.45086	1.77993	-4.16256	-4.0358	0.44865	>tr|F1LP21|F1LP21_RAT Protein Timm8a1 OS=Rattus norvegicus GN=Timm8a1 PE=1 SV=3;>sp|Q9WVA1|TIM8A_RAT Mitochondrial import inner membrane translocase subunit Tim8 A OS=Rattus norvegicus GN=Timm8a PE=1 SV=1	establishment of localization;establishment of localization in cell;establishment of protein localization;establishment of protein localization in mitochondrion;establishment of protein localization to organelle;intracellular protein transport;intracellular transport;mitochondrial transport;protein import;protein targeting;protein targeting to mitochondrion;protein transport;transport	binding;cation binding;ion binding;metal ion binding;transition metal ion binding;zinc ion binding	cell part;cytoplasmic part;intracellular membrane-bounded organelle;intracellular organelle;intracellular organelle part;intracellular part;membrane;membrane-bounded organelle;mitochondrial inner membrane;mitochondrial membrane;mitochondrial part;mitochondrion;organelle;organelle inner membrane;organelle membrane;organelle part		Casein kinase I substrate motif;MAPKAPK2 kinase substrate motif	PVFSEsLsD______	+	HTP	2	0.999331	0.0224056	99.991	66.763	99.991	0.045076	1	1	589
1.44958	LOC100911431;LOC680559	S	1094	SIDSNNQLFAPGGRLSWGKGSSGGSGAKPSD		D3ZU13	-4.37233	1.40911	-4.30157	-4.48957	-4.45086	-4.49743	-4.16256	-4.0358	0.44865	>tr|D3ZU13|D3ZU13_RAT Protein Eif4g1 OS=Rattus norvegicus GN=Eif4g1 PE=1 SV=1;>tr|D4AD15|D4AD15_RAT Protein Eif4g1 OS=Rattus norvegicus GN=Eif4g1 PE=1 SV=2	anatomical structure development;developmental process;lung development;organ development;response to chemical stimulus;response to ethanol;response to organic substance;response to stimulus	binding;eukaryotic initiation factor 4E binding;nucleic acid binding;protein binding;RNA binding;translation initiation factor binding	cell part;cytoplasmic part;eukaryotic translation initiation factor 4F complex;intracellular part;macromolecular complex;protein complex	RNA transport;Viral myocarditis	PKA kinase substrate motif;PKC kinase substrate motif	FAPGGRLsWGKGSSG	+	HTP	4	1	0.000519652	113.73	92.481	113.73	0.3739	1	1	468;551
1.42878	Speg	S	375	KKPKSSGPSLAGTVESRPQTPLSEASGRLSA	Striated muscle-specific serine/threonine-protein kinase	Q63638	0.610111	0.0582619	-4.30157	-4.48957	-4.45086	1.75268	-4.16256	-4.0358	0.318361	>sp|Q63638|SPEG_RAT Striated muscle-specific serine/threonine-protein kinase OS=Rattus norvegicus GN=Speg PE=1 SV=2	anatomical structure development;cardiac cell development;cardiac muscle cell development;cell development;cell differentiation;cellular developmental process;cellular process;chordate embryonic development;developmental process;embryo development;embryo development ending in birth or egg hatching;in utero embryonic development;muscle cell development;muscle cell differentiation;respiratory syste…	adenyl nucleotide binding;adenyl ribonucleotide binding;ATP binding;binding;catalytic activity;kinase activity;nucleotide binding;phosphotransferase activity, alcohol group as acceptor;protein kinase activity;protein serine/threonine kinase activity;purine nucleotide binding;purine ribonucleoside triphosphate binding;purine ribonucleotide binding;ribonucleotide binding;transferase activity;transf…	cell part;intracellular membrane-bounded organelle;intracellular organelle;intracellular part;membrane-bounded organelle;nucleus;organelle		b-Adrenergic Receptor kinase substrate motif;G protein-coupled receptor kinase 1 substrate motif	sLAGTVEsRPQtPLs	+	HTP	3	0.785302	0.00121441	65.16	50.371	57.806	-0.08268	0.752108	1;2	1020
1.42501		T	6451	AKLQVPGGDSDEESKTPSASPRHGRSRPSSS		A0A0G2JUP3	4.05037	3.76694	-4.30157	1.10083	3.84222	3.87419	2.43477	2.85919	0.307908	>tr|A0A0G2JUP3|A0A0G2JUP3_RAT Protein Obscn OS=Rattus norvegicus GN=Obscn PE=1 SV=1;>tr|A0A0G2K8N1|A0A0G2K8N1_RAT Protein Obscn OS=Rattus norvegicus GN=Obscn PE=1 SV=1;>tr|A0A0G2K3P4|A0A0G2K3P4_RAT Protein Obscn OS=Rattus norvegicus GN=Obscn PE=1 SV=1					Casein kinase I substrate motif;G protein-coupled receptor kinase 1 substrate motif;Growth associated histone HI kinase substrate motif;GSK-3, ERK1, ERK2, CDK5 substrate motif;WW domain binding motif				3	0.794745	0.00363477	73.928	52.928	73.928	-0.21303	0.731322	2;3	63
1.41761	Gtpbp1	S	25	VDSPVPASMFAPEPSSPGAARAAAAAARLHG	GTP-binding protein 1	D2XV59	-4.37233	0.559948	2.49176	2.4801	4.84724	5.13096	1.23145	1.57289	0.292437	>sp|D2XV59|GTPB1_RAT GTP-binding protein 1 OS=Rattus norvegicus GN=Gtpbp1 PE=1 SV=1	biological regulation;metabolic process;positive regulation of biological process;positive regulation of catabolic process;positive regulation of cellular catabolic process;positive regulation of cellular metabolic process;positive regulation of cellular process;positive regulation of macromolecule metabolic process;positive regulation of metabolic process;positive regulation of mRNA catabolic pr…	binding;catalytic activity;GTP binding;GTPase activity;guanyl nucleotide binding;guanyl ribonucleotide binding;hydrolase activity;hydrolase activity, acting on acid anhydrides;hydrolase activity, acting on acid anhydrides, in phosphorus-containing anhydrides;nucleoside-triphosphatase activity;nucleotide binding;purine nucleotide binding;purine ribonucleoside triphosphate binding;purine ribonucleo…	cell part;cytoplasmic exosome (RNase complex);cytoplasmic part;cytosol;exosome (RNase complex);intracellular part;macromolecular complex;membrane;protein complex		Casein kinase I substrate motif;ERK1,2 kinase substrate motif;G protein-coupled receptor kinase 1 substrate motif;GSK-3, ERK1, ERK2, CDK5 substrate motif;MDC1 BRCT domain binding motif;Plk1 PBD domain binding motif;WW domain binding motif	MFAPEPssPGAARAA	+	HTP	3	0.945426	1.16552e-09	130.45	101.27	130.45	-0.2007	0.700262	2;3	369
1.41369	Eps15l1	S	609	FGAMDDPFKNKALLFSNNSQELHPDPFQAED		D3ZJR1	-4.37233	-4.85616	1.27948	1.11576	-4.45086	1.59998	-4.16256	-4.0358	0.291223	>tr|D3ZJR1|D3ZJR1_RAT Protein Eps15l1 OS=Rattus norvegicus GN=Eps15l1 PE=1 SV=3		binding;calcium ion binding;cation binding;ion binding;metal ion binding	cell part;clathrin coat;clathrin coat of coated pit;cytoplasmic part;intracellular part;macromolecular complex;membrane coat;membrane part;plasma membrane part;protein complex		Casein kinase II substrate motif				3	0.841826	0.00460721	54.834	32.356	50.957	0.5784	0.697809	1	428
1.40633	Phka1	S	737	TKLFQPSRPSLNLLDSPESPQDSQVPSVRVE	Phosphorylase b kinase regulatory subunit alpha, skeletal muscle isoform	Q64649	0.850361	1.05994	-4.30157	-4.48957	-4.45086	0.901434	-4.16256	-4.0358	0.305987	>sp|Q64649|KPB1_RAT Phosphorylase b kinase regulatory subunit alpha, skeletal muscle isoform OS=Rattus norvegicus GN=Phka1 PE=1 SV=2;>tr|A0A096MJV9|A0A096MJV9_RAT Phosphorylase b kinase regulatory subunit alpha, skeletal muscle isoform OS=Rattus norvegicus	alcohol metabolic process;amine metabolic process;biosynthetic process;carbohydrate metabolic process;CDP-choline pathway;cellular amine metabolic process;cellular biogenic amine metabolic process;cellular biosynthetic process;cellular carbohydrate metabolic process;cellular glucan metabolic process;cellular lipid metabolic process;cellular macromolecule metabolic process;cellular metabolic proce…	catalytic activity;choline-phosphate cytidylyltransferase activity;cytidylyltransferase activity;hydrolase activity;hydrolase activity, acting on glycosyl bonds;hydrolase activity, hydrolyzing O-glycosyl compounds;nucleotidyltransferase activity;transferase activity;transferase activity, transferring phosphorus-containing groups	cell part;cytoplasmic part;intracellular part;macromolecular complex;membrane;phosphorylase kinase complex;plasma membrane;protein complex	Calcium signaling pathway;Insulin signaling pathway	b-Adrenergic Receptor kinase substrate motif;Casein kinase II substrate motif;ERK1,2 kinase substrate motif;G protein-coupled receptor kinase 1 substrate motif;GSK-3, ERK1, ERK2, CDK5 substrate motif;WW domain binding motif	PsLNLLDsPEsPQDS	+	HTP	3	0.974179	2.79309e-05	74.876	50.898	74.876	-2.0357	0.727485	2	10
1.40486	Zranb2	S	120	GFNERENVEYIEREESDGEYDEFGRKKKKYR	Zinc finger Ran-binding domain-containing protein 2	O35986	1.27159	1.03025	-4.30157	0.368153	0.615185	0.741119	-0.419542	0.520889	0.543119	>sp|O35986|ZRAB2_RAT Zinc finger Ran-binding domain-containing protein 2 OS=Rattus norvegicus GN=Zranb2 PE=1 SV=2;>tr|A0A0H2UHZ4|A0A0H2UHZ4_RAT Zinc finger Ran-binding domain-containing protein 2 OS=Rattus norvegicus GN=Zranb2 PE=1 SV=1	cellular macromolecule metabolic process;cellular metabolic process;cellular nitrogen compound metabolic process;cellular process;macromolecule metabolic process;metabolic process;mRNA metabolic process;mRNA processing;nitrogen compound metabolic process;nucleic acid metabolic process;nucleobase-containing compound metabolic process;primary metabolic process;RNA metabolic process;RNA processing;R…	binding;cation binding;ion binding;metal ion binding;transition metal ion binding;zinc ion binding	cell part;intracellular membrane-bounded organelle;intracellular organelle;intracellular organelle part;intracellular part;membrane-bounded organelle;nuclear part;nucleoplasm;nucleus;organelle;organelle part		14-3-3 domain binding motif;b-Adrenergic Receptor kinase substrate motif;Calmodulin-dependent protein kinase II substrate motif;Calmodulin-dependent protein kinase IV substrate motif;Casein kinase II substrate motif;Chk1 kinase substrate motif;PKA kinase substrate motif;PKC epsilon kinase substrate motif;PKC kinase substrate motif	EYIEREEsDGEYDEF	+	HTP	4	0.999947	0.000158083	113.73	92.488	113.73	-0.12065	1.17008	1	281
1.4046	Ampd3	S	106	PTQDWKGPPSVSPAMSPTTPLVLGAASKPGL	AMP deaminase 3	O09178	0.731955	0.946276	-4.30157	0.897625	-4.45086	-4.49743	-4.16256	-4.0358	0.311496	>sp|O09178|AMPD3_RAT AMP deaminase 3 OS=Rattus norvegicus GN=Ampd3 PE=1 SV=2;>tr|F1M7Q5|F1M7Q5_RAT AMP deaminase 3 OS=Rattus norvegicus GN=Ampd3 PE=1 SV=2	ADP metabolic process;AMP catabolic process;AMP metabolic process;ATP metabolic process;biological regulation;biosynthetic process;catabolic process;cellular biosynthetic process;cellular catabolic process;cellular metabolic compound salvage;cellular metabolic process;cellular nitrogen compound biosynthetic process;cellular nitrogen compound catabolic process;cellular nitrogen compound metabolic …	AMP deaminase activity;binding;catalytic activity;cation binding;deaminase activity;hydrolase activity;hydrolase activity, acting on carbon-nitrogen (but not peptide) bonds;hydrolase activity, acting on carbon-nitrogen (but not peptide) bonds, in cyclic amidines;ion binding;metal ion binding		Purine metabolism	Casein kinase II substrate motif;ERK1,2 kinase substrate motif;G protein-coupled receptor kinase 1 substrate motif;GSK-3, ERK1, ERK2, CDK5 substrate motif;MAPKAPK2 kinase substrate motif;WW domain binding motif	PSVSPAMsPTTPLVL	+	HTP	3	0.905381	0.00197328	66.264	39.232	57.045	-1.8359	0.738474	2	663
1.40416	Gramd4	S	50	RFRGHKREDFLDLAESPNASDTECGDEIPLK		F1LYJ8	-4.37233	-0.392839	0.400881	0.35689	-4.45086	-4.49743	0.213234	1.81625	0.355315	>tr|F1LYJ8|F1LYJ8_RAT Protein Gramd4 OS=Rattus norvegicus GN=Gramd4 PE=1 SV=2					b-Adrenergic Receptor kinase substrate motif;ERK1,2 kinase substrate motif;G protein-coupled receptor kinase 1 substrate motif;GSK3 kinase substrate motif;GSK-3, ERK1, ERK2, CDK5 substrate motif;WW domain binding motif				3	0.999886	2.81399e-08	116.2	91.579	116.2	-0.16219	0.824391	2	637
1.40416	Gramd4	S	54	HKREDFLDLAESPNASDTECGDEIPLKTSRP		F1LYJ8	-4.37233	-0.392839	0.400881	0.35689	-4.45086	-4.49743	0.213234	1.81625	0.355315	>tr|F1LYJ8|F1LYJ8_RAT Protein Gramd4 OS=Rattus norvegicus GN=Gramd4 PE=1 SV=2					Casein kinase II substrate motif;MAPKAPK2 kinase substrate motif				3	0.96363	2.81399e-08	116.2	91.579	65.023	3.0229	0.824391	2	637
1.39675	Prkce	S	350	GNSPSEDDRSKSAPTSPCDQELKELENNIRK	Protein kinase C epsilon type	P09216	0.725697	0.825602	-4.30157	-4.48957	-4.45086	0.972782	-4.16256	-4.0358	0.310754	>sp|P09216|KPCE_RAT Protein kinase C epsilon type OS=Rattus norvegicus GN=Prkce PE=1 SV=1;>tr|F1LMV8|F1LMV8_RAT Protein kinase C OS=Rattus norvegicus GN=Prkce PE=1 SV=3	activation of immune response;activation of innate immune response;behavior;biological adhesion;biological regulation;calcium ion homeostasis;calcium ion transport;calcium ion transport into cytosol;cation homeostasis;cation transport;cell activation;cell activation involved in immune response;cell adhesion;cell cycle;cell division;cell surface receptor linked signaling pathway;cellular calcium i…	actin binding;actin monomer binding;adenyl nucleotide binding;adenyl ribonucleotide binding;alcohol binding;ATP binding;binding;calcium-independent protein kinase C activity;catalytic activity;cation binding;cytoskeletal protein binding;enzyme activator activity;enzyme binding;enzyme regulator activity;ethanol binding;ion binding;kinase activity;kinase binding;metal ion binding;nucleotide binding…	cell part;cell periphery;cytoplasmic part;cytoskeleton;cytosol;endoplasmic reticulum;Golgi apparatus;Golgi apparatus part;Golgi membrane;intracellular membrane-bounded organelle;intracellular non-membrane-bounded organelle;intracellular organelle;intracellular organelle part;intracellular part;membrane;membrane-bounded organelle;mitochondrion;non-membrane-bounded organelle;nucleus;organelle;organ…	Tight junction;Vascular smooth muscle contraction	Casein kinase II substrate motif;ERK1,2 kinase substrate motif;GSK-3, ERK1, ERK2, CDK5 substrate motif;MAPKAPK2 kinase substrate motif;Pyruvate dehydrogenase kinase substrate motif;WW domain binding motif				4	0.853492	0.00069736	63.925	48.125	63.925	0.24816	0.736998	2	583
1.39405	Myh6;Myh7	S	1493	SLSTELFKLKNAYEESLEHLETFKRENKNLQ	Myosin-7;Myosin-6	G3V885	-4.37233	0.602373	0.276421	-0.398718	-0.315882	0.723511	-0.0920792	0.0204773	0.636848	>tr|G3V885|G3V885_RAT Myosin-6 OS=Rattus norvegicus GN=Myh6 PE=1 SV=2;>tr|G3V8B0|G3V8B0_RAT Myosin-7 OS=Rattus norvegicus GN=Myh7 PE=1 SV=1;>sp|P02564|MYH7_RAT Myosin-7 OS=Rattus norvegicus GN=Myh7 PE=1 SV=2;>sp|P02563|MYH6_RAT Myosin-6 OS=Rattus norvegicu	actin cytoskeleton organization;actin filament-based movement;actin filament-based process;actin-mediated cell contraction;actin-myosin filament sliding;actomyosin structure organization;adult heart development;anatomical structure development;anatomical structure morphogenesis;atrial cardiac muscle tissue morphogenesis;biological regulation;BMP signaling pathway;canonical Wnt receptor signaling …	actin-dependent ATPase activity;adenyl nucleotide binding;adenyl ribonucleotide binding;ATP binding;ATPase activity;ATPase activity, coupled;binding;calcium-dependent ATPase activity;catalytic activity;hydrolase activity;hydrolase activity, acting on acid anhydrides;hydrolase activity, acting on acid anhydrides, in phosphorus-containing anhydrides;identical protein binding;microfilament motor act…	actin filament bundle;actomyosin;adherens junction;anchoring junction;cell junction;cell part;cell-substrate adherens junction;cell-substrate junction;contractile fiber;contractile fiber part;cytoplasm;cytoplasmic part;cytoskeletal part;focal adhesion;intracellular membrane-bounded organelle;intracellular non-membrane-bounded organelle;intracellular organelle;intracellular organelle part;intracel…	Tight junction;Viral myocarditis	b-Adrenergic Receptor kinase substrate motif;Casein kinase II substrate motif	LKNAyEEsLEHLETF	+	HTP	3	1	0.000425947	250.05	194.6	250.05	0.2392	1.33351	1	717;719;803
1.39331	Myh6	S	1094	EEKLKKKEFDISQQNSKIEDEQALALQLQKK	Myosin-6	G3V885	-4.37233	-4.85616	2.4682	2.2495	-4.45086	-4.49743	-4.16256	2.03512	0.24451	>tr|G3V885|G3V885_RAT Myosin-6 OS=Rattus norvegicus GN=Myh6 PE=1 SV=2;>sp|P02563|MYH6_RAT Myosin-6 OS=Rattus norvegicus GN=Myh6 PE=1 SV=2	actin cytoskeleton organization;actin filament-based movement;actin filament-based process;actin-mediated cell contraction;actin-myosin filament sliding;actomyosin structure organization;adult heart development;anatomical structure development;anatomical structure morphogenesis;atrial cardiac muscle tissue morphogenesis;biological regulation;BMP signaling pathway;canonical Wnt receptor signaling …	actin-dependent ATPase activity;adenyl nucleotide binding;adenyl ribonucleotide binding;ATP binding;ATPase activity;ATPase activity, coupled;binding;calcium-dependent ATPase activity;catalytic activity;hydrolase activity;hydrolase activity, acting on acid anhydrides;hydrolase activity, acting on acid anhydrides, in phosphorus-containing anhydrides;identical protein binding;microfilament motor act…	actin filament bundle;actomyosin;adherens junction;anchoring junction;cell junction;cell part;cell-substrate adherens junction;cell-substrate junction;contractile fiber;contractile fiber part;cytoplasm;cytoplasmic part;cytoskeletal part;focal adhesion;intracellular membrane-bounded organelle;intracellular non-membrane-bounded organelle;intracellular organelle;intracellular organelle part;intracel…	Tight junction;Viral myocarditis	Casein kinase II substrate motif;MAPKAPK2 kinase substrate motif				3	0.759913	3.91742e-06	106.39	76.939	106.39	1.62	0.601541	1	717;803
1.38018	Rbm20	S	1101	QENSRYTETRSLNSRSPEFTEAELKEPLSLP	RNA-binding protein 20	E9PT37	-0.507484	0.113827	-4.30157	-0.188961	-0.140568	-0.463312	-0.89579	0.0890865	0.732877	>sp|E9PT37|RBM20_RAT RNA-binding protein 20 OS=Rattus norvegicus GN=Rbm20 PE=1 SV=1	anatomical structure development;biological regulation;cellular macromolecule metabolic process;cellular metabolic process;cellular nitrogen compound metabolic process;cellular process;developmental process;heart development;macromolecule metabolic process;metabolic process;mRNA metabolic process;mRNA processing;nitrogen compound metabolic process;nucleic acid metabolic process;nucleobase-contain…	binding;cation binding;ion binding;metal ion binding;nucleic acid binding;nucleotide binding;RNA binding;transition metal ion binding;zinc ion binding	cell part;intracellular membrane-bounded organelle;intracellular organelle;intracellular part;membrane-bounded organelle;nucleus;organelle		Casein kinase II substrate motif;ERK1,2 kinase substrate motif;G protein-coupled receptor kinase 1 substrate motif;Growth associated histone HI kinase substrate motif;GSK-3, ERK1, ERK2, CDK5 substrate motif;WW domain binding motif	TRsLNSRsPEFTEAE	+	HTP	3	0.997534	0.000229796	156.83	125.1	132.24	0.081685	1.49722	1	568
1.3747	Eif5b	S	510	EETEDAGLDDWEAMASDEEREKEGNMIHIEV	Eukaryotic translation initiation factor 5B	B2GUV7	-4.37233	-4.85616	-4.30157	-4.48957	-4.45086	-4.49743	-4.16256	1.92996	0.44865	>sp|B2GUV7|IF2P_RAT Eukaryotic translation initiation factor 5B OS=Rattus norvegicus GN=Eif5b PE=1 SV=1;>tr|A0A0H2UHV4|A0A0H2UHV4_RAT Eukaryotic translation initiation factor 5B OS=Rattus norvegicus GN=Eif5b PE=1 SV=1;>tr|M0R7Z0|M0R7Z0_RAT Uncharacterized		binding;catalytic activity;GTP binding;GTPase activity;guanyl nucleotide binding;guanyl ribonucleotide binding;hydrolase activity;hydrolase activity, acting on acid anhydrides;hydrolase activity, acting on acid anhydrides, in phosphorus-containing anhydrides;nucleic acid binding;nucleoside-triphosphatase activity;nucleotide binding;purine nucleotide binding;purine ribonucleoside triphosphate bind…	cell part;cytoplasm;intracellular part	RNA transport	BARD1 BRCT domain binding motif;Casein kinase II substrate motif	DDWEAMAsDEEREKE	+	HTP	3	0.999786	0.0120032	66.738	30.438	66.738	0.43513	1	1	279
1.36161	Strn3	S	227	SIEAKNLEQILNGGESPKQKGQEIKRPSGDV	Striatin-3	P58405	-4.37233	-4.85616	-4.30157	-4.48957	-4.45086	1.41595	-4.16256	-4.0358	0.44865	>sp|P58405|STRN3_RAT Striatin-3 OS=Rattus norvegicus GN=Strn3 PE=1 SV=2;>tr|E9PT82|E9PT82_RAT Striatin-3 OS=Rattus norvegicus GN=Strn3 PE=1 SV=1;>sp|P58405-2|STRN3_RAT Isoform 2 of Striatin-3 OS=Rattus norvegicus GN=Strn3	biological regulation;negative regulation of biological process;negative regulation of biosynthetic process;negative regulation of cell communication;negative regulation of cellular biosynthetic process;negative regulation of cellular macromolecule biosynthetic process;negative regulation of cellular metabolic process;negative regulation of cellular process;negative regulation of estrogen recepto…	binding;nucleic acid binding transcription factor activity;protein binding;protein complex binding;sequence-specific DNA binding transcription factor activity	cell body;cell part;cell projection;cytoplasm;cytoplasmic part;dendrite;Golgi apparatus;intracellular membrane-bounded organelle;intracellular organelle;intracellular organelle part;intracellular part;macromolecular complex;membrane;membrane-bounded organelle;neuron projection;neuronal cell body;nuclear part;nucleoplasm;organelle;organelle part;plasma membrane;protein complex;protein phosphatase …		b-Adrenergic Receptor kinase substrate motif;ERK1,2 kinase substrate motif;Growth associated histone HI kinase substrate motif;GSK-3, ERK1, ERK2, CDK5 substrate motif;PKA kinase substrate motif;PKC kinase substrate motif;WW domain binding motif	QILNGGEsPKQKGQE	+	HTP	2	1	0.000313873	111.09	79.775	111.09	0.50796	1	1	570
1.35983	Ctnna3	T	279	YDTIHDIRCSVMIIRTPEELEDVSDLEDDHE		F1M4I1	-4.37233	-4.85616	-4.30157	-4.48957	-4.45086	-4.49743	-4.16256	1.87046	0.44865	>tr|F1M4I1|F1M4I1_RAT Protein Ctnna3 OS=Rattus norvegicus GN=Ctnna3 PE=1 SV=3	biological adhesion;cell adhesion;cell-cell adhesion;cellular process		adherens junction;anchoring junction;cell junction;cell part;cell projection;cell-cell adherens junction;cell-cell junction;fascia adherens;lamellipodium		Casein kinase II substrate motif;Growth associated histone HI kinase substrate motif;GSK-3, ERK1, ERK2, CDK5 substrate motif;LKB1 kinase substrate motif;WW domain binding motif				4	0.884253	0.0203652	42.618	26.442	42.618	-0.5791	1	2	657
1.35143	Speg	T	2485	RSGSSEDSGGASGRSTPLFGRLRRATSEGES	Striated muscle-specific serine/threonine-protein kinase	Q63638	0.657744	0.435123	-0.217037	0.135452	-0.211361	0.570448	-4.16256	0.206787	0.6003	>sp|Q63638|SPEG_RAT Striated muscle-specific serine/threonine-protein kinase OS=Rattus norvegicus GN=Speg PE=1 SV=2	anatomical structure development;cardiac cell development;cardiac muscle cell development;cell development;cell differentiation;cellular developmental process;cellular process;chordate embryonic development;developmental process;embryo development;embryo development ending in birth or egg hatching;in utero embryonic development;muscle cell development;muscle cell differentiation;respiratory syste…	adenyl nucleotide binding;adenyl ribonucleotide binding;ATP binding;binding;catalytic activity;kinase activity;nucleotide binding;phosphotransferase activity, alcohol group as acceptor;protein kinase activity;protein serine/threonine kinase activity;purine nucleotide binding;purine ribonucleoside triphosphate binding;purine ribonucleotide binding;ribonucleotide binding;transferase activity;transf…	cell part;intracellular membrane-bounded organelle;intracellular organelle;intracellular part;membrane-bounded organelle;nucleus;organelle		GSK-3, ERK1, ERK2, CDK5 substrate motif;MAPKAPK2 kinase substrate motif;MDC1 BRCT domain binding motif;PKA kinase substrate motif;PKC kinase substrate motif;Plk1 PBD domain binding motif;WW domain binding motif	GGAsGRStPLFGRLR	+	HTP	3	0.999716	3.28863e-05	223.77	168.52	223.77	0.30282	1.27029	2	1020
1.34441	Rbm39	S	136	SRRRSRSKSPFRKDKSPVREPIDNLTPEERD		Q5BJP4	-4.37233	1.55727	1.10263	0.591244	1.22503	1.05113	1.59339	1.60202	0.459795	>tr|Q5BJP4|Q5BJP4_RAT Protein LOC100910882 OS=Rattus norvegicus GN=Rbm39 PE=1 SV=1	cellular macromolecule metabolic process;cellular metabolic process;cellular nitrogen compound metabolic process;cellular process;macromolecule metabolic process;metabolic process;mRNA metabolic process;mRNA processing;nitrogen compound metabolic process;nucleic acid metabolic process;nucleobase-containing compound metabolic process;primary metabolic process;RNA metabolic process;RNA processing	binding;nucleic acid binding;nucleotide binding;RNA binding	cell part;intracellular membrane-bounded organelle;intracellular organelle;intracellular part;membrane-bounded organelle;nucleus;organelle		Calmodulin-dependent protein kinase II substrate motif;Cdc2 kinase substrate motif;CDK kinase substrate motif;CDK1,2,4,6 kinase substrate motif;ERK1,2 kinase substrate motif;Growth associated histone HI kinase substrate motif;GSK-3, ERK1, ERK2, CDK5 substrate motif;PKA kinase substrate motif;PKC kinase substrate motif;WW domain binding motif	sPFRKDKsPVREPID	+	HTP	3	1	3.89709e-05	164.64	132.16	144.4	0.26926	1.02041	1	955
1.34051	Myo18a	S	728	IFKHQLKGGTLQRSTSFRQGPEESGLGEGTG		D3ZFD0	-4.37233	-0.107977	-0.00749588	-0.0207615	0.00821495	0.397261	-0.12464	0.472601	0.650283	>tr|D3ZFD0|D3ZFD0_RAT Protein Myo18a OS=Rattus norvegicus GN=Myo18a PE=1 SV=2;>tr|A0A0G2JY08|A0A0G2JY08_RAT Protein Myo18a OS=Rattus norvegicus GN=Myo18a PE=1 SV=1	actin cytoskeleton organization;actin filament-based process;actomyosin structure organization;biological regulation;cell migration;cell motility;cellular component movement;cellular component organization;cellular component organization at cellular level;cellular component organization or biogenesis;cellular component organization or biogenesis at cellular level;cellular membrane organization;ce…	adenyl nucleotide binding;adenyl ribonucleotide binding;ADP binding;ATP binding;binding;catalytic activity;hydrolase activity;hydrolase activity, acting on acid anhydrides;hydrolase activity, acting on acid anhydrides, in phosphorus-containing anhydrides;motor activity;nucleoside-triphosphatase activity;nucleotide binding;purine nucleotide binding;purine ribonucleoside triphosphate binding;purine…	actomyosin;cell part;cytoplasmic part;cytoskeletal part;Golgi apparatus part;Golgi membrane;intracellular organelle part;intracellular part;macromolecular complex;membrane;myosin complex;organelle membrane;organelle part;protein complex;trans-Golgi network		14-3-3 domain binding motif;Calmodulin-dependent protein kinase II alpha substrate motif;Calmodulin-dependent protein kinase II substrate motif;Calmodulin-dependent protein kinase IV substrate motif;Chk1 kinase substrate motif;PKA kinase substrate motif;PKC kinase substrate motif				3	0.996091	1.53292e-06	292.65	258	224.12	-0.29844	1.3566	1	103
1.31223	Add1	T	614	KSPPDQSAVPNTPPSTPVKLEGGLPQEPTSR	Alpha-adducin	Q63028	-4.37233	-4.85616	2.40917	2.08881	2.38466	2.05987	-4.16256	2.09065	0.226974	>sp|Q63028|ADDA_RAT Alpha-adducin OS=Rattus norvegicus GN=Add1 PE=1 SV=2;>tr|A0A0G2JSM7|A0A0G2JSM7_RAT Adducin 1 (Alpha), isoform CRA_b OS=Rattus norvegicus GN=Add1 PE=1 SV=1;>sp|Q63028-2|ADDA_RAT Isoform 2 of Alpha-adducin OS=Rattus norvegicus GN=Add1;>tr	actin cytoskeleton organization;actin filament bundle assembly;actin filament capping;actin filament organization;actin filament-based process;anatomical structure homeostasis;anatomical structure morphogenesis;barbed-end actin filament capping;biological regulation;cell communication;cell differentiation;cell morphogenesis;cell volume homeostasis;cellular component assembly;cellular component as…	binding;protein binding;protein complex binding;receptor binding;structural molecule activity;T cell receptor binding	adherens junction;anchoring junction;cell junction;cell part;cell projection;cell projection part;cell-substrate adherens junction;cell-substrate junction;cytoplasmic part;cytoskeletal part;cytoskeleton;dendrite;dendritic spine;F-actin capping protein complex;focal adhesion;intermediate filament cytoskeleton;intracellular non-membrane-bounded organelle;intracellular organelle;intracellular organe…		Cdc2 kinase substrate motif;CDK1,2,4,6 kinase substrate motif;CDK5 kinase substrate motif;ERK1,2 kinase substrate motif;Growth associated histone HI kinase substrate motif;GSK3, Erk1, Erk2 and CDK5 kinase motif;GSK-3, ERK1, ERK2, CDK5 substrate motif;MDC1 BRCT domain binding motif;Plk1 PBD domain binding motif;WW domain binding motif	VPNtPPstPVKLEGG	+	HTP	3	0.984606	0.00410055	92.265	65.297	92.265	0.076373	0.564364	2	32
1.30929	Usp9x	S	2443	RRPYTGNPQYTYNNWSPPVQSNETSNGYFLE	Ubiquitin carboxyl-terminal hydrolase	D3ZC84	-4.37233	0.847959	-4.30157	-4.48957	-4.45086	-4.49743	-4.16256	-4.0358	0.44865	>tr|D3ZC84|D3ZC84_RAT Protein Usp9x OS=Rattus norvegicus GN=Usp9x PE=1 SV=1;>tr|A0A0G2K2C7|A0A0G2K2C7_RAT Protein Usp9x OS=Rattus norvegicus GN=Usp9x PE=1 SV=1	anatomical structure arrangement;anatomical structure development;axon extension;biological regulation;BMP signaling pathway;catabolic process;cell growth;cell migration;cell motility;cell surface receptor linked signaling pathway;cellular catabolic process;cellular component movement;cellular macromolecule catabolic process;cellular macromolecule metabolic process;cellular metabolic process;cell…	catalytic activity;cysteine-type endopeptidase activity;cysteine-type peptidase activity;endopeptidase activity;hydrolase activity;peptidase activity;peptidase activity, acting on L-amino acid peptides;small conjugating protein-specific protease activity;ubiquitin-specific protease activity	apical part of cell;cell part;cell projection part;cytoplasm;growth cone;intracellular part;membrane;site of polarized growth		ERK1,2 kinase substrate motif;GSK-3, ERK1, ERK2, CDK5 substrate motif;WW domain binding motif				3	0.991819	2.54526e-05	76.573	56.185	76.573	-0.76353	1	1	165
1.29644	Mybpc3	S	290	FRRTSLAGTGRRTSDSHEDAGTLDFSSLLKK	Myosin-binding protein C, cardiac-type	P56741	0.178026	0.604919	1.67806	1.89022	2.35303	1.90112	-4.16256	0.711391	0.395248	>sp|P56741|MYPC_RAT Myosin-binding protein C, cardiac-type OS=Rattus norvegicus GN=Mybpc3 PE=1 SV=2	actin cytoskeleton organization;actin filament-based process;actomyosin structure organization;anatomical structure morphogenesis;biological adhesion;biological regulation;cardiac muscle contraction;cardiac muscle tissue morphogenesis;cell adhesion;cellular component assembly;cellular component assembly at cellular level;cellular component organization;cellular component organization at cellular …	binding;cation binding;ion binding;metal ion binding;structural constituent of muscle;structural molecule activity	A band;cell part;contractile fiber part;cytoplasmic part;cytoskeletal part;intracellular organelle part;intracellular part;macromolecular complex;muscle myosin complex;myosin complex;myosin filament;myosin II complex;organelle part;protein complex;striated muscle myosin thick filament	Dilated cardiomyopathy;Hypertrophic cardiomyopathy (HCM)	b-Adrenergic Receptor kinase substrate motif;Casein kinase II substrate motif;G protein-coupled receptor kinase 1 substrate motif;Pyruvate dehydrogenase kinase substrate motif				3	0.966841	6.29871e-06	328.67	277.84	47.088	1.875	0.900628	2	889
1.29569	Tmem55a	T	22	DERSPLLSASHSGNVTPTAPPYLQESSPRAE	Transmembrane protein 55A	Q4V888	-4.37233	0.793543	-4.30157	-4.48957	-4.45086	-4.49743	-4.16256	-4.0358	0.44865	>sp|Q4V888|TM55A_RAT Type 2 phosphatidylinositol 4,5-bisphosphate 4-phosphatase OS=Rattus norvegicus GN=Tmem55a PE=1 SV=1		catalytic activity;hydrolase activity	cell part;cytoplasmic part;endosomal part;endosome membrane;integral to membrane;intracellular organelle part;intracellular part;intrinsic to membrane;late endosome membrane;lysosomal membrane;membrane;membrane part;organelle membrane;organelle part;vacuolar membrane;vacuolar part		G protein-coupled receptor kinase 1 substrate motif;GSK-3, ERK1, ERK2, CDK5 substrate motif;MAPKAPK2 kinase substrate motif;WW domain binding motif	ASHSGNVtPTAPPYL	+	HTP	3	0.831078	0.0208162	47.554	17.31	47.554	0.95463	1	1	949
1.29391	Pkp4	S	87	GAESPSIASTSSTEKSFPWRSTDVPNTGVSK		F1M2K6	-4.37233	-4.85616	-4.30157	1.15301	-4.45086	-4.49743	-4.16256	-4.0358	0.44865	>tr|F1M2K6|F1M2K6_RAT Protein Pkp4 OS=Rattus norvegicus GN=Pkp4 PE=1 SV=2	biological adhesion;biological regulation;cell adhesion;cell junction assembly;cell junction organization;cell-cell adhesion;cell-cell junction assembly;cell-cell junction organization;cellular component assembly;cellular component assembly at cellular level;cellular component organization;cellular component organization at cellular level;cellular component organization or biogenesis;cellular com…		anchoring junction;cell junction;cell part;cell-cell contact zone;cell-cell junction;cytoplasmic part;cytoskeletal part;desmosome;internal side of plasma membrane;intracellular non-membrane-bounded organelle;intracellular organelle;intracellular organelle part;intracellular part;membrane part;midbody;mitotic spindle;non-membrane-bounded organelle;organelle;organelle part;perinuclear region of cyt…		MAPKAPK2 kinase substrate motif				3	0.76459	0.0212407	50.858	23.335	50.858	1.2886	1	4	651
1.28619	Map1a	T	1621	KKYWKEQDVVQGWRETSPTRGEPVGGQKEPV	Microtubule-associated protein 1A;MAP1A heavy chain;MAP1 light chain LC2	P34926	-4.37233	-4.85616	-4.30157	1.12213	-4.45086	-4.49743	-4.16256	-4.0358	0.44865	>sp|P34926|MAP1A_RAT Microtubule-associated protein 1A OS=Rattus norvegicus GN=Map1a PE=1 SV=1;>tr|G3V7U2|G3V7U2_RAT Microtubule-associated protein 1 A, isoform CRA_c OS=Rattus norvegicus GN=Map1a PE=1 SV=1;>tr|A0A0G2K5C6|A0A0G2K5C6_RAT Microtubule-associa	biological regulation;cellular component organization;cellular component organization at cellular level;cellular component organization or biogenesis;cellular component organization or biogenesis at cellular level;cellular process;cytoskeleton organization;microtubule cytoskeleton organization;microtubule-based process;multicellular organismal process;negative regulation of biological process;neg…	actin binding;binding;collagen binding;cytoskeletal protein binding;protein binding	cell part;cytoplasm;cytoplasmic part;cytoskeletal part;cytosol;intracellular organelle part;intracellular part;macromolecular complex;microtubule;microtubule associated complex;organelle part;protein complex		b-Adrenergic Receptor kinase substrate motif;PKA kinase substrate motif;PKC kinase substrate motif				3	0.755874	5.72779e-07	122.97	98.544	46.862	0.039402	1	1	199
1.28425	Flnc	S	2621	ETSTVLVETVTKSSSSRGASYSSIPKFSSDA		D3ZHA0	-4.37233	-0.811243	-1.30714	-0.537306	-0.722511	-0.605646	-0.806583	-0.242071	0.817225	>sp|D3ZHA0|FLNC_RAT Filamin-C OS=Rattus norvegicus GN=Flnc PE=1 SV=1;>tr|A0A0H2UHR7|A0A0H2UHR7_RAT Filamin-C OS=Rattus norvegicus GN=Flnc PE=1 SV=1	anatomical structure development;cell development;cellular developmental process;cellular process;developmental process;muscle cell development;muscle fiber development;striated muscle cell development	ankyrin binding;binding;cytoskeletal protein binding;protein binding	adherens junction;anchoring junction;cell junction;cell part;cell-substrate adherens junction;cell-substrate junction;contractile fiber part;costamere;cytoplasm;cytoplasmic part;cytoskeleton;focal adhesion;intracellular non-membrane-bounded organelle;intracellular organelle;intracellular part;membrane;non-membrane-bounded organelle;organelle;organelle part;plasma membrane;sarcolemma;sarcoplasm;Z …	Focal adhesion;MAPK signaling pathway	G protein-coupled receptor kinase 1 substrate motif;GSK3 kinase substrate motif;MDC1 BRCT domain binding motif;PKA kinase substrate motif;Plk1 PBD domain binding motif				3	0.998602	0.000567714	206.67	150.33	161.19	0.21136	1.639	2	276
1.28425	Flnc	S	2625	VLVETVTKSSSSRGASYSSIPKFSSDASKVV		D3ZHA0	-4.37233	-0.811243	-1.30714	-0.537306	-0.722511	-0.605646	-0.806583	-0.242071	0.817225	>sp|D3ZHA0|FLNC_RAT Filamin-C OS=Rattus norvegicus GN=Flnc PE=1 SV=1;>tr|A0A0H2UHR7|A0A0H2UHR7_RAT Filamin-C OS=Rattus norvegicus GN=Flnc PE=1 SV=1	anatomical structure development;cell development;cellular developmental process;cellular process;developmental process;muscle cell development;muscle fiber development;striated muscle cell development	ankyrin binding;binding;cytoskeletal protein binding;protein binding	adherens junction;anchoring junction;cell junction;cell part;cell-substrate adherens junction;cell-substrate junction;contractile fiber part;costamere;cytoplasm;cytoplasmic part;cytoskeleton;focal adhesion;intracellular non-membrane-bounded organelle;intracellular organelle;intracellular part;membrane;non-membrane-bounded organelle;organelle;organelle part;plasma membrane;sarcolemma;sarcoplasm;Z …	Focal adhesion;MAPK signaling pathway	14-3-3 domain binding motif;Calmodulin-dependent protein kinase II substrate motif;Casein kinase II substrate motif;MAPKAPK2 kinase substrate motif;PKA kinase substrate motif;PKC kinase substrate motif	SSSSRGAsYSSIPKF	+	HTP	3	0.999028	0.000567714	206.67	150.33	206.67	0.13986	1.639	2	276
1.26975	Gtpbp1	S	12	____MAAERSRSPVDSPVPASMFAPEPSSPG	GTP-binding protein 1	D2XV59	-4.37233	0.559948	1.44388	1.38573	-4.45086	-4.49743	-4.16256	-4.0358	0.261809	>sp|D2XV59|GTPB1_RAT GTP-binding protein 1 OS=Rattus norvegicus GN=Gtpbp1 PE=1 SV=1	biological regulation;metabolic process;positive regulation of biological process;positive regulation of catabolic process;positive regulation of cellular catabolic process;positive regulation of cellular metabolic process;positive regulation of cellular process;positive regulation of macromolecule metabolic process;positive regulation of metabolic process;positive regulation of mRNA catabolic pr…	binding;catalytic activity;GTP binding;GTPase activity;guanyl nucleotide binding;guanyl ribonucleotide binding;hydrolase activity;hydrolase activity, acting on acid anhydrides;hydrolase activity, acting on acid anhydrides, in phosphorus-containing anhydrides;nucleoside-triphosphatase activity;nucleotide binding;purine nucleotide binding;purine ribonucleoside triphosphate binding;purine ribonucleo…	cell part;cytoplasmic exosome (RNase complex);cytoplasmic part;cytosol;exosome (RNase complex);intracellular part;macromolecular complex;membrane;protein complex		b-Adrenergic Receptor kinase substrate motif;ERK1,2 kinase substrate motif;G protein-coupled receptor kinase 1 substrate motif;GSK-3, ERK1, ERK2, CDK5 substrate motif;MAPKAPK2 kinase substrate motif;WW domain binding motif	RsRsPVDsPVPASMF	+	HTP	3	0.774945	9.95948e-05	75.764	48.54	75.764	-0.4052	0.637637	3	369
1.26551	Eef1d	S	162	TPAEDDEDNDIDLFGSDEEEEDKEAARLREE	Elongation factor 1-delta	Q68FR9	7.61388	7.9206	7.68431	7.19002	5.25869	6.92515	2.67901	6.1375	0.469057	>sp|Q68FR9|EF1D_RAT Elongation factor 1-delta OS=Rattus norvegicus GN=Eef1d PE=1 SV=2;>sp|Q68FR9-2|EF1D_RAT Isoform 2 of Elongation factor 1-delta OS=Rattus norvegicus GN=Eef1d	biological regulation;biosynthetic process;cellular biosynthetic process;cellular macromolecule biosynthetic process;cellular macromolecule metabolic process;cellular metabolic process;cellular nitrogen compound metabolic process;cellular process;macromolecule biosynthetic process;macromolecule metabolic process;metabolic process;nitrogen compound metabolic process;nucleic acid metabolic process;…	binding;DNA binding;molecular transducer activity;nucleic acid binding;RNA binding;signal transducer activity;translation elongation factor activity;translation factor activity, nucleic acid binding	cell part;cytoplasmic part;eukaryotic translation elongation factor 1 complex;intracellular non-membrane-bounded organelle;intracellular organelle;intracellular organelle part;intracellular part;macromolecular complex;non-membrane-bounded organelle;nuclear part;nucleolus;organelle;organelle part;protein complex		BARD1 BRCT domain binding motif;Casein kinase II substrate motif	NDIDLFGsDEEEEDK	+	HTP	4	1	8.51133e-34	199.39	168.02	114.57	-0.045661	1.0373	1;2	1038
1.26514		S	1037	SLSHDQAASSKATFSSTSGLDSVSDSGEGRS		A0A0G2K8R3	0.659695	1.02933	-4.30157	0.184477	-4.45086	-4.49743	-4.16256	-4.0358	0.289257	>tr|A0A0G2K8R3|A0A0G2K8R3_RAT Protein Lmo7 OS=Rattus norvegicus GN=Lmo7 PE=1 SV=1;>tr|A0A0G2K174|A0A0G2K174_RAT Protein Lmo7 OS=Rattus norvegicus GN=Lmo7 PE=1 SV=1					Casein kinase II substrate motif;MDC1 BRCT domain binding motif;Plk1 PBD domain binding motif				2	0.928507	1.82889e-05	118.9	91.417	97.94	-0.019377	0.69383	1	236
1.2639	Serbp1	S	247	TESPKYIQKQISYNCSDLEQSNVTEETPEGE	Plasminogen activator inhibitor 1 RNA-binding protein;Plasminogen activator inhibitor 1 RNA-binding protein, N-terminally processed	Q6AXS5	-4.37233	-4.85616	0.512219	0.626051	-4.45086	-4.49743	-4.16256	1.18491	0.302366	>sp|Q6AXS5|PAIRB_RAT Plasminogen activator inhibitor 1 RNA-binding protein OS=Rattus norvegicus GN=Serbp1 PE=1 SV=2	biological regulation;regulation of apoptosis;regulation of biological process;regulation of cell death;regulation of cellular process;regulation of programmed cell death	binding;mRNA 3'-UTR binding;mRNA binding;nucleic acid binding;RNA binding	cell part;cytoplasm;cytoplasmic part;extracellular membrane-bounded organelle;extracellular organelle;extracellular region part;extracellular vesicular exosome;intracellular membrane-bounded organelle;intracellular organelle;intracellular part;membrane;membrane-bounded organelle;membrane-bounded vesicle;nucleus;organelle;perinuclear region of cytoplasm;plasma membrane;vesicle		Casein kinase II substrate motif;MAPKAPK2 kinase substrate motif				3	0.80629	0.000202688	66.545	51.472	62.069	-0.068371	0.720237	2	1046
1.23767	Plin5	S	17	DQRGKDTTLALHSRMSGDQTAQDPGSSLGEL		M0R7Z9	1.98457	1.2763	-4.30157	0.488335	0.28697	0.449066	0.315748	0.898022	0.433145	>sp|M0R7Z9|PLIN5_RAT Perilipin-5 OS=Rattus norvegicus GN=Plin5 PE=1 SV=1	biological regulation;cellular component organization;cellular component organization at cellular level;cellular component organization or biogenesis;cellular component organization or biogenesis at cellular level;cellular localization;cellular process;lipid localization;lipid particle organization;lipid storage;localization;macromolecule localization;mitochondrion localization;negative regulatio…	binding;enzyme binding;lipase binding;protein binding	cell part;cytoplasm;cytoplasmic part;cytosol;intracellular membrane-bounded organelle;intracellular organelle;intracellular part;lipid particle;membrane-bounded organelle;mitochondrion;organelle		G protein-coupled receptor kinase 1 substrate motif;PKA kinase substrate motif;PKC kinase substrate motif				3	0.998411	4.27574e-06	103.28	84.657	85.969	-0.57499	0.971422	1	767
1.23218	Dmd	S	471	SPLPSPPEMMPTSPQSPRDAELIAEAKLLRQ	Dystrophin	Q7TPH3	1.70839	1.77548	-4.30157	0.355211	-4.45086	-4.49743	-4.16256	-4.0358	0.240092	>tr|Q7TPH3|Q7TPH3_RAT Dystrophin OS=Rattus norvegicus GN=Dmd PE=1 SV=2;>tr|Q7TPH4|Q7TPH4_RAT Dystrophin OS=Rattus norvegicus GN=Dmd PE=1 SV=2;>tr|Q7TPH2|Q7TPH2_RAT Dystrophin OS=Rattus norvegicus GN=Dmd PE=1 SV=2;>sp|P11530|DMD_RAT Dystrophin OS=Rattus nor	aging;anatomical structure morphogenesis;biological regulation;cell differentiation;cell part morphogenesis;cell projection morphogenesis;cell projection organization;cellular component morphogenesis;cellular component organization;cellular component organization at cellular level;cellular component organization or biogenesis;cellular component organization or biogenesis at cellular level;cellula…	binding;cation binding;integrin binding;ion binding;metal ion binding;PDZ domain binding;protein binding;protein complex binding;protein domain specific binding;receptor binding;transition metal ion binding;zinc ion binding	cell junction;cell part;cell projection membrane;cell projection part;contractile fiber;contractile ring;cytoplasmic part;cytoskeleton;dystrophin-associated glycoprotein complex;extracellular membrane-bounded organelle;extracellular organelle;extracellular region part;extracellular vesicular exosome;filopodium membrane;intracellular membrane-bounded organelle;intracellular non-membrane-bounded or…		Casein kinase II substrate motif;ERK1,2 kinase substrate motif;G protein-coupled receptor kinase 1 substrate motif;Growth associated histone HI kinase substrate motif;GSK-3, ERK1, ERK2, CDK5 substrate motif;PKA kinase substrate motif;PKC kinase substrate motif;Pyruvate dehydrogenase kinase substrate motif;WW domain binding motif				3	0.966514	0.00676992	60.8	42.273	60.8	-1.7288	0.592231	2	1072
1.23065	Myh1;Myh4;Myh6;Myh7	T	1481	HAELEASQKESRSLSTELFKIKNAYEESLDQ;QAELEASQKESRSLSTELFKVKNAYEESLDQ;QSELESSQKEARSLSTELFKLKNAYEESLEH	Myosin-4;Myosin-7;Myosin-6	G3V885	-4.37233	-0.106762	-4.30157	-4.48957	-2.05295	-2.06948	-0.265848	0.471025	0.406279	>tr|A0A0G2K0F5|A0A0G2K0F5_RAT Protein Myh1 OS=Rattus norvegicus GN=Myh1 PE=1 SV=1;>tr|A0A0G2K1V4|A0A0G2K1V4_RAT Protein Myh1 OS=Rattus norvegicus GN=Myh1 PE=1 SV=1;>tr|F1LRV9|F1LRV9_RAT Protein Myh1 OS=Rattus norvegicus GN=Myh1 PE=1 SV=2;>tr|A0A0G2K484|A0A	actin cytoskeleton organization;actin filament-based movement;actin filament-based process;actin-mediated cell contraction;actin-myosin filament sliding;actomyosin structure organization;adult heart development;anatomical structure development;anatomical structure morphogenesis;atrial cardiac muscle tissue morphogenesis;biological regulation;BMP signaling pathway;canonical Wnt receptor signaling …	actin-dependent ATPase activity;adenyl nucleotide binding;adenyl ribonucleotide binding;ATP binding;ATPase activity;ATPase activity, coupled;binding;calcium-dependent ATPase activity;catalytic activity;double-stranded RNA binding;hydrolase activity;hydrolase activity, acting on acid anhydrides;hydrolase activity, acting on acid anhydrides, in phosphorus-containing anhydrides;identical protein bin…	A band;actin filament bundle;actomyosin;adherens junction;anchoring junction;cell junction;cell part;cell-cell contact zone;cell-cell junction;cell-substrate adherens junction;cell-substrate junction;contractile fiber;contractile fiber part;cytoplasm;cytoplasmic part;cytoskeletal part;focal adhesion;intercalated disc;intracellular membrane-bounded organelle;intracellular non-membrane-bounded orga…	Tight junction;Viral myocarditis	G protein-coupled receptor kinase 1 substrate motif;G protein-coupled receptor kinase 1 substrate motif;G protein-coupled receptor kinase 1 substrate motif;MDC1 BRCT domain binding motif;MDC1 BRCT domain binding motif;MDC1 BRCT domain binding motif;Plk1 PBD domain binding motif;Plk1 PBD domain binding motif;Plk1 PBD domain binding motif	kESRsLstELFkIkN;kESRsLstELFkVkN;kEARsLstELFKLKN	+	HTP	2	0.959927	0.000687279	111.27	52.673	111.27	-1.1795	0.92138	1	142;186;717;719;803
1.23006	Ampd3	S	102	SLQMPTQDWKGPPSVSPAMSPTTPLVLGAAS	AMP deaminase 3	O09178	-4.37233	-4.85616	-4.30157	0.897625	-4.45086	-4.49743	-4.16256	-4.0358	0.44865	>sp|O09178|AMPD3_RAT AMP deaminase 3 OS=Rattus norvegicus GN=Ampd3 PE=1 SV=2;>tr|F1M7Q5|F1M7Q5_RAT AMP deaminase 3 OS=Rattus norvegicus GN=Ampd3 PE=1 SV=2	ADP metabolic process;AMP catabolic process;AMP metabolic process;ATP metabolic process;biological regulation;biosynthetic process;catabolic process;cellular biosynthetic process;cellular catabolic process;cellular metabolic compound salvage;cellular metabolic process;cellular nitrogen compound biosynthetic process;cellular nitrogen compound catabolic process;cellular nitrogen compound metabolic …	AMP deaminase activity;binding;catalytic activity;cation binding;deaminase activity;hydrolase activity;hydrolase activity, acting on carbon-nitrogen (but not peptide) bonds;hydrolase activity, acting on carbon-nitrogen (but not peptide) bonds, in cyclic amidines;ion binding;metal ion binding		Purine metabolism	ERK1,2 kinase substrate motif;G protein-coupled receptor kinase 1 substrate motif;GSK3 kinase substrate motif;GSK-3, ERK1, ERK2, CDK5 substrate motif;WW domain binding motif				3	0.770258	0.0153528	57.045	36.953	57.045	-1.8359	1	2	663
1.22318	Dync1li1	S	516	RITRKPASVSPTTPPSPTEGEAS________	Cytoplasmic dynein 1 light intermediate chain 1	Q9QXU8	0.129143	0.157175	-4.30157	0.116785	0.777369	1.00506	-0.902924	-0.808964	0.485616	>sp|Q9QXU8|DC1L1_RAT Cytoplasmic dynein 1 light intermediate chain 1 OS=Rattus norvegicus GN=Dync1li1 PE=1 SV=1;>tr|G3V7G0|G3V7G0_RAT Cytoplasmic dynein 1 light intermediate chain 1 OS=Rattus norvegicus GN=Dync1li1 PE=1 SV=1	biological regulation;cell cycle process;cell division;cellular component movement;cellular component organization;cellular component organization at cellular level;cellular component organization or biogenesis;cellular component organization or biogenesis at cellular level;cellular process;cytoskeleton organization;establishment of localization;microtubule cytoskeleton organization;microtubule-b…	adenyl nucleotide binding;adenyl ribonucleotide binding;ATP binding;binding;catalytic activity;hydrolase activity;hydrolase activity, acting on acid anhydrides;hydrolase activity, acting on acid anhydrides, in phosphorus-containing anhydrides;microtubule motor activity;motor activity;nucleoside-triphosphatase activity;nucleotide binding;purine nucleotide binding;purine ribonucleoside triphosphate…	cell part;centrosome;chromosomal part;condensed chromosome kinetochore;cytoplasmic dynein complex;cytoplasmic part;cytoskeletal part;dynein complex;intracellular non-membrane-bounded organelle;intracellular organelle;intracellular organelle part;intracellular part;kinetochore;macromolecular complex;membrane;microtubule;microtubule associated complex;microtubule organizing center;non-membrane-boun…	Phagosome;Vasopressin-regulated water reabsorption	Casein kinase II substrate motif;DNA dependent Protein kinase substrate motif;ERK1,2 kinase substrate motif;GSK-3, ERK1, ERK2, CDK5 substrate motif;WW domain binding motif	VsPttPPsPtEGEAs	+	HTP	2	0.98228	6.03037e-05	90.385	65.961	86.136	-0.18143	1.06732	1	705
1.22038	Speg	S	2004	QEAPSPEALPSPGQESPDGPSPRRPELRRGS	Striated muscle-specific serine/threonine-protein kinase	Q63638	4.5115	4.27419	4.13022	4.08839	3.99477	4.28795	-4.16256	0.580238	0.223978	>sp|Q63638|SPEG_RAT Striated muscle-specific serine/threonine-protein kinase OS=Rattus norvegicus GN=Speg PE=1 SV=2	anatomical structure development;cardiac cell development;cardiac muscle cell development;cell development;cell differentiation;cellular developmental process;cellular process;chordate embryonic development;developmental process;embryo development;embryo development ending in birth or egg hatching;in utero embryonic development;muscle cell development;muscle cell differentiation;respiratory syste…	adenyl nucleotide binding;adenyl ribonucleotide binding;ATP binding;binding;catalytic activity;kinase activity;nucleotide binding;phosphotransferase activity, alcohol group as acceptor;protein kinase activity;protein serine/threonine kinase activity;purine nucleotide binding;purine ribonucleoside triphosphate binding;purine ribonucleotide binding;ribonucleotide binding;transferase activity;transf…	cell part;intracellular membrane-bounded organelle;intracellular organelle;intracellular part;membrane-bounded organelle;nucleus;organelle		b-Adrenergic Receptor kinase substrate motif;ERK1,2 kinase substrate motif;G protein-coupled receptor kinase 1 substrate motif;GSK-3, ERK1, ERK2, CDK5 substrate motif;WW domain binding motif	LPSPGQEsPDGPSPR	+	HTP	3	0.968162	8.91019e-06	98.978	77.767	90.882	-0.020915	0.55795	1;2	1020
1.21818	Cep68	S	459	PACVKPEWPSEEEIGSDEEYLALPSRLTQVS		D3ZZ61	-4.37233	0.483515	-4.30157	-4.48957	-4.45086	-4.49743	-4.16256	-4.0358	0.44865	>tr|D3ZZ61|D3ZZ61_RAT Protein Cep68 OS=Rattus norvegicus GN=Cep68 PE=1 SV=1	cellular component organization;cellular component organization at cellular level;cellular component organization or biogenesis;cellular component organization or biogenesis at cellular level;cellular localization;cellular macromolecule localization;cellular process;cellular protein localization;centriole-centriole cohesion;centrosome organization;localization;macromolecule localization;microtubu…		cell junction;cell part;centrosome;cytoplasm;cytoplasmic part;cytoskeletal part;intracellular non-membrane-bounded organelle;intracellular organelle;intracellular organelle part;intracellular part;microtubule organizing center;non-membrane-bounded organelle;nuclear part;nucleoplasm;organelle;organelle part		BARD1 BRCT domain binding motif;Casein kinase I substrate motif;Casein kinase II substrate motif				3	0.962054	0.00074658	69.726	56.228	69.726	1.0551	1	1	491
1.21159	Pbxip1	S	146	PSSPRAVWKEHGCSSSDDDTDVDVEGLRRRR	Pre-B-cell leukemia transcription factor-interacting protein 1	A2VD12	0.0983391	2.59249	3.92947	3.69616	-0.606781	1.7273	-4.16256	-4.0358	0.210257	>sp|A2VD12|PBIP1_RAT Pre-B-cell leukemia transcription factor-interacting protein 1 OS=Rattus norvegicus GN=Pbxip1 PE=1 SV=1			cell part;cytoplasm;cytoskeletal part;intracellular membrane-bounded organelle;intracellular organelle;intracellular organelle part;intracellular part;macromolecular complex;membrane-bounded organelle;microtubule;nucleus;organelle;organelle part;protein complex		Casein kinase II substrate motif;G protein-coupled receptor kinase 1 substrate motif;MDC1 BRCT domain binding motif;Plk1 PBD domain binding motif;Pyruvate dehydrogenase kinase substrate motif	KEHGCsssDDDtDVD	+	HTP	3	0.936775	8.2777e-12	151.98	128.68	151.98	0.23867	0.528333	1;2	304
1.19706	RGD1560065	S	157	AKKARLLPEGEETVESDDDRDERASKTRRVE		D4A6E8	-4.37233	-4.85616	1.5789	1.53427	1.43909	1.34285	-4.16256	1.12569	0.239738	>tr|D4A6E8|D4A6E8_RAT Protein RGD1560065 OS=Rattus norvegicus GN=RGD1560065 PE=1 SV=3			cell part;intracellular organelle part;intracellular part;nuclear part;nucleoplasm;organelle part		b-Adrenergic Receptor kinase substrate motif;Casein kinase II substrate motif;Pyruvate dehydrogenase kinase substrate motif	EGEETVEsDDDRDER	+	HTP	3	0.999581	2.78639e-05	175.88	152.97	175.88	-0.38128	0.591483	1	521
1.19252	Gphn	S	201	IVKVKEVHDELEDLPSPPPPLSPPPTTSPHK	Gephyrin;Molybdopterin adenylyltransferase;Molybdopterin molybdenumtransferase	Q03555	-4.37233	-4.85616	-4.30157	0.0610866	0.842901	1.4827	-4.16256	-4.0358	0.264364	>sp|Q03555|GEPH_RAT Gephyrin OS=Rattus norvegicus GN=Gphn PE=1 SV=3;>tr|F1MA86|F1MA86_RAT Gephyrin OS=Rattus norvegicus GN=Gphn PE=1 SV=3;>tr|M0R423|M0R423_RAT Gephyrin OS=Rattus norvegicus GN=Gphn PE=1 SV=2;>sp|Q03555-6|GEPH_RAT Isoform 5 of Gephyrin OS=R	aromatic compound biosynthetic process;biosynthetic process;cellular aromatic compound metabolic process;cellular biosynthetic process;cellular component assembly;cellular component assembly at cellular level;cellular component organization;cellular component organization at cellular level;cellular component organization or biogenesis;cellular component organization or biogenesis at cellular leve…	adenyl nucleotide binding;adenyl ribonucleotide binding;ATP binding;binding;binding, bridging;cation binding;cytoskeletal protein binding;identical protein binding;ion binding;metal ion binding;nucleotide binding;protein binding;protein binding, bridging;protein complex scaffold;protein dimerization activity;protein homodimerization activity;purine nucleotide binding;purine ribonucleoside triphos…	cell junction;cell part;cytoplasm;cytoskeleton;inhibitory synapse;intracellular;intracellular non-membrane-bounded organelle;intracellular organelle;intracellular part;membrane;non-membrane-bounded organelle;organelle;postsynaptic membrane;synapse;synapse part;synaptic membrane		Casein kinase I substrate motif;DNA dependent Protein kinase substrate motif;ERK1,2 kinase substrate motif;G protein-coupled receptor kinase 1 substrate motif;GSK-3, ERK1, ERK2, CDK5 substrate motif;WW domain binding motif	DELEDLPsPPPPLsP	+	HTP;LTP	3	0.999963	6.94751e-05	75.887	59.182	75.887	0.61795	0.642921	2	675
1.17195	Gja1	S	257	GRSDPYHATTGPLSPSKDCGSPKYAYFNGCS	Gap junction alpha-1 protein	P08050	0.61294	-0.0300999	-4.30157	0.278936	0.559574	0.835592	0.739445	1.08907	0.466155	>sp|P08050|CXA1_RAT Gap junction alpha-1 protein OS=Rattus norvegicus GN=Gja1 PE=1 SV=2	adenine nucleotide transport;adult heart development;anatomical structure development;anatomical structure morphogenesis;apoptosis;ATP transport;atrial ventricular junction remodeling;biological regulation;blood vessel morphogenesis;calcium ion homeostasis;cardiac conduction;cation homeostasis;cell communication;cell communication by chemical coupling;cell communication by electrical coupling;cel…	binding;channel activity;connexin binding;gap junction channel activity;ion transmembrane transporter activity;molecular transducer activity;passive transmembrane transporter activity;PDZ domain binding;protein binding;protein domain specific binding;SH3 domain binding;signal transducer activity;substrate-specific transmembrane transporter activity;substrate-specific transporter activity;transmem…	adherens junction;anchoring junction;apical plasma membrane;cell junction;cell part;cell-cell adherens junction;cell-cell junction;cell-substrate adherens junction;cell-substrate junction;connexon complex;contractile fiber;cytoplasm;cytoplasmic part;cytoplasmic vesicle membrane;cytoplasmic vesicle part;cytoskeletal part;cytosol;early endosome;endoplasmic reticulum membrane;endoplasmic reticulum p…	Arrhythmogenic right ventricular cardiomyopathy (ARVC);Gap junction	DNA dependent Protein kinase substrate motif	TTGPLsPskDCGsPk	+	HTP;LTP	3	0.993956	3.65479e-05	175.39	114.3	175.39	-0.037568	1.03202	1	818
1.16869	Plec	S	4256	TEFADMLSGNAGGFRSRSSSVGSSSSYPISS	Plectin	P30427-4	2.5946	2.64748	-4.30157	-4.48957	-4.45086	-0.51157	4.04282	4.78874	0.167884	>sp|P30427-4|PLEC_RAT Isoform 4 of Plectin OS=Rattus norvegicus GN=Plec;>tr|Q6S3A5|Q6S3A5_RAT Plectin OS=Rattus norvegicus GN=Plec PE=1 SV=1;>sp|P30427|PLEC_RAT Plectin OS=Rattus norvegicus GN=Plec PE=1 SV=2;>tr|A0A0G2K1J5|A0A0G2K1J5_RAT Plectin OS=Rattus	cell differentiation;cell junction assembly;cell junction organization;cell-substrate junction assembly;cellular component assembly;cellular component assembly at cellular level;cellular component organization;cellular component organization at cellular level;cellular component organization or biogenesis;cellular component organization or biogenesis at cellular level;cellular developmental proces…	ankyrin binding;binding;cytoskeletal protein binding;protein binding;protein N-terminus binding;structural constituent of cytoskeleton;structural constituent of muscle;structural molecule activity	adherens junction;anchoring junction;apical plasma membrane;basal plasma membrane;cell junction;cell part;cell-substrate adherens junction;cell-substrate junction;contractile fiber;contractile fiber part;costamere;cytoplasm;cytoplasmic part;cytoskeleton;extracellular membrane-bounded organelle;extracellular organelle;extracellular region part;extracellular vesicular exosome;focal adhesion;hemides…		Casein kinase II substrate motif;G protein-coupled receptor kinase 1 substrate motif;GSK3 kinase substrate motif	GNAGGFRsRsssVGs	+	HTP	3	0.95902	0.00279121	68.134	44.105	68.134	0.53768	0.434109	1;2;3	866
1.15387	Actn2	S	179	KTAPYRNVNIQNFHTSWKDGLGLCALIHRHR		D3ZCV0	-4.37233	-4.85616	-0.634892	-0.862909	-4.45086	0.0858002	0.420353	1.08632	0.323204	>tr|D3ZCV0|D3ZCV0_RAT Protein Actn2 OS=Rattus norvegicus GN=Actn2 PE=1 SV=1	biological regulation;cell junction assembly;cell junction organization;cell projection assembly;cell projection organization;cell-substrate junction assembly;cellular chemical homeostasis;cellular component assembly;cellular component assembly at cellular level;cellular component organization;cellular component organization at cellular level;cellular component organization or biogenesis;cellular…	binding;calcium ion binding;cation binding;ion binding;ligand-dependent nuclear receptor transcription coactivator activity;metal ion binding;protein binding transcription factor activity;receptor activator activity;receptor regulator activity;thyroid hormone receptor activator activity;thyroid hormone receptor coactivator activity;transcription coactivator activity;transcription cofactor activit…	adherens junction;anchoring junction;cell junction;cell part;cell projection;cell-substrate adherens junction;cell-substrate junction;contractile fiber part;cytoplasmic part;extracellular membrane-bounded organelle;extracellular organelle;extracellular region part;extracellular vesicular exosome;filopodium;focal adhesion;intracellular part;membrane-bounded organelle;membrane-bounded vesicle;organ…	Adherens junction;Amoebiasis;Arrhythmogenic right ventricular cardiomyopathy (ARVC);Focal adhesion;Leukocyte transendothelial migration;Regulation of actin cytoskeleton;Systemic lupus erythematosus;Tight junction	Casein kinase II substrate motif;PKA kinase substrate motif;PKC kinase substrate motif;Pyruvate dehydrogenase kinase substrate motif				3	0.999984	4.13516e-30	247.67	171.59	247.67	-0.65715	0.761684	1	392
1.14721	Tp53bp1	S	553	TEEVGENTQVEDTEPSSPVTKSKLPAESESV		F1M842	-4.37233	-4.85616	-4.30157	-4.48957	-4.45086	0.558376	-4.16256	-4.0358	0.44865	>tr|F1M842|F1M842_RAT Protein Tp53bp1 OS=Rattus norvegicus GN=Tp53bp1 PE=1 SV=3	biological regulation;cellular macromolecule metabolic process;cellular metabolic process;cellular nitrogen compound metabolic process;cellular process;cellular response to abiotic stimulus;cellular response to ionizing radiation;cellular response to radiation;cellular response to stimulus;cellular response to stress;cellular response to X-ray;DNA metabolic process;DNA repair;macromolecule metabo…	binding;damaged DNA binding;DNA binding;nucleic acid binding;protein binding transcription factor activity;RNA polymerase II transcription cofactor activity;RNA polymerase II transcription factor binding transcription factor activity;sequence-specific DNA binding;telomeric DNA binding;transcription cofactor activity;transcription factor binding transcription factor activity	cell part;chromosomal part;chromosome, telomeric region;cytoplasm;intracellular membrane-bounded organelle;intracellular non-membrane-bounded organelle;intracellular organelle;intracellular organelle part;intracellular part;kinetochore;macromolecular complex;membrane-bounded organelle;non-membrane-bounded organelle;nuclear part;nucleoplasm;nucleus;organelle;organelle part;protein complex;replicat…		DNA dependent Protein kinase substrate motif;G protein-coupled receptor kinase 1 substrate motif				3	0.915326	0.000300763	69.284	57.262	69.284	-0.20096	1	2	666
1.1402	Sync	S	30	AARDTHTEASFPLQDSESPKEAKTFNPEATL		D3ZM91	-4.37233	-4.85616	-4.30157	-4.48957	-4.45086	-4.49743	-4.16256	0.991962	0.44865	>tr|D3ZM91|D3ZM91_RAT Protein Sync OS=Rattus norvegicus GN=Sync PE=1 SV=1	cellular process;intermediate filament-based process	structural molecule activity	cell part;contractile fiber part;cytoplasmic part;cytoskeletal part;cytosol;intermediate filament;intracellular organelle part;intracellular part;macromolecular complex;membrane;neuromuscular junction;organelle part;plasma membrane;protein complex;sarcolemma;synapse;Z disc		b-Adrenergic Receptor kinase substrate motif;Casein kinase II substrate motif;G protein-coupled receptor kinase 1 substrate motif				2	0.963136	0.0140388	65.915	24.929	65.915	-0.10762	1	1	442
1.14006	Kank2	S	83	PRLGSLPRGPGSWWTSTESLCSDASGDSRHS		D4ACC2	-4.37233	-4.85616	-4.30157	0.537619	-4.45086	-4.49743	-4.16256	-4.0358	0.44865	>tr|D4ACC2|D4ACC2_RAT Protein Kank2 OS=Rattus norvegicus GN=Kank2 PE=1 SV=2;>tr|D3ZD05|D3ZD05_RAT Protein Kank2 OS=Rattus norvegicus GN=Kank2 PE=1 SV=2	biological regulation;negative regulation of biological process;negative regulation of biosynthetic process;negative regulation of cell communication;negative regulation of cell cycle process;negative regulation of cell death;negative regulation of cell proliferation;negative regulation of cellular biosynthetic process;negative regulation of cellular macromolecule biosynthetic process;negative re…		cell part;cytoplasmic part;intracellular membrane-bounded organelle;intracellular organelle;intracellular part;membrane-bounded organelle;mitochondrion;organelle		Casein kinase II substrate motif;MAPKAPK2 kinase substrate motif				3	0.89371	0.00235021	73.688	48.202	73.688	-0.58827	1	2	394
1.14006	Kank2	T	82	RPRLGSLPRGPGSWWTSTESLCSDASGDSRH		D4ACC2	-4.37233	-4.85616	-4.30157	0.537619	-4.45086	-4.49743	-4.16256	-4.0358	0.44865	>tr|D4ACC2|D4ACC2_RAT Protein Kank2 OS=Rattus norvegicus GN=Kank2 PE=1 SV=2;>tr|D3ZD05|D3ZD05_RAT Protein Kank2 OS=Rattus norvegicus GN=Kank2 PE=1 SV=2	biological regulation;negative regulation of biological process;negative regulation of biosynthetic process;negative regulation of cell communication;negative regulation of cell cycle process;negative regulation of cell death;negative regulation of cell proliferation;negative regulation of cellular biosynthetic process;negative regulation of cellular macromolecule biosynthetic process;negative re…		cell part;cytoplasmic part;intracellular membrane-bounded organelle;intracellular organelle;intracellular part;membrane-bounded organelle;mitochondrion;organelle		Casein kinase II substrate motif;G protein-coupled receptor kinase 1 substrate motif				3	0.893733	0.00235021	73.688	48.202	73.688	-0.58827	1	2	394
1.13444	Slc20a2	S	385	KPAQENNYRLLRRNNSYTCYTAAICGMPVHA	Sodium-dependent phosphate transporter 2	Q63488	-4.37233	-4.85616	-4.30157	0.109386	0.283846	0.643051	-4.16256	-4.0358	0.282248	>sp|Q63488|S20A2_RAT Sodium-dependent phosphate transporter 2 OS=Rattus norvegicus GN=Slc20a2 PE=1 SV=1;>tr|F1M8N9|F1M8N9_RAT Phosphate transporter OS=Rattus norvegicus GN=Slc20a2 PE=1 SV=3	anion transport;cation transport;establishment of localization;inorganic anion transport;ion transport;metal ion transport;monovalent inorganic cation transport;phosphate ion transport;sodium ion transport;transport;viral reproduction	active transmembrane transporter activity;anion transmembrane transporter activity;inorganic anion transmembrane transporter activity;inorganic phosphate transmembrane transporter activity;ion transmembrane transporter activity;phosphate ion transmembrane transporter activity;secondary active transmembrane transporter activity;substrate-specific transmembrane transporter activity;substrate-specif…	cell part;extracellular membrane-bounded organelle;extracellular organelle;extracellular region part;extracellular vesicular exosome;integral to membrane;intrinsic to membrane;membrane;membrane part;membrane-bounded organelle;membrane-bounded vesicle;organelle;plasma membrane;vesicle		14-3-3 domain binding motif;Calmodulin-dependent protein kinase II alpha substrate motif;Calmodulin-dependent protein kinase II substrate motif;Calmodulin-dependent protein kinase IV substrate motif;Casein kinase II substrate motif;Chk1 kinase substrate motif;PKA kinase substrate motif;PKC kinase substrate motif;ZIP kinase substrate motif				3	0.92763	1.30434e-05	102.73	59.523	102.73	-0.75568	0.679601	1	668
1.11273	Znf830	S	349	LTIKELQKKEEENVDSDDEGELQDLLSQDWR	Zinc finger protein 830	Q3MHS2	-4.37233	0.601807	2.68587	-4.48957	-4.45086	1.94992	-4.16256	-4.0358	0.197331	>sp|Q3MHS2|ZN830_RAT Zinc finger protein 830 OS=Rattus norvegicus GN=Znf830 PE=1 SV=1	anatomical structure homeostasis;biological regulation;biosynthetic process;blastocyst growth;cell cycle phase;cell cycle process;cell division;cellular biosynthetic process;cellular component organization;cellular component organization at cellular level;cellular component organization or biogenesis;cellular component organization or biogenesis at cellular level;cellular macromolecule biosynthet…	binding;cation binding;ion binding;metal ion binding	cell part;cytoplasm;intracellular organelle part;intracellular part;nuclear body;nuclear part;nuclear speck;nucleoplasm part;organelle part		b-Adrenergic Receptor kinase substrate motif;BARD1 BRCT domain binding motif;Casein kinase II substrate motif	KEEENVDsDDEGELQ	+	HTP	3	0.999998	0.00845529	63.869	39.363	63.869	-0.11455	0.50005	1	931
1.11034	Rbm20	S	789	EEARLREPRHPHPEDSGKEEDLEPKVTRAPE	RNA-binding protein 20	E9PT37	-2.33347	-2.13664	-1.09677	-0.575518	-4.45086	-4.49743	-4.16256	-0.51738	0.467532	>sp|E9PT37|RBM20_RAT RNA-binding protein 20 OS=Rattus norvegicus GN=Rbm20 PE=1 SV=1	anatomical structure development;biological regulation;cellular macromolecule metabolic process;cellular metabolic process;cellular nitrogen compound metabolic process;cellular process;developmental process;heart development;macromolecule metabolic process;metabolic process;mRNA metabolic process;mRNA processing;nitrogen compound metabolic process;nucleic acid metabolic process;nucleobase-contain…	binding;cation binding;ion binding;metal ion binding;nucleic acid binding;nucleotide binding;RNA binding;transition metal ion binding;zinc ion binding	cell part;intracellular membrane-bounded organelle;intracellular organelle;intracellular part;membrane-bounded organelle;nucleus;organelle		b-Adrenergic Receptor kinase substrate motif;Casein kinase II substrate motif;PKA kinase substrate motif;PKC kinase substrate motif				3	1	0.000242219	236.42	167.35	236.42	0.46897	1.03452	1	568
1.10934	Nap1l4	S	49	NPQVLAALQERLDNVSHTPSSYIETLPKAVK	Nucleosome assembly protein 1-like 4	Q5U2Z3	-4.37233	0.0481606	-4.30157	-4.48957	-4.45086	-4.49743	-4.16256	-4.0358	0.44865	>sp|Q5U2Z3|NP1L4_RAT Nucleosome assembly protein 1-like 4 OS=Rattus norvegicus GN=Nap1l4 PE=1 SV=1;>tr|A0A0H2UHZ2|A0A0H2UHZ2_RAT Nucleosome assembly protein 1-like 4 OS=Rattus norvegicus GN=Nap1l4 PE=1 SV=1	cellular component assembly;cellular component assembly at cellular level;cellular component organization;cellular component organization at cellular level;cellular component organization or biogenesis;cellular component organization or biogenesis at cellular level;cellular macromolecular complex assembly;cellular macromolecular complex subunit organization;cellular process;chromatin organization…		cell body;cell part;cell projection;dendrite;intracellular membrane-bounded organelle;intracellular organelle;intracellular part;membrane-bounded organelle;neuron projection;neuronal cell body;nucleus;organelle		Casein kinase I substrate motif;Casein kinase II substrate motif;G protein-coupled receptor kinase 1 substrate motif;GSK3 kinase substrate motif	QERLDNVsHtPssYI	+	HTP	3	0.996175	0.0014244	134.68	90.891	134.68	0.74586	1	2	280
1.10934	Nap1l4	T	51	QVLAALQERLDNVSHTPSSYIETLPKAVKRR	Nucleosome assembly protein 1-like 4	Q5U2Z3	-4.37233	0.0481606	-4.30157	-4.48957	-4.45086	-4.49743	-4.16256	-4.0358	0.44865	>sp|Q5U2Z3|NP1L4_RAT Nucleosome assembly protein 1-like 4 OS=Rattus norvegicus GN=Nap1l4 PE=1 SV=1;>tr|A0A0H2UHZ2|A0A0H2UHZ2_RAT Nucleosome assembly protein 1-like 4 OS=Rattus norvegicus GN=Nap1l4 PE=1 SV=1	cellular component assembly;cellular component assembly at cellular level;cellular component organization;cellular component organization at cellular level;cellular component organization or biogenesis;cellular component organization or biogenesis at cellular level;cellular macromolecular complex assembly;cellular macromolecular complex subunit organization;cellular process;chromatin organization…		cell body;cell part;cell projection;dendrite;intracellular membrane-bounded organelle;intracellular organelle;intracellular part;membrane-bounded organelle;neuron projection;neuronal cell body;nucleus;organelle		Casein kinase II substrate motif;GSK-3, ERK1, ERK2, CDK5 substrate motif;WW domain binding motif	RLDNVsHtPssYIET	+	HTP	3	0.96781	0.0014244	134.68	90.891	134.68	0.74586	1	2	280
1.10083	Ranbp3	Y	46	SSPEAGEDSDHEDGNYCPPVKRERTSSLTHS		M0R5Q3	-4.37233	-4.85616	-4.30157	-4.48957	-4.45086	0.372827	-4.16256	-4.0358	0.44865	>tr|M0R5Q3|M0R5Q3_RAT Protein Ranbp3 OS=Rattus norvegicus GN=Ranbp3 PE=1 SV=2;>tr|M0R920|M0R920_RAT Protein Ranbp3 OS=Rattus norvegicus GN=Ranbp3 PE=1 SV=2;>tr|M0RD63|M0RD63_RAT Protein Ranbp3 OS=Rattus norvegicus GN=Ranbp3 PE=1 SV=2	establishment of localization;establishment of localization in cell;intracellular transport;transport		cell part;intracellular organelle part;intracellular part;nuclear part;nucleoplasm;organelle part		ALK kinase substrate motif;Crk SH2 domain binding motif;RasGAP C-terminal SH2 domain binding motif				3	0.882102	0.00645167	57.238	34.25	57.238	-0.82292	1	1	755
1.09486	Ap3d1	T	758	RKKKEKGKRRHSSLPTESDEDIAPAQRVDII		B5DFK6	-4.37233	-0.00977516	-4.30157	-4.48957	-4.45086	-4.49743	-4.16256	-4.0358	0.44865	>tr|B5DFK6|B5DFK6_RAT Adaptor-related protein complex 3, delta 1 subunit, isoform CRA_b OS=Rattus norvegicus GN=Ap3d1 PE=1 SV=1	anterograde axon cargo transport;anterograde synaptic vesicle transport;antigen processing and presentation;antigen processing and presentation of exogenous antigen;antigen processing and presentation of lipid antigen via MHC class Ib;antigen processing and presentation via MHC class Ib;antigen processing and presentation, exogenous lipid antigen via MHC class Ib;axon cargo transport;biological r…		axon part;cell part;cell projection part;cytoplasmic part;endosomal part;endosome membrane;intracellular organelle part;intracellular part;lysosomal membrane;macromolecular complex;membrane;membrane coat;membrane part;nuclear part;nucleoplasm;organelle membrane;organelle part;protein complex;synapse part;terminal button;vacuolar membrane;vacuolar part	Lysosome	Casein kinase II substrate motif;DNA dependent Protein kinase substrate motif;G protein-coupled receptor kinase 1 substrate motif;MAPKAPK2 kinase substrate motif	RRHssLPtEsDEDIA	+	CST;HTP	2	0.759756	0.00375806	83.065	46.474	83.065	0.07123	1	1	353
1.09297	Tp53bp1	S	535	STSECSQSSKMESLGSPRTEEVGENTQVEDT		F1M842	-4.37233	-4.85616	0.441643	0.0366707	-4.45086	0.558376	-4.16256	-4.0358	0.274049	>tr|F1M842|F1M842_RAT Protein Tp53bp1 OS=Rattus norvegicus GN=Tp53bp1 PE=1 SV=3	biological regulation;cellular macromolecule metabolic process;cellular metabolic process;cellular nitrogen compound metabolic process;cellular process;cellular response to abiotic stimulus;cellular response to ionizing radiation;cellular response to radiation;cellular response to stimulus;cellular response to stress;cellular response to X-ray;DNA metabolic process;DNA repair;macromolecule metabo…	binding;damaged DNA binding;DNA binding;nucleic acid binding;protein binding transcription factor activity;RNA polymerase II transcription cofactor activity;RNA polymerase II transcription factor binding transcription factor activity;sequence-specific DNA binding;telomeric DNA binding;transcription cofactor activity;transcription factor binding transcription factor activity	cell part;chromosomal part;chromosome, telomeric region;cytoplasm;intracellular membrane-bounded organelle;intracellular non-membrane-bounded organelle;intracellular organelle;intracellular organelle part;intracellular part;kinetochore;macromolecular complex;membrane-bounded organelle;non-membrane-bounded organelle;nuclear part;nucleoplasm;nucleus;organelle;organelle part;protein complex;replicat…		Casein kinase II substrate motif;ERK1,2 kinase substrate motif;Growth associated histone HI kinase substrate motif;GSK-3, ERK1, ERK2, CDK5 substrate motif;PKA kinase substrate motif;PKC kinase substrate motif;WW domain binding motif	SKMEsLGsPRTEEVG	+	HTP	3	0.87739	0.000300763	69.284	57.262	69.284	-0.20096	0.662852	2	666
1.08449	Trim28	S	439	PMAPPRAPGPLSKQGSGSSQPMEVQEGYGFG	Transcription intermediary factor 1-beta	O08629	-4.37233	-4.85616	-4.30157	0.315338	-4.45086	-4.49743	-4.16256	-4.0358	0.44865	>sp|O08629|TIF1B_RAT Transcription intermediary factor 1-beta OS=Rattus norvegicus GN=Trim28 PE=1 SV=2	anatomical structure morphogenesis;biological regulation;biosynthetic process;cell morphogenesis;cell morphogenesis involved in differentiation;cellular biosynthetic process;cellular component assembly;cellular component morphogenesis;cellular component organization;cellular component organization or biogenesis;cellular developmental process;cellular macromolecule biosynthetic process;cellular ma…	acid-amino acid ligase activity;binding;catalytic activity;cation binding;DNA binding;ion binding;kinase activity;Krueppel-associated box domain binding;ligase activity;ligase activity, forming carbon-nitrogen bonds;metal ion binding;nucleic acid binding;nucleic acid binding transcription factor activity;phosphotransferase activity, alcohol group as acceptor;protein binding;protein binding transc…	cell part;chromatin;chromosomal part;euchromatin;heterochromatin;intracellular membrane-bounded organelle;intracellular organelle;intracellular organelle part;intracellular part;membrane-bounded organelle;nuclear chromatin;nuclear chromosome part;nuclear euchromatin;nuclear heterochromatin;nuclear part;nucleoplasm;nucleus;organelle;organelle part		Calmodulin-dependent protein kinase II substrate motif;Casein kinase II substrate motif;Chk1 kinase substrate motif;MAPKAPK2 kinase substrate motif;PKA kinase substrate motif;PKC kinase substrate motif				3	0.944948	4.29322e-09	101.75	85.503	101.75	0.63755	1	1	784
1.07602		S	40	NLPRSFSLRRSSASPSIRSCPEPDTFEATQD		A0A0G2JYH7	-4.37233	-4.85616	-4.30157	0.281446	-4.45086	-4.49743	-4.16256	-4.0358	0.44865	>tr|A0A0G2JYH7|A0A0G2JYH7_RAT Protein Sh2d3c OS=Rattus norvegicus GN=Sh2d3c PE=1 SV=1					Casein kinase II substrate motif;DNA dependent Protein kinase substrate motif;MAPKAPK2 kinase substrate motif;PKA kinase substrate motif;PKC kinase substrate motif				2	0.803796	0.00333285	89.266	20.609	89.266	0.37592	1	1	113
1.07593	Ccnl1	S	336	LNLDGTPALSTLGGFSPASKPSSPREVKAEE	Cyclin-L1	Q9R1Q2	-4.37233	-4.85616	-4.30157	-4.48957	-4.45086	-4.49743	-4.16256	0.734877	0.44865	>sp|Q9R1Q2|CCNL1_RAT Cyclin-L1 OS=Rattus norvegicus GN=Ccnl1 PE=1 SV=1	biological regulation;biosynthetic process;cellular biosynthetic process;cellular macromolecule biosynthetic process;cellular macromolecule metabolic process;cellular metabolic process;cellular nitrogen compound metabolic process;cellular process;macromolecule biosynthetic process;macromolecule metabolic process;metabolic process;nitrogen compound metabolic process;nucleic acid metabolic process;…		cell part;intracellular organelle part;intracellular part;nuclear body;nuclear part;nuclear speck;nucleoplasm part;organelle part		Casein kinase II substrate motif;ERK1,2 kinase substrate motif;GSK-3, ERK1, ERK2, CDK5 substrate motif;WW domain binding motif	LSTLGGFsPAsKPSS	+	HTP	3	0.952854	1.82451e-06	101.16	74.657	101.16	1.3288	1	2	1105
1.07415	Mybpc3	T	287	RSAFRRTSLAGTGRRTSDSHEDAGTLDFSSL	Myosin-binding protein C, cardiac-type	P56741	5.55533	5.92237	1.62735	1.75552	6.74239	7.24854	1.81337	4.98393	0.270783	>sp|P56741|MYPC_RAT Myosin-binding protein C, cardiac-type OS=Rattus norvegicus GN=Mybpc3 PE=1 SV=2	actin cytoskeleton organization;actin filament-based process;actomyosin structure organization;anatomical structure morphogenesis;biological adhesion;biological regulation;cardiac muscle contraction;cardiac muscle tissue morphogenesis;cell adhesion;cellular component assembly;cellular component assembly at cellular level;cellular component organization;cellular component organization at cellular …	binding;cation binding;ion binding;metal ion binding;structural constituent of muscle;structural molecule activity	A band;cell part;contractile fiber part;cytoplasmic part;cytoskeletal part;intracellular organelle part;intracellular part;macromolecular complex;muscle myosin complex;myosin complex;myosin filament;myosin II complex;organelle part;protein complex;striated muscle myosin thick filament	Dilated cardiomyopathy;Hypertrophic cardiomyopathy (HCM)	Casein kinase II substrate motif;PKA kinase substrate motif;PKC kinase substrate motif	LAGTGRRtsDSHEDA	+	HTP	3	0.985383	1.06177e-08	348.26	285.64	202.94	1.618	0.65615	1;2	889
1.04195	Thrap3	T	324	LSPSKKSPVGKSPPATGSAYGSSQKEESAAS	Thyroid hormone receptor-associated protein 3	Q5M7V8	-4.37233	-4.85616	-4.30157	0.145166	-4.45086	-4.49743	-4.16256	-4.0358	0.44865	>sp|Q5M7V8|TR150_RAT Thyroid hormone receptor-associated protein 3 OS=Rattus norvegicus GN=Thrap3 PE=1 SV=1	androgen receptor signaling pathway;biological regulation;biosynthetic process;catabolic process;cellular biosynthetic process;cellular catabolic process;cellular macromolecule catabolic process;cellular macromolecule metabolic process;cellular metabolic process;cellular nitrogen compound metabolic process;cellular process;cellular response to stimulus;intracellular receptor mediated signaling pa…	adenyl nucleotide binding;adenyl ribonucleotide binding;ATP binding;binding;core promoter binding;core promoter sequence-specific DNA binding;DNA binding;nucleic acid binding;nucleotide binding;phosphoprotein binding;protein binding;protein binding transcription factor activity;purine nucleotide binding;purine ribonucleoside triphosphate binding;purine ribonucleotide binding;receptor activity;reg…	cell part;exon-exon junction complex;extracellular membrane-bounded organelle;extracellular organelle;extracellular region part;extracellular vesicular exosome;intracellular membrane-bounded organelle;intracellular organelle;intracellular organelle part;intracellular part;macromolecular complex;mediator complex;membrane-bounded organelle;membrane-bounded vesicle;nuclear part;nucleoplasm part;nucl…		MAPKAPK2 kinase substrate motif				3	0.873968	0.00453495	91.202	59.546	91.202	-0.41056	1	2	963
1.03975	Lipe	S	927	PSTPSDVNFFLRSGNSQEEAETRDDISPMDG	Hormone-sensitive lipase	P15304	0.415266	0.3799	-4.30157	-4.48957	0.00165367	0.555027	-4.16256	-0.458229	0.263375	>sp|P15304|LIPS_RAT Hormone-sensitive lipase OS=Rattus norvegicus GN=Lipe PE=1 SV=3;>sp|P15304-2|LIPS_RAT Isoform 2 of Hormone-sensitive lipase OS=Rattus norvegicus GN=Lipe;>tr|G3V8R5|G3V8R5_RAT Hormone-sensitive lipase OS=Rattus norvegicus GN=Lipe PE=1 SV	acylglycerol catabolic process;acylglycerol metabolic process;alcohol metabolic process;biosynthetic process;carboxylic acid catabolic process;carboxylic acid metabolic process;catabolic process;cellular biosynthetic process;cellular catabolic process;cellular ketone metabolic process;cellular lipid catabolic process;cellular lipid metabolic process;cellular macromolecule metabolic process;cellul…	acylglycerol lipase activity;binding;carboxylic ester hydrolase activity;catalytic activity;hormone-sensitive lipase activity;hydrolase activity;hydrolase activity, acting on ester bonds;lipase activity;nucleic acid binding;RNA binding;rRNA binding;rRNA primary transcript binding;triglyceride lipase activity	caveola;cell part;cytoplasm;cytoplasmic part;cytosol;extracellular region part;extracellular space;intracellular membrane-bounded organelle;intracellular organelle;intracellular part;lipid particle;membrane part;membrane raft;membrane-bounded organelle;mitochondrion;nucleus;organelle;plasma membrane part	Insulin signaling pathway	ATM kinase substrate motif;Casein kinase II substrate motif;DNA dependent Protein kinase substrate motif;G protein-coupled receptor kinase 1 substrate motif	FFLRSGNsQEEAETR	+	HTP	3	0.981613	1.09909e-05	121.84	97.418	121.84	0.14244	0.640878	1	727
1.0393	Xrcc1	T	452	AKTQAAGPSSPPRPPTPEETKAPSPGPQDNS	DNA repair protein XRCC1	Q9ESZ0	-4.37233	-4.85616	-4.30157	-4.48957	-4.45086	-4.49743	-4.16256	0.588341	0.44865	>sp|Q9ESZ0|XRCC1_RAT DNA repair protein XRCC1 OS=Rattus norvegicus GN=Xrcc1 PE=1 SV=2	anatomical structure development;base-excision repair;cellular macromolecule metabolic process;cellular metabolic process;cellular nitrogen compound metabolic process;cellular process;cellular response to stimulus;cellular response to stress;developmental process;DNA metabolic process;DNA repair;hippocampus development;macromolecule metabolic process;metabolic process;nitrogen compound metabolic …	binding;damaged DNA binding;DNA binding;nucleic acid binding	cell part;intracellular membrane-bounded organelle;intracellular organelle;intracellular organelle part;intracellular part;membrane-bounded organelle;nuclear part;nucleoplasm;nucleus;organelle;organelle part	Base excision repair	Calmodulin-dependent protein kinase II substrate motif;Casein kinase II substrate motif;DNA dependent Protein kinase substrate motif;ERK1,2 kinase substrate motif;G protein-coupled receptor kinase 1 substrate motif;GSK3, Erk1, Erk2 and CDK5 kinase motif;GSK-3, ERK1, ERK2, CDK5 substrate motif;PKC kinase substrate motif;WW domain binding motif	SsPPRPPtPEETKAP	+	HTP	3	0.999868	0.000318028	144.8	110.54	144.8	-0.36907	1	2	1094
1.03727	Speg	S	1999	APSKDQEAPSPEALPSPGQESPDGPSPRRPE	Striated muscle-specific serine/threonine-protein kinase	Q63638	-4.37233	-4.85616	-4.30157	-4.48957	-4.45086	-4.49743	-4.16256	0.580238	0.44865	>sp|Q63638|SPEG_RAT Striated muscle-specific serine/threonine-protein kinase OS=Rattus norvegicus GN=Speg PE=1 SV=2	anatomical structure development;cardiac cell development;cardiac muscle cell development;cell development;cell differentiation;cellular developmental process;cellular process;chordate embryonic development;developmental process;embryo development;embryo development ending in birth or egg hatching;in utero embryonic development;muscle cell development;muscle cell differentiation;respiratory syste…	adenyl nucleotide binding;adenyl ribonucleotide binding;ATP binding;binding;catalytic activity;kinase activity;nucleotide binding;phosphotransferase activity, alcohol group as acceptor;protein kinase activity;protein serine/threonine kinase activity;purine nucleotide binding;purine ribonucleoside triphosphate binding;purine ribonucleotide binding;ribonucleotide binding;transferase activity;transf…	cell part;intracellular membrane-bounded organelle;intracellular organelle;intracellular part;membrane-bounded organelle;nucleus;organelle		DNA dependent Protein kinase substrate motif;ERK1,2 kinase substrate motif;GSK-3, ERK1, ERK2, CDK5 substrate motif;WW domain binding motif				3	0.984524	0.0127588	55.705	30.028	55.705	0.043383	1	2	1020
1.03581		S	164	PIYSGRQVHISGIRDSEEERIKEAAAYIAQR		A0A0G2K5P5	-4.37233	-0.605574	-1.84966	-1.67805	-4.45086	-4.49743	-4.16256	-4.0358	0.416618	>tr|A0A0G2K5P5|A0A0G2K5P5_RAT Protein Myom1 OS=Rattus norvegicus GN=Myom1 PE=1 SV=1					b-Adrenergic Receptor kinase substrate motif;BARD1 BRCT domain binding motif;Casein kinase II substrate motif;G protein-coupled receptor kinase 1 substrate motif;PKA kinase substrate motif;PKC kinase substrate motif				4	0.999998	0.000290804	132.14	92.233	132.14	-0.078792	0.940721	1	204
1.03331	Osbpl8	S	62	KVAKGYSSPEPDVQDSSGSEAQSVKPSTRRK		B5DF26	-4.37233	-0.498133	-4.30157	-4.48957	-0.249309	-0.0537243	-4.16256	-4.0358	0.291133	>tr|B5DF26|B5DF26_RAT Protein Osbpl8 OS=Rattus norvegicus GN=Osbpl8 PE=1 SV=1;>tr|A0A0G2JXN8|A0A0G2JXN8_RAT Oxysterol-binding protein OS=Rattus norvegicus GN=Osbpl8 PE=1 SV=1					b-Adrenergic Receptor kinase substrate motif;Casein kinase II substrate motif				3	0.910222	1.24082e-07	110.98	92.661	101.62	0.081685	0.697626	2	100
1.03331	Osbpl8	S	63	VAKGYSSPEPDVQDSSGSEAQSVKPSTRRKK		B5DF26	-4.37233	-0.498133	-4.30157	-4.48957	-0.249309	-0.0537243	-4.16256	-4.0358	0.291133	>tr|B5DF26|B5DF26_RAT Protein Osbpl8 OS=Rattus norvegicus GN=Osbpl8 PE=1 SV=1;>tr|A0A0G2JXN8|A0A0G2JXN8_RAT Oxysterol-binding protein OS=Rattus norvegicus GN=Osbpl8 PE=1 SV=1					Casein kinase II substrate motif;G protein-coupled receptor kinase 1 substrate motif;MDC1 BRCT domain binding motif;Plk1 PBD domain binding motif				3	0.867568	1.24082e-07	110.98	92.661	81.016	-0.37898	0.697626	2	100
1.02357	Clint1	T	294	ANPSKTIDLGAAAHYTGDKASPDQNASTHTP		Q6DGF2	-4.37233	-4.85616	-4.30157	-4.48957	-4.45086	-4.49743	-4.16256	0.525446	0.44865	>tr|Q6DGF2|Q6DGF2_RAT Enthoprotin OS=Rattus norvegicus GN=Clint1 PE=1 SV=1;>tr|A0A0G2JW94|A0A0G2JW94_RAT Protein Clint1 OS=Rattus norvegicus GN=Clint1 PE=1 SV=1	cellular component assembly;cellular component assembly at cellular level;cellular component organization;cellular component organization at cellular level;cellular component organization or biogenesis;cellular component organization or biogenesis at cellular level;cellular macromolecular complex assembly;cellular macromolecular complex subunit organization;cellular process;cellular protein compl…	binding;clathrin binding;protein binding	cell part;clathrin-coated vesicle;coated vesicle;cytoplasmic membrane-bounded vesicle;cytoplasmic part;cytoplasmic vesicle;Golgi apparatus;intracellular membrane-bounded organelle;intracellular organelle;intracellular organelle part;intracellular part;membrane;membrane-bounded organelle;membrane-bounded vesicle;nuclear part;nucleoplasm;organelle;organelle part;vesicle		G protein-coupled receptor kinase 1 substrate motif				4	0.769909	0.00394186	50.47	36.065	50.47	-0.78177	1	2	81
[truncated: 219 more rows]
