# Supplementary material for: Integrated Proteomics Unveils Nuclear PDE3A2 as a Regulator of Cardiac Myocyte Hypertrophy
Source: Circ Res. 2023 Mar 8;132(7):828–48. doi: 10.1161/CIRCRESAHA.122.321448 (PMC10045983; doi:10.1161/CIRCRESAHA.122.321448)
Supplement: Supplementary file 2 [file res-132-828-s002.xlsx]

## Sheet: 2A2_signInteractors_S0ttest
Log2 FoldChange 2A2_mCherry	Gene names	Protein names	Protein UniProt ID	2A2_1	2A2_2	2A2_3	3A1_1	3A1_2	3A1_3	3A2_1	3A2_2	3A2_3	mCh_1	mCh_2	mCh_3	p-value 2A2_mCherry (-log, Student's T-test)	GOCC name	GOMF name	KEGG name	Peptides	Razor + unique peptides	Unique peptides	Sequence coverage [%]	Mol. weight [kDa]	Q-value	MS/MS Count	Student's T-test Test statistic 2A2_mCherry
11.1478	Sun2		D3ZTT7;D3ZJ67	33.9526	33.3565	32.9566	29.3299	29.1356	29.4307	26.2766	26.4063	26.8937	26.622	17.2	23.0003	1.80683	cell part;chromosomal part;chromosome;chromosome, telomeric region;condensed chromosome;condensed nuclear chromosome;envelope;integral to membrane;integral to nuclear inner membrane;integral to organelle membrane;intracellular non-membrane-bounded organelle;intracellular organelle;intracellular organelle part;intracellular part;intrinsic to membrane;intrinsic to nuclear inner membrane;intrinsic t…			13	13	13	28.6	81.526	0	63	2.74629
10.9034	Dhrs7b	Dehydrogenase/reductase SDR family member 7B	Q5RJY4-2;F1M201;Q5RJY4	27.8177	28.4481	28.0446	17.2	17.2	17.2	17.2	20.4368	17.2	17.2	17.2	17.2	6.31049	cell part;cytoplasmic part;endoplasmic reticulum membrane;endoplasmic reticulum part;integral to membrane;intracellular organelle part;intracellular part;intrinsic to membrane;membrane;membrane part;organelle membrane;organelle part	catalytic activity;oxidoreductase activity		8	8	8	26.9	34.398	0	18	7.34567
10.6288	Cav2	Caveolin-2	Q2IBC5	26.2352	28.6894	28.5619	17.2	27.808	25.5752	17.2	17.2	17.2	17.2	17.2	17.2	3.73667	caveola;cell part;cell surface;cytoplasm;cytoplasmic part;cytosol;endoplasmic reticulum;envelope;extrinsic to internal side of plasma membrane;extrinsic to membrane;extrinsic to plasma membrane;Golgi apparatus;Golgi apparatus part;Golgi membrane;intracellular membrane-bounded organelle;intracellular organelle;intracellular organelle part;intracellular part;lipid particle;macromolecular complex;me…	binding;D1 dopamine receptor binding;dopamine receptor binding;enzyme binding;G-protein-coupled receptor binding;kinase binding;mitogen-activated protein kinase kinase kinase binding;phosphoprotein binding;protein binding;protein kinase binding;receptor binding;SNARE binding;syntaxin binding	Bacterial invasion of epithelial cells;Endocytosis;Focal adhesion	2	2	2	18.5	18.266	0	10	5.06701
10.5225	Mul1		D4A1H7	27.5619	27.9291	27.6764	17.2	22.4136	20.8227	17.2	17.2	17.2	17.2	17.2	17.2	7.16956	cell part;cytoplasmic part;integral to membrane;integral to mitochondrial membrane;integral to mitochondrial outer membrane;integral to organelle membrane;intracellular membrane-bounded organelle;intracellular organelle;intracellular organelle part;intracellular part;intrinsic to membrane;intrinsic to mitochondrial outer membrane;intrinsic to organelle membrane;membrane part;membrane-bounded orga…	acid-amino acid ligase activity;binding;catalytic activity;cation binding;ion binding;ligase activity;ligase activity, forming carbon-nitrogen bonds;metal ion binding;molecular transducer activity;signal transducer activity;small conjugating protein ligase activity;SUMO ligase activity;transition metal ion binding;ubiquitin-protein ligase activity;zinc ion binding		6	6	6	28.1	39.78	0	17	7.47091
10.2588	Pde2a	cGMP-dependent 3,5-cyclic phosphodiesterase	Q01062;F8WFW5	39.3062	39.6079	39.4406	29.017	28.5797	28.4562	26.5174	27.6894	27.0137	29.4678	28.3612	29.7495	4.72711	axon;cell part;cell projection;cytoplasm;cytoplasmic part;cytosol;dendrite;endoplasmic reticulum;Golgi apparatus;intracellular membrane-bounded organelle;intracellular organelle;intracellular organelle lumen;intracellular organelle part;intracellular part;membrane;membrane part;membrane raft;membrane-bounded organelle;membrane-enclosed lumen;mitochondrial matrix;mitochondrial part;neuron projecti…	3',5'-cyclic-nucleotide phosphodiesterase activity;adenyl nucleotide binding;adenyl ribonucleotide binding;AMP binding;binding;cAMP binding;catalytic activity;cation binding;cGMP binding;cGMP-stimulated cyclic-nucleotide phosphodiesterase activity;cyclic nucleotide binding;cyclic-nucleotide phosphodiesterase activity;drug binding;GMP binding;guanyl nucleotide binding;guanyl ribonucleotide binding…	Purine metabolism	66	66	66	64.2	104.66	0	2031	5.92111
10.054	Abhd12	Monoacylglycerol lipase ABHD12	Q6AYT7	27.3406	27.3587	27.0627	23.4986	23.9058	23.5043	21.5307	17.2	17.2	17.2	17.2	17.2	7.30622	alpha-amino-3-hydroxy-5-methyl-4-isoxazolepropionic acid selective glutamate receptor complex;cell part;integral to membrane;intrinsic to membrane;ionotropic glutamate receptor complex;macromolecular complex;membrane part;plasma membrane part;protein complex;receptor complex	acylglycerol lipase activity;carboxylic ester hydrolase activity;catalytic activity;hydrolase activity;hydrolase activity, acting on ester bonds;lipase activity		5	5	5	16.6	45.295	0	12	7.2031
9.91477	Slc27a4		G3V7V3	26.9568	27.4881	26.8994	23.8434	23.1093	23.6882	19.7385	20.4217	19.5205	17.2	17.2	17.2	6.11708	brush border membrane;cell part;cell projection;cell projection membrane;cell projection part;cytoplasmic part;endoplasmic reticulum membrane;endoplasmic reticulum part;integral to membrane;intracellular organelle part;intracellular part;intrinsic to membrane;membrane;membrane part;microvillus;organelle membrane;organelle part;plasma membrane part	catalytic activity;fatty acid ligase activity;ligase activity;ligase activity, forming carbon-sulfur bonds;long-chain fatty acid-CoA ligase activity;very long-chain fatty acid-CoA ligase activity	PPAR signaling pathway	7	6	6	13.4	72.188	0	16	6.66591
9.80567	Rer1	Protein RER1	Q498C8	26.7725	27.2348	27.0097	24.3627	26.1638	26.6384	17.2	17.2	17.2	17.2	17.2	17.2	6.68689	cell part;cell surface;cytoplasmic part;endoplasmic reticulum-Golgi intermediate compartment;Golgi apparatus part;integral to Golgi membrane;integral to membrane;integral to organelle membrane;intracellular membrane-bounded organelle;intracellular organelle;intracellular organelle part;intracellular part;intrinsic to Golgi membrane;intrinsic to membrane;intrinsic to organelle membrane;membrane pa…			3	3	3	24.5	22.988	0	14	6.84056
9.61058	Surf4;LOC100912008		D4A1D8;M0R7L5;F1M9B1	26.2001	27.0616	27.1701	27.1939	27.2298	26.4076	17.2	17.2	17.2	17.2	17.2	17.2	5.20812	cell part;cytoplasmic part;endoplasmic reticulum-Golgi intermediate compartment;integral to membrane;intracellular membrane-bounded organelle;intracellular organelle;intracellular part;intrinsic to membrane;membrane part;membrane-bounded organelle;organelle			3	3	3	13.8	30.381	0	20	5.98103
9.51528	Ndufa13		D3ZE15;F1LZC5	27.9579	28.3899	28.3712	22.4075	24.9682	24.2244	22.4297	23.7365	23.5401	21.7733	17.2	17.2	2.46718				6	6	6	41.7	16.776	0	24	3.36119
9.47201	Aldh3a2	Fatty aldehyde dehydrogenase;Aldehyde dehydrogenase	P30839;G3V9W6	30.9955	31.1191	30.9923	26.4452	25.5178	26.1026	24.2188	24.3107	23.6551	23.5997	23.8911	17.2	1.91085	cell part;cytoplasmic part;cytosol;endoplasmic reticulum;endoplasmic reticulum part;extracellular membrane-bounded organelle;extracellular organelle;extracellular region part;extracellular vesicular exosome;extrinsic to endoplasmic reticulum membrane;extrinsic to membrane;extrinsic to organelle membrane;integral to membrane;intracellular membrane-bounded organelle;intracellular organelle;intracel…	3-chloroallyl aldehyde dehydrogenase activity;aldehyde dehydrogenase (NAD) activity;aldehyde dehydrogenase [NAD(P)+] activity;catalytic activity;long-chain-alcohol oxidase activity;long-chain-aldehyde dehydrogenase activity;oxidoreductase activity;oxidoreductase activity, acting on CH-OH group of donors;oxidoreductase activity, acting on the aldehyde or oxo group of donors;oxidoreductase activity…	Arginine and proline metabolism;Ascorbate and aldarate metabolism;beta-Alanine metabolism;Chloroalkane and chloroalkene degradation;Fatty acid metabolism;Glycerolipid metabolism;Glycolysis / Gluconeogenesis;Histidine metabolism;Limonene and pinene degradation;Lysine degradation;Pentose and glucuronate interconversions;Propanoate metabolism;Pyruvate metabolism;Tryptophan metabolism;Valine, leucine…	13	13	13	25.8	54.081	0	38	2.71885
9.16953	Uqcrq	Cytochrome b-c1 complex subunit 8	Q7TQ16	25.8199	26.7332	26.5554	24.9061	24.9257	23.7235	17.2	23.1634	22.0003	17.2	17.2	17.2	5.28804	cell part;cytoplasmic part;integral to membrane;intracellular organelle part;intracellular part;intrinsic to membrane;membrane;membrane part;mitochondrial inner membrane;mitochondrial membrane;mitochondrial part;organelle inner membrane;organelle membrane;organelle part;respiratory chain	catalytic activity;cation transmembrane transporter activity;hydrogen ion transmembrane transporter activity;inorganic cation transmembrane transporter activity;ion transmembrane transporter activity;monovalent inorganic cation transmembrane transporter activity;oxidoreductase activity;oxidoreductase activity, acting on diphenols and related substances as donors;oxidoreductase activity, acting on…	Alzheimer's disease;Cardiac muscle contraction;Huntington's disease;Oxidative phosphorylation;Parkinson's disease	2	2	2	18.3	9.8492	0	11	5.80513
9.13432	Endod1		D3ZIP8	26.3524	26.332	26.3186	25.0864	25.0721	24.9585	17.2	17.2	17.2	17.2	17.2	17.2	11.0952	cell part;extracellular membrane-bounded organelle;extracellular organelle;extracellular region part;extracellular vesicular exosome;membrane;membrane-bounded organelle;membrane-bounded vesicle;organelle;vesicle	binding;catalytic activity;cation binding;hydrolase activity;ion binding;metal ion binding;nucleic acid binding	Apoptosis	5	5	5	13.8	54.718	0	12	6.97369
9.07164	Oxa1l		D3ZRH1	26.4533	26.3595	26.0021	24.7122	23.6501	24.2173	22.6008	23.7768	17.2	17.2	17.2	17.2	6.5007	cell part;cytoplasmic part;integral to membrane;intracellular organelle part;intracellular part;intrinsic to membrane;membrane;membrane part;mitochondrial inner membrane;mitochondrial membrane;mitochondrial part;organelle inner membrane;organelle membrane;organelle part		Bacterial secretion system;Protein export	1	1	1	2.3	48.023	0.0088167	2	6.31093
8.87469	ifitm3	Interferon-induced transmembrane protein 3	P26376	27.9688	28.6826	28.1235	30.8855	31.1869	31.4145	17.2	17.2	17.2	23.7509	17.2	17.2	1.8083	apical part of cell;cell part;cell surface;cytoplasmic membrane-bounded vesicle;cytoplasmic part;cytoplasmic vesicle;endoplasmic reticulum;endosomal part;endosome membrane;integral to membrane;intracellular membrane-bounded organelle;intracellular organelle;intracellular organelle part;intracellular part;intrinsic to membrane;late endosome membrane;lysosomal membrane;membrane;membrane part;membra…			5	5	4	48.2	14.971	0	54	2.5397
8.84002	Mtx2		Q5U1Z9	25.4553	26.3775	26.2872	17.2	24.3391	17.2	22.5403	17.2	23.1505	17.2	17.2	17.2	5.14046	cell part;cytoplasmic part;intracellular membrane-bounded organelle;intracellular organelle;intracellular part;membrane-bounded organelle;mitochondrion;organelle			2	2	2	8.7	29.718	0	9	5.54758
8.83028	Spns1	Protein spinster homolog 1	Q2YDU8	25.6792	26.4681	25.9435	22.1377	24.9145	22.506	23.4493	23.7076	17.2	17.2	17.2	17.2	5.54709	cell part;cytoplasmic part;integral to membrane;intracellular organelle part;intracellular part;intrinsic to membrane;lysosomal membrane;membrane;membrane part;mitochondrial inner membrane;mitochondrial membrane;mitochondrial part;organelle;organelle inner membrane;organelle membrane;organelle part;vacuolar membrane;vacuolar part;vesicle	lipid transporter activity;sphingolipid transporter activity;substrate-specific transporter activity;transporter activity		3	3	3	9.8	56.795	0	8	5.76455
8.70437	Tmem38a	Trimeric intracellular cation channel type A	A6ZIQ8;G3V9T4	25.6022	26.2953	25.8157	24.4559	24.9374	23.0476	21.0805	22.6926	17.2	17.2	17.2	17.2	5.73592	cell part;cytoplasmic part;endoplasmic reticulum membrane;endoplasmic reticulum part;extracellular membrane-bounded organelle;extracellular organelle;extracellular region part;extracellular vesicular exosome;integral to membrane;intracellular organelle part;intracellular part;intrinsic to membrane;membrane;membrane part;membrane-bounded organelle;membrane-bounded vesicle;nuclear membrane;nuclear …	cation channel activity;cation transmembrane transporter activity;channel activity;ion channel activity;ion transmembrane transporter activity;passive transmembrane transporter activity;potassium channel activity;substrate-specific channel activity;substrate-specific transmembrane transporter activity;substrate-specific transporter activity;transmembrane transporter activity;transporter activity		2	2	2	11.1	33.276	0	10	5.78388
8.68168	RGD1309079		D4A3J1	25.7529	26.1404	25.7518	17.2	24.901	23.7064	17.2	22.4193	17.2	17.2	17.2	17.2	6.53001	cell part;COPI vesicle coat;cytoplasmic part;cytoplasmic vesicle part;extracellular region part;extracellular space;Golgi apparatus part;intracellular organelle part;intracellular part;macromolecular complex;membrane coat;membrane part;organelle part;protein complex;vesicle coat			3	3	3	9.8	49.207	0	6	6.07392
8.67527	Canx	Calnexin	P35565	26.982	28.2068	27.777	26.4422	26.8021	26.1936	21.4395	21.4754	18.693	17.2	17.2	22.54	2.056	axon;cell body;cell part;cell projection;cell projection cytoplasm;cell projection part;cytoplasm;cytoplasmic membrane-bounded vesicle;cytoplasmic part;cytoplasmic vesicle;dendrite cytoplasm;dendritic spine;endoplasmic reticulum;endoplasmic reticulum part;ER-mitochondrion membrane contact site;extracellular membrane-bounded organelle;extracellular organelle;extracellular region part;extracellular…	apolipoprotein binding;binding;calcium ion binding;carbohydrate binding;cation binding;glutamate receptor binding;glycoprotein binding;ion binding;ionotropic glutamate receptor binding;metal ion binding;protein binding;receptor binding;unfolded protein binding	Antigen processing and presentation;Phagosome;Protein processing in endoplasmic reticulum	7	7	7	14.2	67.254	0	32	2.7843
8.46175	Emd	Emerin	Q6PCU4;Q63190	25.8799	26.2157	24.8897	28.7501	27.5746	27.9642	24.9488	24.9086	24.8263	17.2	17.2	17.2	4.53845	cell part;cytoplasmic part;cytoskeletal part;endoplasmic reticulum;envelope;integral to membrane;intracellular membrane-bounded organelle;intracellular non-membrane-bounded organelle;intracellular organelle;intracellular organelle part;intracellular part;intrinsic to membrane;macromolecular complex;membrane;membrane part;membrane-bounded organelle;microtubule;non-membrane-bounded organelle;nuclea…		Arrhythmogenic right ventricular cardiomyopathy (ARVC);Dilated cardiomyopathy;Hypertrophic cardiomyopathy (HCM)	9	9	9	45.4	29.585	0	28	4.9833
8.44514	Skp1	S-phase kinase-associated protein 1	Q6PEC4	25.525	25.8611	25.5493	26.102	26.5179	26.0427	26.1371	26.4177	25.2208	17.2	17.2	17.2	6.79152	cell part;Cul7-RING ubiquitin ligase complex;cullin-RING ubiquitin ligase complex;cytoplasmic part;cytosol;intracellular part;macromolecular complex;protein complex;SCF ubiquitin ligase complex;ubiquitin ligase complex		Cell cycle;Cell cycle - yeast;Circadian rhythm - mammal;Oocyte meiosis;Protein processing in endoplasmic reticulum;TGF-beta signaling pathway;Ubiquitin mediated proteolysis;Wnt signaling pathway	3	3	3	18.4	18.672	0	7	5.99703
8.4413	Cav1	Caveolin-1;Caveolin	P41350;Q2IBC6;P41350-2	32.0864	32.143	32.0307	31.5642	31.0317	31.6076	24.414	24.7971	23.1589	24.5387	23.7015	22.6961	4.02995	acrosomal membrane;adherens junction;anchoring junction;apical plasma membrane;basal plasma membrane;caveola;cell cortex;cell junction;cell part;cell projection;cell surface;cell-substrate adherens junction;cell-substrate junction;cilium;cytoplasm;cytoplasmic part;cytoplasmic vesicle;cytoplasmic vesicle membrane;cytoplasmic vesicle part;cytosol;endoplasmic reticulum;endosome;focal adhesion;Golgi …	binding;channel inhibitor activity;channel regulator activity;enzyme activator activity;enzyme binding;enzyme regulator activity;inward rectifier potassium channel inhibitor activity;ion channel binding;ion channel inhibitor activity;kinase binding;nitric-oxide synthase binding;peptidase activator activity;peptidase regulator activity;potassium channel inhibitor activity;potassium channel regulat…	Bacterial invasion of epithelial cells;Endocytosis;Focal adhesion;Viral myocarditis	6	6	4	36	20.552	0	75	4.60356
8.39703	Dek	Protein DEK	Q6AXS3	25.1687	25.8125	25.8099	17.2	17.2	17.2	17.2	17.2	17.2	17.2	17.2	17.2	5.59727	cell part;contractile fiber;cytoplasmic part;intracellular membrane-bounded organelle;intracellular non-membrane-bounded organelle;intracellular organelle;intracellular part;membrane-bounded organelle;non-membrane-bounded organelle;nucleus;organelle	binding;DNA binding;nucleic acid binding		2	2	2	7.9	42.892	0.0057088	2	5.54567
8.37896	Txlnb		F1M1G4	31.5068	32.1667	31.9498	27.6717	24.0738	25.728	22.774	24.3609	23.8656	23.0083	23.8332	23.645	4.91869	cell part;cytoplasm;intracellular part			28	28	28	44.3	77.541	0	105	5.18425
8.30459	Abcd3	ATP-binding cassette sub-family D member 3	F1LR38;P16970	25.4243	25.6422	25.4472	17.2	23.969	23.6591	17.2	17.2	17.2	17.2	17.2	17.2	7.54033	cell part;cytoplasmic part;integral to membrane;intracellular membrane-bounded organelle;intracellular organelle;intracellular organelle lumen;intracellular organelle part;intracellular part;intrinsic to membrane;membrane;membrane part;membrane-bounded organelle;membrane-enclosed lumen;microbody;microbody lumen;microbody membrane;microbody part;mitochondrial inner membrane;mitochondrial membrane;…	active transmembrane transporter activity;adenyl nucleotide binding;adenyl ribonucleotide binding;ATP binding;ATPase activity;ATPase activity, coupled;ATPase activity, coupled to movement of substances;ATPase activity, coupled to transmembrane movement of substances;binding;catalytic activity;hydrolase activity;hydrolase activity, acting on acid anhydrides;hydrolase activity, acting on acid anhyd…	ABC transporters;Peroxisome	4	4	4	10.6	71.573	0	12	6.06554
8.28529	Aldh3b1	Aldehyde dehydrogenase family 3 member B1	Q5XI42	24.9371	26.0713	25.4475	17.2	17.2	22.012	17.2	21.3843	17.2	17.2	17.2	17.2	4.83632	cell part;cytoplasmic part;cytosol;extracellular membrane-bounded organelle;extracellular organelle;extracellular region part;extracellular vesicular exosome;intracellular part;membrane;membrane-bounded organelle;membrane-bounded vesicle;organelle;plasma membrane;vesicle	3-chloroallyl aldehyde dehydrogenase activity;aldehyde dehydrogenase (NAD) activity;aldehyde dehydrogenase [NAD(P)+] activity;catalytic activity;oxidoreductase activity;oxidoreductase activity, acting on the aldehyde or oxo group of donors;oxidoreductase activity, acting on the aldehyde or oxo group of donors, NAD or NADP as acceptor	beta-Alanine metabolism;Drug metabolism - cytochrome P450;Glycolysis / Gluconeogenesis;Histidine metabolism;Metabolism of xenobiotics by cytochrome P450;Phenylalanine metabolism;Tyrosine metabolism	4	4	4	9.8	52.146	0	6	5.08937
8.25325	Tmem55a	Transmembrane protein 55A	Q4V888	25.1901	25.6283	25.5414	23.621	24.3916	23.7147	17.2	22.466	17.2	17.2	17.2	17.2	6.38155	cell part;cytoplasmic part;endosomal part;endosome membrane;integral to membrane;intracellular organelle part;intracellular part;intrinsic to membrane;late endosome membrane;lysosomal membrane;membrane;membrane part;organelle membrane;organelle part;vacuolar membrane;vacuolar part	catalytic activity;hydrolase activity		1	1	1	10.1	28.024	0	8	5.75567
8.21863	Pln	Cardiac phospholamban	P61016	25.7244	25.7024	24.8291	28.1923	28.1608	28.9883	24.8324	24.7761	24.4066	17.2	17.2	17.2	5.00645	cell part;cytoplasmic part;endoplasmic reticulum;endoplasmic reticulum membrane;endoplasmic reticulum part;intracellular membrane-bounded organelle;intracellular organelle;intracellular organelle part;intracellular part;macromolecular complex;membrane;membrane part;membrane-bounded organelle;mitochondrial membrane;mitochondrial part;organelle;organelle membrane;organelle part;protein complex;sarc…	ATPase inhibitor activity;ATPase regulator activity;calcium channel regulator activity;channel regulator activity;enzyme inhibitor activity;enzyme regulator activity;nucleoside-triphosphatase regulator activity	Calcium signaling pathway;Dilated cardiomyopathy	3	3	3	40.4	6.0945	0	13	5.15328
7.9978	Stom		Q5XI04	25.9259	27.2912	27.6621	26.4547	26.4094	25.9908	21.4869	22.3727	22.5951	17.2	22.4859	17.2	1.91456	blood microparticle;cell part;cytoplasm;cytoskeleton;extracellular membrane-bounded organelle;extracellular organelle;extracellular region part;extracellular vesicular exosome;integral to membrane;integral to plasma membrane;intracellular non-membrane-bounded organelle;intracellular organelle;intracellular part;intrinsic to membrane;intrinsic to plasma membrane;membrane part;membrane raft;membran…			7	7	7	28.2	31.378	0	27	2.54761
7.96715	Rplp2;LOC498555	60S acidic ribosomal protein P2	P02401;D4A4D5	23.8549	26.2584	25.3882	24.237	27.2572	26.7894	25.9668	24.1104	23.0085	17.2	17.2	17.2	3.4625	cell part;cytoplasmic part;intracellular non-membrane-bounded organelle;intracellular organelle;intracellular part;macromolecular complex;non-membrane-bounded organelle;organelle;ribonucleoprotein complex;ribosome	structural constituent of ribosome;structural molecule activity	Ribosome	5	5	5	53.9	11.692	0	18	3.97848
7.94017	Mgst3;RGD1561381		D4ADS4;D3ZZQ8	24.8982	25.2868	25.2355	17.2	17.2	17.2	17.2	17.2	17.2	17.2	17.2	17.2	6.4779	cell part;cytoplasmic part;endoplasmic reticulum;envelope;intracellular membrane-bounded organelle;intracellular organelle;intracellular organelle part;intracellular part;membrane-bounded organelle;nuclear envelope;nuclear part;organelle;organelle envelope;organelle part	antioxidant activity;catalytic activity;glutathione peroxidase activity;glutathione transferase activity;oxidoreductase activity;oxidoreductase activity, acting on peroxide as acceptor;peroxidase activity;transferase activity;transferase activity, transferring alkyl or aryl (other than methyl) groups	Drug metabolism - cytochrome P450;Glutathione metabolism;Metabolism of xenobiotics by cytochrome P450	1	1	1	9.2	16.732	0.0015625	4	5.58422
7.92509	Rpn2	Dolichyl-diphosphooligosaccharide--protein glycosyltransferase subunit 2	P25235	27.2718	27.1831	27.0344	27.2158	27.5658	27.1645	19.9257	24.6127	22.038	17.2	20.0555	20.4585	2.81717	autophagic vacuole membrane;cell part;cytoplasmic part;endoplasmic reticulum;endoplasmic reticulum part;integral to membrane;intracellular membrane-bounded organelle;intracellular organelle;intracellular organelle part;intracellular part;intrinsic to membrane;macromolecular complex;membrane;membrane part;membrane-bounded organelle;nucleus;oligosaccharyltransferase complex;organelle;organelle memb…	binding;catalytic activity;ribonucleoprotein binding;ribosome binding;transferase activity;transferase activity, transferring glycosyl groups	N-Glycan biosynthesis;Protein processing in endoplasmic reticulum;Various types of N-glycan biosynthesis	7	7	7	19.5	69.077	0	25	3.40431
7.7455	Sptlc2		F1LSV4	25.9516	26.5262	26.043	23.4638	23.6834	22.932	22.195	20.7078	20.0308	17.2	20.8844	17.2	2.47387	cell part;cytoplasmic part;endoplasmic reticulum palmitoyltransferase complex;endoplasmic reticulum part;intracellular membrane-bounded organelle;intracellular organelle;intracellular organelle part;intracellular part;macromolecular complex;membrane part;membrane-bounded organelle;mitochondrion;organelle;organelle part;palmitoyltransferase complex;protein complex;serine C-palmitoyltransferase com…	binding;C-acyltransferase activity;catalytic activity;cofactor binding;C-palmitoyltransferase activity;palmitoyltransferase activity;pyridoxal phosphate binding;serine C-palmitoyltransferase activity;transferase activity;transferase activity, transferring acyl groups;transferase activity, transferring acyl groups other than amino-acyl groups;vitamin B6 binding;vitamin binding		4	4	4	11.4	62.981	0	10	3.04822
7.72733	P2rx4	P2X purinoceptor 4	P51577	25.0456	24.836	24.9004	21.0624	23.5841	17.2	17.2	17.2	22.6381	17.2	17.2	17.2	7.60542	apical part of cell;axon;axon part;cell body;cell junction;cell part;cell projection;cell projection part;cytoplasmic part;cytoskeletal part;dendrite;dendritic spine;extracellular membrane-bounded organelle;extracellular organelle;extracellular region part;extracellular vesicular exosome;integral to membrane;integral to nuclear inner membrane;integral to organelle membrane;integral to plasma memb…	adenyl nucleotide binding;adenyl ribonucleotide binding;ATP binding;ATP-gated ion channel activity;binding;cation binding;cation channel activity;cation transmembrane transporter activity;channel activity;copper ion binding;drug binding;excitatory extracellular ligand-gated ion channel activity;extracellular ATP-gated cation channel activity;extracellular ligand-gated ion channel activity;gated c…	Calcium signaling pathway;Neuroactive ligand-receptor interaction	3	3	3	9.3	43.501	0	5	5.67364
7.64607	Ptplad1		D4ABI7	24.4765	25.1233	24.9384	24.4	24.6695	24.3054	17.2	17.2	17.2	17.2	17.2	17.2	5.62136	adherens junction;anchoring junction;cell junction;cell part;cell-substrate adherens junction;cell-substrate junction;cytoplasmic part;endoplasmic reticulum;focal adhesion;intracellular membrane-bounded organelle;intracellular organelle;intracellular part;membrane-bounded organelle;organelle	3-hydroxyacyl-CoA dehydratase activity;carbon-oxygen lyase activity;catalytic activity;hydro-lyase activity;lyase activity		2	2	2	6.6	43.104	0	4	5.12362
7.58368	Cav3	Caveolin-3	P51638	27.084	26.576	26.9025	27.4617	27.3655	27.926	22.9956	24.8336	22.4992	17.2	23.4114	17.2	1.6634	caveola;cell part;cell surface;cytoplasm;cytoplasmic part;dystrophin-associated glycoprotein complex;endoplasmic reticulum;Golgi apparatus part;Golgi membrane;integral to membrane;intracellular membrane-bounded organelle;intracellular organelle;intracellular organelle part;intracellular part;intrinsic to membrane;macromolecular complex;membrane;membrane part;membrane raft;membrane-bounded organel…	binding;calcium channel regulator activity;channel inhibitor activity;channel regulator activity;enzyme binding;ion channel binding;ion channel inhibitor activity;nitric-oxide synthase binding;potassium channel inhibitor activity;potassium channel regulator activity;protein binding;protein complex scaffold;sodium channel regulator activity;structural molecule activity	Bacterial invasion of epithelial cells;Endocytosis;Focal adhesion	3	1	1	14.6	17.402	0	22	2.24648
7.58044	Txlng		Q4FZU5	26.681	26.4862	25.5454	17.2	17.2	17.2	22.0346	17.2	21.1973	21.5712	17.2	17.2	2.14328	cell part;cytoplasmic part;cytosol;intracellular organelle part;intracellular part;membrane;nuclear membrane;nuclear part;organelle membrane;organelle part			5	5	5	16.5	35.471	0	10	2.7086
7.55364	Hspb8	Heat shock protein beta-8	Q9EPX0	24.5598	25.6923	24.0089	26.8065	27.5841	27.7182	26.216	24.1524	23.156	17.2	17.2	17.2	3.96658	cell part;cytoplasm;cytoplasmic part;Golgi apparatus;intracellular membrane-bounded organelle;intracellular organelle;intracellular organelle part;intracellular part;membrane-bounded organelle;nuclear part;nucleoplasm;nucleus;organelle;organelle part			4	4	4	20.9	21.592	0	13	4.20693
7.53212		Centrosomal protein KIAA1731 homolog	A4L9P8	24.4064	24.969	24.8209	17.2	17.2	17.2	17.2	17.2	17.2	17.2	17.2	17.2	5.82577	cell part;centriole;cytoplasmic part;cytoskeletal part;intracellular non-membrane-bounded organelle;intracellular organelle;intracellular organelle part;intracellular part;microtubule organizing center part;non-membrane-bounded organelle;organelle;organelle part			1	1	1	0.4	269.98	0.0088004	1	5.12954
7.52708	Derl1		F7FNS3	24.3139	25.3181	24.5492	17.2	24.5356	23.9982	17.2	17.2	17.2	17.2	17.2	17.2	4.80592	cell part;cytoplasmic part;cytoplasmic ubiquitin ligase complex;early endosome;endoplasmic reticulum part;endosome;ER ubiquitin ligase complex;Hrd1p ubiquitin ligase complex;integral to endoplasmic reticulum membrane;integral to membrane;integral to organelle membrane;intracellular membrane-bounded organelle;intracellular organelle;intracellular organelle part;intracellular part;intrinsic to endo…			1	1	1	4.4	28.848	0	7	4.69493
7.51376	Btbd9	BTB/POZ domain-containing protein 9	Q5PQR3	25.0498	24.6071	24.4844	24.8389	24.3423	24.6642	17.2	17.2	17.2	17.2	17.2	17.2	5.78735				5	5	5	11.8	69.157	0	10	5.10537
7.49866	Atp1b3	Sodium/potassium-transporting ATPase subunit beta-3	Q63377	24.83	25.0262	24.2398	23.0275	17.2	24.1141	23.3601	17.2	17.2	17.2	17.2	17.2	5.23062	caveola;cell part;cytoplasmic membrane-bounded vesicle;cytoplasmic part;cytoplasmic vesicle;extracellular membrane-bounded organelle;extracellular organelle;extracellular region part;extracellular vesicular exosome;intracellular membrane-bounded organelle;intracellular organelle;intracellular part;macromolecular complex;melanosome;membrane;membrane part;membrane raft;membrane-bounded organelle;me…	active transmembrane transporter activity;ATPase activator activity;ATPase activity;ATPase activity, coupled;ATPase activity, coupled to movement of substances;ATPase activity, coupled to transmembrane movement of ions;ATPase activity, coupled to transmembrane movement of ions, phosphorylative mechanism;ATPase activity, coupled to transmembrane movement of substances;ATPase regulator activity;cat…	Aldosterone-regulated sodium reabsorption;Bile secretion;Carbohydrate digestion and absorption;Cardiac muscle contraction;Endocrine and other factor-regulated calcium reabsorption;Gastric acid secretion;Mineral absorption;Pancreatic secretion;Protein digestion and absorption;Proximal tubule bicarbonate reclamation;Salivary secretion	2	2	2	10.4	31.829	0	3	4.88091
7.47327	P4hb	Protein disulfide-isomerase	P04785	31.9833	32.0896	31.9959	26.1168	26.5486	25.0159	25.4951	26.4111	24.0032	24.4793	24.6441	24.5256	7.62055	adherens junction;anchoring junction;cell junction;cell part;cell-substrate adherens junction;cell-substrate junction;cytoplasmic membrane-bounded vesicle;cytoplasmic part;cytoplasmic vesicle;endoplasmic reticulum;endoplasmic reticulum lumen;endoplasmic reticulum part;endoplasmic reticulum-Golgi intermediate compartment;extracellular membrane-bounded organelle;extracellular organelle;extracellula…	binding;catalytic activity;enzyme binding;intramolecular oxidoreductase activity;intramolecular oxidoreductase activity, interconverting keto- and enol-groups;intramolecular oxidoreductase activity, transposing S-S bonds;isomerase activity;oxidoreductase activity;oxidoreductase activity, acting on paired donors, with incorporation or reduction of molecular oxygen;oxidoreductase activity, acting o…	Protein processing in endoplasmic reticulum	10	10	10	21	56.951	0	38	5.49743
7.3923	Cds2	Phosphatidate cytidylyltransferase 2;Phosphatidate cytidylyltransferase	Q91XU8;G3V8W2	24.2475	24.9768	24.5526	23.8452	24.1809	17.2	21.3092	17.2	21.7893	17.2	17.2	17.2	5.39828	cell part;cytoplasmic part;endoplasmic reticulum;endoplasmic reticulum membrane;endoplasmic reticulum part;integral to membrane;intracellular membrane-bounded organelle;intracellular organelle;intracellular organelle part;intracellular part;intrinsic to membrane;membrane;membrane part;membrane-bounded organelle;mitochondrial inner membrane;mitochondrial membrane;mitochondrial part;organelle;organ…	catalytic activity;cytidylyltransferase activity;nucleotidyltransferase activity;phosphatidate cytidylyltransferase activity;transferase activity;transferase activity, transferring phosphorus-containing groups	Glycerophospholipid metabolism;Phosphatidylinositol signaling system	1	1	1	4.3	51.322	0	0	4.89078
7.38639	Slc25a20	Mitochondrial carnitine/acylcarnitine carrier protein	Q66HP8;P97521	24.2299	24.7916	24.7377	23.8493	23.3944	23.2922	23.0979	23.7702	22.9723	17.2	17.2	17.2	5.68641	cell part;cytoplasmic part;integral to membrane;intracellular organelle part;intracellular part;intrinsic to membrane;membrane;membrane part;mitochondrial inner membrane;mitochondrial membrane;mitochondrial part;organelle inner membrane;organelle membrane;organelle part			1	1	1	3.7	33.071	0.003009	4	4.99437
7.3804	Ecsit	Evolutionarily conserved signaling intermediate in Toll pathway, mitochondrial	Q5XIC2	25.2496	24.5337	23.9579	17.2	21.3052	23.3452	17.2	17.2	17.2	17.2	17.2	17.2	4.41191	cell part;cytoplasm;cytoplasmic part;intracellular membrane-bounded organelle;intracellular organelle;intracellular organelle part;intracellular part;macromolecular complex;membrane-bounded organelle;mitochondrion;nuclear part;nucleoplasm;nucleoplasm part;nucleus;organelle;organelle part;protein complex;transcription factor complex	catalytic activity;molecular transducer activity;nucleic acid binding transcription factor activity;oxidoreductase activity;oxidoreductase activity, acting on NADH or NADPH;sequence-specific DNA binding transcription factor activity;signal transducer activity	MAPK signaling pathway	2	2	2	6	49.619	0	4	4.40988
7.30609	Lpcat3	Lysophospholipid acyltransferase 5	Q5FVN0	25.1115	26.4696	26.2772	22.7544	23.3218	23.9251	20.9303	17.2	17.2	17.2	21.5401	17.2	2.07761	cell part;cytoplasmic part;endoplasmic reticulum membrane;endoplasmic reticulum part;integral to membrane;intracellular organelle part;intracellular part;intrinsic to membrane;membrane;membrane part;organelle membrane;organelle part	1-acylglycerophosphocholine O-acyltransferase activity;catalytic activity;O-acyltransferase activity;transferase activity;transferase activity, transferring acyl groups;transferase activity, transferring acyl groups other than amino-acyl groups	Glycerophospholipid metabolism	3	3	3	7.2	56.017	0	2	2.60221
7.26954	Psmd4		O88321	25.4986	23.8825	24.0275	28.3945	28.1748	26.7033	17.2	17.2	22.4751	17.2	17.2	17.2	3.83092	cell part;cytoplasm;intracellular organelle part;intracellular part;macromolecular complex;nuclear part;nucleoplasm;organelle part;proteasome regulatory particle, base subcomplex;protein complex	binding;protein binding;transcription factor binding	Proteasome	7	7	7	23.2	41.073	0	14	4.00252
7.2085	Ndufs7		Q5RJN0	24.4851	24.3411	24.3993	22.1618	22.26	23.7006	17.2	22.8052	20.2696	17.2	17.2	17.2	8.16745	cell body;cell part;cell projection;cytoplasmic part;intracellular organelle part;intracellular part;macromolecular complex;membrane;membrane part;mitochondrial membrane part;mitochondrial part;mitochondrial respiratory chain complex I;NADH dehydrogenase complex;neuron projection;neuronal cell body;organelle part;protein complex;respiratory chain complex I;synapse part;synaptic membrane	4 iron, 4 sulfur cluster binding;binding;catalytic activity;cation binding;cofactor binding;enzyme binding;ion binding;iron-sulfur cluster binding;metal cluster binding;metal ion binding;NADH dehydrogenase (quinone) activity;NADH dehydrogenase (ubiquinone) activity;NADH dehydrogenase activity;oxidoreductase activity;oxidoreductase activity, acting on NADH or NADPH;oxidoreductase activity, acting …	Alzheimer's disease;Huntington's disease;Oxidative phosphorylation;Parkinson's disease	2	2	2	8.7	23.945	0	3	5.37215
7.16048	Pam	Peptidyl-glycine alpha-amidating monooxygenase;Peptidylglycine alpha-hydroxylating monooxygenase;Peptidyl-alpha-hydroxyglycine alpha-amidating lyase	P14925;F1LPH3;P14925-3;P14925-4;P14925-5;P14925-2;D4A1N9;P14925-6	25.1881	25.4448	25.7033	25.1324	25.6791	25.2935	23.0672	24.4291	21.7186	20.4547	17.2	17.2	2.54872	cell body;cell part;cell projection;cell surface;cytoplasmic membrane-bounded vesicle;cytoplasmic part;cytoplasmic vesicle;cytoplasmic vesicle membrane;cytoplasmic vesicle part;extracellular membrane-bounded organelle;extracellular organelle;extracellular region part;extracellular space;extracellular vesicular exosome;Golgi apparatus part;integral to membrane;intracellular membrane-bounded organe…	amidine-lyase activity;binding;calcium ion binding;carbon-nitrogen lyase activity;carboxylic acid binding;catalytic activity;cation binding;copper ion binding;enzyme binding;ion binding;kinase binding;L-ascorbic acid binding;lyase activity;metal ion binding;monooxygenase activity;oxidoreductase activity;oxidoreductase activity, acting on paired donors, with incorporation or reduction of molecular…		4	4	4	5.5	108.67	0	14	2.98969
7.14214	Tmem165	Transmembrane protein 165	Q4V899	23.0225	25.0514	24.9526	22.7497	23.0715	17.2	17.2	17.2	17.2	17.2	17.2	17.2	3.38216	cell part;cytoplasmic part;early endosome membrane;endosomal part;endosome membrane;Golgi apparatus;Golgi apparatus part;Golgi membrane;integral to membrane;intracellular membrane-bounded organelle;intracellular organelle;intracellular organelle part;intracellular part;intrinsic to membrane;late endosome membrane;lysosomal membrane;membrane;membrane part;membrane-bounded organelle;organelle;organ…			3	3	3	14.2	34.809	0	6	3.64311
7.10893	Tecrl		D4A1Y9	24.0876	25.0017	23.8375	17.2	24.5132	17.2	21.217	22.5674	23.0128	17.2	17.2	17.2	4.44095	cell part;cytoplasm;integral to membrane;intracellular part;intrinsic to membrane;membrane part	catalytic activity;oxidoreductase activity;oxidoreductase activity, acting on the CH-CH group of donors		3	3	3	10.5	42.057	0	5	4.29842
7.09934	Atp2b1	Plasma membrane calcium-transporting ATPase 1	P11505;P11505-6;D3ZAX3;P11505-3;D3ZAE5;P11505-4;P11505-5;F1LRW6;P11505-2	22.7221	25.6451	24.5308	25.8159	27.469	26.1291	24.6147	22.4106	22.898	17.2	17.2	17.2	2.94615	apical part of cell;apical plasma membrane;basolateral plasma membrane;cell body membrane;cell part;cell projection membrane;cell projection part;dendrite membrane;dendritic spine membrane;extracellular membrane-bounded organelle;extracellular organelle;extracellular region part;extracellular vesicular exosome;integral to membrane;internal side of plasma membrane;intracellular membrane-bounded or…	active transmembrane transporter activity;adenyl nucleotide binding;adenyl ribonucleotide binding;ATP binding;ATPase activity;ATPase activity, coupled;ATPase activity, coupled to movement of substances;ATPase activity, coupled to transmembrane movement of ions;ATPase activity, coupled to transmembrane movement of ions, phosphorylative mechanism;ATPase activity, coupled to transmembrane movement o…	Calcium signaling pathway;Pancreatic secretion;Salivary secretion	8	8	8	9.7	138.72	0	17	3.29942
7.07546	Psmd7		D4AEH3	25.5034	26.1845	25.678	29.5347	29.5157	29.5087	25.1541	25.2846	23.7536	17.2	21.7395	17.2	2.00974	cell part;extracellular membrane-bounded organelle;extracellular organelle;extracellular region part;extracellular vesicular exosome;intracellular organelle part;intracellular part;macromolecular complex;membrane;membrane-bounded organelle;membrane-bounded vesicle;nuclear part;nucleoplasm;organelle;organelle part;proteasome regulatory particle;protein complex;vesicle		Proteasome	10	10	10	38.1	36.491	0	44	2.50292
7.03914	Erlin2	Erlin-2	B5DEH2	25.6846	26.4195	25.7967	26.2331	26.5902	26.4571	17.2	17.2	17.2	22.3834	17.2	17.2	1.80634	cell part;cytoplasmic part;endoplasmic reticulum membrane;endoplasmic reticulum part;extracellular membrane-bounded organelle;extracellular organelle;extracellular region part;extracellular vesicular exosome;integral to membrane;intracellular organelle part;intracellular part;intrinsic to membrane;macromolecular complex;membrane;membrane part;membrane-bounded organelle;membrane-bounded vesicle;or…			6	6	6	19.5	37.71	0	22	2.31332
7.03071	Decr1	2,4-dienoyl-CoA reductase, mitochondrial	Q64591;G3V734	24.0977	24.5207	24.0737	25.0903	25.4115	24.9209	24.0124	24.1345	22.6545	17.2	17.2	17.2	5.96385	cell part;cytoplasmic part;extracellular membrane-bounded organelle;extracellular organelle;extracellular region part;extracellular vesicular exosome;intracellular membrane-bounded organelle;intracellular organelle;intracellular organelle part;intracellular part;membrane-bounded organelle;membrane-bounded vesicle;mitochondrion;nuclear part;nucleoplasm;organelle;organelle part;vesicle	2,4-dienoyl-CoA reductase (NADPH) activity;binding;catalytic activity;coenzyme binding;cofactor binding;NADP binding;NADPH binding;nucleotide binding;oxidoreductase activity;oxidoreductase activity, acting on the CH-CH group of donors;oxidoreductase activity, acting on the CH-CH group of donors, NAD or NADP as acceptor		2	2	2	10.4	36.132	0	9	4.86505
7.00024	Coq5	2-methoxy-6-polyprenyl-1,4-benzoquinol methylase, mitochondrial	Q4G064	24.2466	24.4749	23.8791	23.7022	23.7822	23.4692	17.2	21.2044	17.2	17.2	17.2	17.2	5.64638	cell part;cytoplasmic part;intracellular membrane-bounded organelle;intracellular organelle;intracellular organelle part;intracellular part;membrane;membrane-bounded organelle;mitochondrial inner membrane;mitochondrial membrane;mitochondrial part;mitochondrion;organelle;organelle inner membrane;organelle membrane;organelle part	catalytic activity;methyltransferase activity;S-adenosylmethionine-dependent methyltransferase activity;transferase activity;transferase activity, transferring one-carbon groups	Ubiquinone and other terpenoid-quinone biosynthesis	2	2	2	10.1	37.3	0	2	4.75059
6.95684	Mfsd1		D3ZV75	24.4204	24.3431	23.707	24.1054	24.2877	23.6132	17.2	17.2	17.2	17.2	17.2	17.2	5.17809	cell part;integral to membrane;intrinsic to membrane;membrane part			1	1	1	3.9	51.2	0.0034878	1	4.55886
6.9121	Ormdl3	ORM1-like protein 3	Q6QI25	24.0745	24.1865	24.0753	23.381	23.2162	23.6411	17.2	17.2	17.2	17.2	17.2	17.2	8.29723	cell part;cytoplasmic part;endoplasmic reticulum;endoplasmic reticulum membrane;endoplasmic reticulum palmitoyltransferase complex;endoplasmic reticulum part;integral to membrane;intracellular membrane-bounded organelle;intracellular organelle;intracellular organelle part;intracellular part;intrinsic to membrane;macromolecular complex;membrane;membrane part;membrane-bounded organelle;organelle;or…			1	1	1	9.8	17.462	0	3	5.169
6.854	Acad9		B1WC61	26.8991	27.1453	27.0072	24.9618	26.0969	24.3371	24.6758	23.8071	21.6128	20.7716	22.518	17.2	1.92367	cell part;cell projection;cytoplasmic part;dendrite;intracellular membrane-bounded organelle;intracellular organelle;intracellular part;membrane-bounded organelle;mitochondrion;neuron projection;nucleus;organelle	acyl-CoA dehydrogenase activity;binding;catalytic activity;coenzyme binding;cofactor binding;flavin adenine dinucleotide binding;oxidoreductase activity;oxidoreductase activity, acting on the CH-CH group of donors	Geraniol degradation;Naphthalene degradation	9	9	9	15.2	68.842	0	20	2.39096
6.8379	Ociad1	OCIA domain-containing protein 1	Q5XIG4	23.4816	24.4192	24.2129	17.2	17.2	17.2	17.2	17.2	17.2	17.2	17.2	17.2	4.75052	cell part;cytoplasmic part;endosome;intracellular membrane-bounded organelle;intracellular organelle;intracellular part;membrane;membrane-bounded organelle;mitochondrion;organelle			1	1	1	10.9	27.659	0	5	4.31563
6.83382	RGD1559896		D3ZY47	22.4117	24.8824	24.8074	23.4539	23.887	23.8441	23.4246	23.6188	17.2	17.2	17.2	17.2	2.96337	cell part;cytoplasm;intracellular part			1	1	1	6.5	35.668	0	3	3.23667
6.82033	Bag6	Large proline-rich protein BAG6	Q6MG49;Q6MG49-2	24.5062	23.9447	23.6101	24.8605	23.0135	24.4105	17.2	25.8809	17.2	17.2	17.2	17.2	4.89183	BAT3 complex;cell part;cytoplasm;cytoplasmic part;cytosol;cytosolic part;ER membrane insertion complex;intracellular membrane-bounded organelle;intracellular organelle;intracellular organelle part;intracellular part;macromolecular complex;membrane-bounded organelle;nuclear part;nucleoplasm;nucleus;organelle;organelle part;protein complex	binding;polyubiquitin binding;proteasome binding;protein binding;protein complex binding;ribonucleoprotein binding;ribosome binding;small conjugating protein binding;ubiquitin binding		3	3	3	4.4	120.01	0	7	4.36797
6.81566	Tmem109	Transmembrane protein 109	Q6AYQ4	23.4376	24.5455	24.0639	24.9509	25.9273	25.3166	17.2	22.2798	21.8148	17.2	17.2	17.2	4.53766	cell part;cytoplasmic part;endoplasmic reticulum membrane;endoplasmic reticulum part;extracellular membrane-bounded organelle;extracellular organelle;extracellular region part;extracellular vesicular exosome;integral to membrane;intracellular organelle part;intracellular part;intrinsic to membrane;membrane;membrane part;membrane-bounded organelle;membrane-bounded vesicle;nuclear membrane;nuclear …			1	1	1	4.9	26.242	0	3	4.20528
6.77713	Mtfr1l	Mitochondrial fission regulator 1-like	Q5XII9	22.9423	24.1882	24.8009	24.3962	25.6073	23.9665	24.4052	20.6358	17.2	17.2	17.2	17.2	3.61329	cell part;cytoplasmic part;intracellular membrane-bounded organelle;intracellular organelle;intracellular part;membrane-bounded organelle;mitochondrion;organelle			3	3	3	16.6	31.73	0	7	3.66964
6.71363	Itm2b	Integral membrane protein 2B;BRI2, membrane form;BRI2 intracellular domain;BRI2C, soluble form;Bri23 peptide	Q5XIE8	23.0376	24.3053	24.398	23.0666	23.2	23.0959	22.2512	22.9648	22.9366	17.2	17.2	17.2	3.97275	cell part;cytoplasmic part;cytoplasmic vesicle membrane;cytoplasmic vesicle part;endosomal part;endosome membrane;extracellular membrane-bounded organelle;extracellular organelle;extracellular region part;extracellular space;extracellular vesicular exosome;Golgi apparatus part;Golgi membrane;Golgi-associated vesicle membrane;integral to membrane;integral to organelle membrane;intracellular organe…	adenyl nucleotide binding;adenyl ribonucleotide binding;ATP binding;beta-amyloid binding;binding;nucleotide binding;protein binding;purine nucleotide binding;purine ribonucleoside triphosphate binding;purine ribonucleotide binding;ribonucleotide binding		1	1	1	7.1	30.314	0	4	3.861
6.66235	Scamp4	Secretory carrier-associated membrane protein 4	Q9ET20;Q5EAN5	23.9157	24.0738	23.5975	21.664	23.2511	17.2	17.2	17.2	17.2	17.2	17.2	17.2	5.93243	cell part;cytoplasmic membrane-bounded vesicle;cytoplasmic part;cytoplasmic vesicle;integral to membrane;intracellular membrane-bounded organelle;intracellular organelle;intracellular part;intrinsic to membrane;membrane part;membrane-bounded organelle;membrane-bounded vesicle;organelle;transport vesicle;vesicle			1	1	1	4.8	25.511	0	2	4.62645
6.66042	Agpat5		G3V965	23.3753	24.0768	24.1291	17.2	17.2	17.2	17.2	17.2	17.2	17.2	17.2	17.2	4.97709	cell part;cytoplasmic part;intracellular membrane-bounded organelle;intracellular organelle;intracellular part;membrane-bounded organelle;mitochondrion;organelle	1-acylglycerol-3-phosphate O-acyltransferase activity;acylglycerol O-acyltransferase activity;catalytic activity;O-acyltransferase activity;transferase activity;transferase activity, transferring acyl groups;transferase activity, transferring acyl groups other than amino-acyl groups		2	2	2	6.4	41.531	0	4	4.31647
6.65535	Psmd13	26S proteasome non-ATPase regulatory subunit 13	B0BN93	26.5551	26.7046	26.7343	30.6886	30.0074	30.1803	26.3502	26.5896	24.496	22.213	17.2	20.615	1.96512	cell part;extracellular membrane-bounded organelle;extracellular organelle;extracellular region part;extracellular vesicular exosome;intracellular membrane-bounded organelle;intracellular organelle;intracellular part;macromolecular complex;membrane;membrane-bounded organelle;membrane-bounded vesicle;nucleus;organelle;proteasome accessory complex;proteasome regulatory particle;protein complex;vesi…		Proteasome	14	14	14	45.7	42.817	0	64	2.39443
6.63796	Ppp6r3		F1MAH5;D3ZBT9	23.4066	24.0011	24.1061	24.8696	24.9533	25.404	24.6215	23.7652	23.4843	17.2	17.2	17.2	5.16106	cell part;cytoplasm;intracellular organelle part;intracellular part;membrane;nuclear part;nucleoplasm;organelle part;plasma membrane			7	7	7	8.8	94.302	0	17	4.37348
6.63502	Trove2		D3ZRN5	22.7574	25.0056	23.742	23.7653	17.2	23.542	24.5359	24.8513	22.5298	17.2	17.2	17.2	3.2831	cell part;cytoplasm;intracellular organelle part;intracellular part;macromolecular complex;nuclear part;nucleoplasm;organelle part;ribonucleoprotein complex	binding;nucleic acid binding;RNA binding;snRNA binding;U2 snRNA binding	Systemic lupus erythematosus	4	4	4	11	60.042	0	11	3.40139
6.61493	Ilvbl		D4ACG2	24.3467	24.9615	24.9245	17.2	17.2	17.2	17.2	17.2	17.2	17.2	17.2	19.9879	2.6499	cell part;membrane	binding;catalytic activity;cation binding;coenzyme binding;cofactor binding;ion binding;magnesium ion binding;metal ion binding;thiamine pyrophosphate binding;vitamin binding		2	2	2	4.8	72.269	0	3	2.93949
6.60648	LOC100911107;Serpinb1b		M0RE01;F8WGA3	24.1965	23.7881	23.4349	24.0365	23.1906	23.6596	24.333	24.295	22.649	17.2	17.2	17.2	5.13495	cell part;cytoplasm;extracellular region part;extracellular space;intracellular part	endopeptidase inhibitor activity;endopeptidase regulator activity;enzyme inhibitor activity;enzyme regulator activity;peptidase inhibitor activity;peptidase regulator activity;serine-type endopeptidase inhibitor activity		4	1	1	13.3	36.899	0.0015408	3	4.34626
6.57891	Ppil2		Q5RKH8	23.3174	24.4024	23.6169	23.6914	24.3955	23.4316	24.6027	24.4886	24.1065	17.2	17.2	17.2	4.46194	cell part;cytoplasm;intracellular membrane-bounded organelle;intracellular organelle;intracellular organelle part;intracellular part;membrane;membrane-bounded organelle;nuclear part;nucleoplasm;nucleus;organelle;organelle part;plasma membrane	acid-amino acid ligase activity;catalytic activity;cis-trans isomerase activity;isomerase activity;ligase activity;ligase activity, forming carbon-nitrogen bonds;peptidyl-prolyl cis-trans isomerase activity;small conjugating protein ligase activity;ubiquitin-protein ligase activity;ubiquitin-ubiquitin ligase activity	Ubiquitin mediated proteolysis	4	4	4	7.7	59.027	0	9	4.0523
6.56944	Epb41l2		D3ZAY2;D3ZAY7;D3ZDT1;D3ZM69	22.7574	24.332	24.219	23.0201	17.2	23.0065	17.2	17.2	22.1443	17.2	17.2	17.2	3.68873	adherens junction;anchoring junction;cell junction;cell part;cell-substrate adherens junction;cell-substrate junction;cytoplasm;cytoskeleton;extracellular membrane-bounded organelle;extracellular organelle;extracellular region part;extracellular vesicular exosome;extrinsic to membrane;focal adhesion;intracellular non-membrane-bounded organelle;intracellular organelle;intracellular organelle part;…	structural molecule activity		2	2	2	2.5	76.967	0	4	3.6354
6.51442	Mogs	Mannosyl-oligosaccharide glucosidase	O88941;G3V743	23.5877	23.0269	24.5286	24.0649	24.4255	23.4863	17.2	22.055	22.0161	17.2	17.2	17.2	3.924	cell part;cytoplasmic part;endoplasmic reticulum membrane;endoplasmic reticulum part;extracellular membrane-bounded organelle;extracellular organelle;extracellular region part;extracellular vesicular exosome;integral to membrane;intracellular organelle part;intracellular part;intrinsic to membrane;membrane;membrane part;membrane-bounded organelle;membrane-bounded vesicle;organelle;organelle membr…	catalytic activity;glucosidase activity;hydrolase activity;hydrolase activity, acting on glycosyl bonds;hydrolase activity, hydrolyzing O-glycosyl compounds;mannosyl-oligosaccharide glucosidase activity	N-Glycan biosynthesis;Protein processing in endoplasmic reticulum	3	3	3	4.6	91.87	0	4	3.74799
6.5063	Tmem43	Transmembrane protein 43	Q5XIP9	28.3532	28.7153	28.5137	26.8702	26.9585	26.9678	17.2	17.2	17.2	22.8325	22.9843	20.2466	2.72166	cell part;cytoplasmic part;endoplasmic reticulum lumen;endoplasmic reticulum part;Golgi apparatus;integral to membrane;integral to nuclear inner membrane;integral to organelle membrane;intracellular membrane-bounded organelle;intracellular organelle;intracellular organelle lumen;intracellular organelle part;intracellular part;intrinsic to membrane;intrinsic to nuclear inner membrane;intrinsic to …			11	11	11	34.8	44.774	0	33	2.96479
6.48332	Prpf38b	Pre-mRNA-splicing factor 38B	Q6AXY7	24.1076	24.2386	22.7037	17.2	22.0051	17.2	17.2	17.2	17.2	17.2	17.2	17.2	3.72018	cell part;intracellular organelle part;intracellular part;macromolecular complex;nuclear part;organelle part;precatalytic spliceosome;ribonucleoprotein complex;spliceosomal complex		Spliceosome	1	1	1	2.2	63.931	0.0005277	2	3.61939
6.482	Sec22b	Vesicle-trafficking protein SEC22b	Q4KM74	21.7723	24.4901	24.7836	22.817	25.0891	23.6704	22.9605	17.2	17.2	17.2	17.2	17.2	2.60294	cell part;cytoplasmic membrane-bounded vesicle;cytoplasmic part;cytoplasmic vesicle;endoplasmic reticulum membrane;endoplasmic reticulum part;endoplasmic reticulum-Golgi intermediate compartment membrane;Golgi apparatus part;Golgi membrane;integral to membrane;intracellular membrane-bounded organelle;intracellular organelle;intracellular organelle part;intracellular part;intrinsic to membrane;mac…	binding;protein binding;SNAP receptor activity;SNARE binding;syntaxin binding	Phagosome;SNARE interactions in vesicular transport	3	3	3	19.1	24.74	0	11	2.86991
6.45447	Smyd5		D3ZII8	25.6915	26.317	25.9041	24.5388	24.6505	24.3454	24.4522	25.2166	25.2352	17.2	24.1492	17.2	1.30159				2	2	2	5	47.068	0	7	1.7812
6.43582	Far1	Fatty acyl-CoA reductase 1	Q66H50	24.942	25.1033	25.4664	22.8848	17.2	22.5839	17.2	17.2	17.2	17.2	17.2	21.8042	1.85368	cell part;cytoplasmic part;integral to membrane;intracellular membrane-bounded organelle;intracellular organelle;intracellular organelle part;intracellular part;intrinsic to membrane;membrane;membrane part;membrane-bounded organelle;microbody;microbody membrane;microbody part;organelle;organelle membrane;organelle part;peroxisomal membrane;peroxisomal part;peroxisome	catalytic activity;fatty-acyl-CoA reductase (alcohol-forming) activity;oxidoreductase activity;oxidoreductase activity, acting on the aldehyde or oxo group of donors;oxidoreductase activity, acting on the aldehyde or oxo group of donors, NAD or NADP as acceptor	Peroxisome	3	3	3	7.6	59.267	0	4	2.2641
6.4166	Pex6	Peroxisome assembly factor 2	P54777	23.0917	23.9358	23.8223	17.2	17.2	17.2	17.2	17.2	17.2	17.2	17.2	17.2	4.76631	cell part;cytoplasmic part;cytosol;intracellular membrane-bounded organelle;intracellular organelle;intracellular organelle part;intracellular part;membrane;membrane-bounded organelle;microbody;microbody membrane;microbody part;organelle;organelle membrane;organelle part;peroxisomal membrane;peroxisomal part	adenyl nucleotide binding;adenyl ribonucleotide binding;ATP binding;ATPase activity;ATPase activity, coupled;binding;catalytic activity;hydrolase activity;hydrolase activity, acting on acid anhydrides;hydrolase activity, acting on acid anhydrides, in phosphorus-containing anhydrides;nucleoside-triphosphatase activity;nucleotide binding;purine nucleotide binding;purine ribonucleoside triphosphate …	Peroxisome	1	1	1	1.7	104.43	0	3	4.10139
6.37051	Snx9		M0R9L3	23.4083	23.2491	24.0541	24.0761	22.7554	24.2678	23.2765	24.143	17.2	17.2	17.2	17.2	4.8783	cell part;clathrin-coated vesicle;coated vesicle;cytoplasmic membrane-bounded vesicle;cytoplasmic part;cytoplasmic vesicle;cytoplasmic vesicle membrane;cytoplasmic vesicle part;endosome;extracellular membrane-bounded organelle;extracellular organelle;extracellular region part;extracellular vesicular exosome;extrinsic to internal side of plasma membrane;extrinsic to membrane;extrinsic to plasma me…	1-phosphatidylinositol binding;binding;lipid binding;phosphatidylinositol binding;phospholipid binding		3	3	3	5	66.44	0	5	4.12033
6.33113	Tmem201		D3Z972;D3ZBW3	23.0797	23.2238	24.2899	22.6715	22.6786	17.2	21.2924	17.2	17.2	17.2	17.2	17.2	4.11155	cell part;intracellular organelle part;intracellular part;membrane;nuclear membrane;nuclear part;organelle membrane;organelle part			1	1	1	2.2	45.616	0.0030181	2	3.76483
6.32749	Ano10	Anoctamin	D3ZF54	24.1122	22.3634	24.1069	24.148	23.8642	23.7872	17.2	17.2	17.2	17.2	17.2	17.2	3.39098	cell part;integral to membrane;intracellular;intrinsic to membrane;membrane;membrane part;plasma membrane	anion channel activity;anion transmembrane transporter activity;calcium activated cation channel activity;cation channel activity;cation transmembrane transporter activity;channel activity;chloride channel activity;gated channel activity;intracellular calcium activated chloride channel activity;ion channel activity;ion gated channel activity;ion transmembrane transporter activity;passive transmem…		2	2	2	3.3	77.094	0	10	3.36198
6.32253	Ubac2		Q3KR85;F1LQF5	23.2071	23.7683	23.5922	23.451	17.2	23.0351	17.2	17.2	17.2	17.2	17.2	17.2	5.55009	cell part;cytoplasmic part;endoplasmic reticulum;intracellular membrane-bounded organelle;intracellular organelle;intracellular part;membrane-bounded organelle;organelle			1	1	1	9	18.041	0.0039024	2	4.31365
6.31708	Usp30	Ubiquitin carboxyl-terminal hydrolase	D3ZPG5	22.8733	24.1185	23.5594	17.2	17.2	17.2	17.2	17.2	17.2	17.2	17.2	17.2	4.2076	cell part;cytoplasmic part;integral to membrane;intracellular membrane-bounded organelle;intracellular organelle;intracellular organelle part;intracellular part;intrinsic to membrane;membrane;membrane part;membrane-bounded organelle;mitochondrial membrane;mitochondrial outer membrane;mitochondrial part;mitochondrion;organelle;organelle membrane;organelle outer membrane;organelle part;outer membra…	catalytic activity;cysteine-type endopeptidase activity;cysteine-type peptidase activity;endopeptidase activity;hydrolase activity;peptidase activity;peptidase activity, acting on L-amino acid peptides;small conjugating protein-specific protease activity;ubiquitin-specific protease activity		1	1	1	5.6	58.206	0	1	3.80525
6.30219	Angptl2		G3V862	22.6245	24.3419	23.5401	17.2	17.2	17.2	17.2	17.2	21.1817	17.2	17.2	17.2	3.65518	extracellular membrane-bounded organelle;extracellular organelle;extracellular region part;extracellular vesicular exosome;membrane-bounded organelle;membrane-bounded vesicle;organelle;vesicle			2	2	2	6.5	57.073	0	3	3.50877
6.28299	Banf1	Barrier-to-autointegration factor;Barrier-to-autointegration factor, N-terminally processed	Q9R1T1	23.4672	24.828	22.1537	25.455	25.7717	24.9683	21.7433	17.2	17.2	17.2	17.2	17.2	2.90642	cell part;chromosome;cytoplasm;extracellular membrane-bounded organelle;extracellular organelle;extracellular region part;extracellular vesicular exosome;intracellular non-membrane-bounded organelle;intracellular organelle;intracellular organelle part;intracellular part;membrane-bounded organelle;membrane-bounded vesicle;non-membrane-bounded organelle;nuclear part;nucleoplasm;organelle;organelle …	binding;DNA binding;nucleic acid binding		2	2	2	28.1	10.044	0	5	3.03225
6.27411	Slc27a1	Long-chain fatty acid transport protein 1	Q6GMM8;P97849	28.1205	28.8588	27.9886	25.3416	24.7202	25.3744	23.3148	24.1181	23.3484	22.9041	21.4557	21.7858	3.58353	caveola;cell part;cytoplasmic part;endomembrane system;endoplasmic reticulum;integral to membrane;intracellular membrane-bounded organelle;intracellular organelle;intracellular part;intrinsic to membrane;membrane;membrane part;membrane raft;membrane-bounded organelle;mitochondrion;organelle;plasma membrane;plasma membrane part	binding;catalytic activity;fatty acid ligase activity;fatty acid transporter activity;ligase activity;ligase activity, forming carbon-sulfur bonds;lipid transporter activity;long-chain fatty acid-CoA ligase activity;nucleotide binding;substrate-specific transporter activity;transporter activity;very long-chain fatty acid-CoA ligase activity	PPAR signaling pathway	12	12	11	24.6	71.346	0	26	3.45649
6.22914	Ube2a		Q6AXR9	23.2096	23.729	23.3488	24.4035	25.097	24.6983	24.7037	25.7461	24.9733	17.2	17.2	17.2	5.63757	cell part;chromatin;chromosomal part;chromosome;cytoplasm;HULC complex;intracellular non-membrane-bounded organelle;intracellular organelle;intracellular organelle part;intracellular part;macromolecular complex;non-membrane-bounded organelle;nuclear chromatin;nuclear chromosome part;nuclear part;organelle;organelle part;protein complex;sex chromosome;ubiquitin conjugating enzyme complex;ubiquitin…	acid-amino acid ligase activity;binding;catalytic activity;enzyme binding;ligase activity;ligase activity, forming carbon-nitrogen bonds;protein binding;small conjugating protein ligase activity;ubiquitin protein ligase binding	Ubiquitin mediated proteolysis	2	2	2	16.7	18.339	0	2	4.28055
6.17486	Zfr	Zinc finger RNA-binding protein	Q562A2	23.7511	23.5217	22.8517	23.9042	22.2521	23.1568	23.0812	17.2	22.07	17.2	17.2	17.2	4.66562	cell part;chromosome;cytoplasm;intracellular non-membrane-bounded organelle;intracellular organelle;intracellular organelle part;intracellular part;non-membrane-bounded organelle;nuclear part;nucleoplasm;organelle;organelle part	binding;cation binding;DNA binding;ion binding;metal ion binding;nucleic acid binding;transition metal ion binding;zinc ion binding		1	1	1	1.6	116.82	0	6	3.9335
6.1653	Stx12	Syntaxin-12	G3V7P1	22.8599	23.3798	23.8561	25.5667	25.7157	24.9842	17.2	17.2	17.2	17.2	17.2	17.2	4.55236	BLOC complex;BLOC-1 complex;cell part;cytoplasmic membrane-bounded vesicle;cytoplasmic part;cytoplasmic vesicle;cytosolic part;endocytic vesicle;endomembrane system;endosomal part;endosome membrane;extracellular membrane-bounded organelle;extracellular organelle;extracellular region part;extracellular vesicular exosome;Golgi apparatus part;Golgi membrane;integral to membrane;intracellular membran…	binding;protein binding;SNAP receptor activity;SNARE binding	Phagosome	2	2	2	11.7	31.187	0	4	3.88323
6.12137	Gpam	Glycerol-3-phosphate acyltransferase 1, mitochondrial	P97564;G3V9J8	22.7281	23.4991	23.7369	17.2	17.2	17.2	17.2	17.2	17.2	17.2	17.2	17.2	4.44227	cell part;cytoplasmic part;integral to membrane;intracellular membrane-bounded organelle;intracellular organelle;intracellular organelle part;intracellular part;intrinsic to membrane;membrane;membrane part;membrane-bounded organelle;mitochondrial inner membrane;mitochondrial membrane;mitochondrial outer membrane;mitochondrial part;mitochondrion;organelle;organelle inner membrane;organelle membran…	catalytic activity;glycerol-3-phosphate O-acyltransferase activity;O-acyltransferase activity;transferase activity;transferase activity, transferring acyl groups;transferase activity, transferring acyl groups other than amino-acyl groups	Glycerolipid metabolism;Glycerophospholipid metabolism	1	1	1	1.4	93.713	0.0047893	2	3.81523
6.11809	Nrap		D3Z802;D4A4K6	22.1622	24.0563	23.7357	22.3461	17.2	21.8013	22.2375	24.0424	22.7538	17.2	17.2	17.2	3.32487	adherens junction;anchoring junction;cell junction;cell part;cell-cell adherens junction;cell-cell junction;cell-substrate adherens junction;cell-substrate junction;contractile fiber;cytoplasmic part;fascia adherens;intracellular non-membrane-bounded organelle;intracellular organelle;intracellular part;muscle tendon junction;myofibril;non-membrane-bounded organelle;organelle	binding;cation binding;ion binding;metal ion binding;transition metal ion binding;zinc ion binding		2	2	2	1.7	192.28	0	3	3.24517
6.08592	Psmb6	Proteasome subunit beta type-6	P28073	25.886	24.8476	24.5021	26.9481	28.2245	29.0875	17.2	17.2	24.2883	22.5779	17.2	17.2	1.52676	cell part;cytoplasm;intracellular membrane-bounded organelle;intracellular organelle;intracellular part;macromolecular complex;membrane-bounded organelle;nucleus;organelle;proteasome core complex;protein complex	catalytic activity;endopeptidase activity;hydrolase activity;peptidase activity;peptidase activity, acting on L-amino acid peptides;threonine-type endopeptidase activity;threonine-type peptidase activity	Proteasome	2	2	2	8.8	25.289	0	4	1.93806
6.06956	Suclg2		F1LPV8	25.2764	24.0608	25.3645	17.2	24.6905	22.8323	21.8104	17.2	22.0695	17.2	22.0929	17.2	1.64422	cell part;cytoplasmic part;intracellular membrane-bounded organelle;intracellular organelle;intracellular part;membrane;membrane-bounded organelle;mitochondrion;organelle;plasma membrane	adenyl nucleotide binding;adenyl ribonucleotide binding;ATP binding;binding;catalytic activity;cation binding;ion binding;ligase activity;metal ion binding;nucleotide binding;purine nucleotide binding;purine ribonucleoside triphosphate binding;purine ribonucleotide binding;ribonucleotide binding		2	2	2	7.2	46.638	0	7	2.0338
6.04904	Gnai3;Gnai1;Gnat1;Gnat3;Gnat2	Guanine nucleotide-binding protein G(k) subunit alpha;Guanine nucleotide-binding protein G(i) subunit alpha-1;Guanine nucleotide-binding protein G(t) subunit alpha-3	P08753;P10824;D3ZSS5;F1LZ83;P29348;D4AA42	23.0529	23.5484	23.1459	22.9088	23.7929	23.1484	22.519	22.6524	22.7392	17.2	17.2	17.2	5.6223	acrosomal vesicle;apical plasma membrane;axoneme;cell body;cell part;cell projection;cell projection part;centrosome;cilium;cytoplasm;cytoplasmic membrane-bounded vesicle;cytoplasmic part;cytoplasmic vesicle;cytoskeletal part;extracellular membrane-bounded organelle;extracellular organelle;extracellular region part;extracellular vesicular exosome;extrinsic to internal side of plasma membrane;extr…	binding;catalytic activity;cation binding;GDP binding;G-protein beta/gamma-subunit complex binding;G-protein coupled photoreceptor activity;G-protein coupled receptor activity;G-protein-coupled receptor binding;GTP binding;GTPase activating protein binding;GTPase activity;guanyl nucleotide binding;guanyl ribonucleotide binding;hydrolase activity;hydrolase activity, acting on acid anhydrides;hydro…	Axon guidance;Chagas disease (American trypanosomiasis);Chemokine signaling pathway;Gap junction;Gastric acid secretion;Leukocyte transendothelial migration;Long-term depression;Melanogenesis;Phototransduction;Progesterone-mediated oocyte maturation;Tight junction;Toxoplasmosis	4	1	1	13	40.522	0.0070159	4	4.16582
6.03232	Sorbs3		Q5XIL4	23.619	23.4221	22.6559	24.598	22.3641	24.3106	23.7344	23.547	22.6304	17.2	17.2	17.2	4.47852	adherens junction;anchoring junction;cell junction;cell part;cell-substrate adherens junction;cell-substrate junction;cytoplasm;focal adhesion;intracellular membrane-bounded organelle;intracellular organelle;intracellular part;membrane-bounded organelle;nucleus;organelle			2	2	2	4.2	82.095	0	3	3.78491
6.02971	Fut8	Alpha-(1,6)-fucosyltransferase	Q6EV76;D4IGX4	23.1936	23.707	22.7885	17.2	17.2	17.2	17.2	17.2	17.2	17.2	17.2	17.2	4.65065	cell part;cytoplasmic part;extracellular membrane-bounded organelle;extracellular organelle;extracellular region part;extracellular vesicular exosome;Golgi apparatus part;Golgi cisterna membrane;Golgi membrane;integral to membrane;intracellular organelle part;intracellular part;intrinsic to membrane;membrane;membrane part;membrane-bounded organelle;membrane-bounded vesicle;organelle;organelle mem…	alpha(1,6)-fucosyltransferase activity;catalytic activity;fucosyltransferase activity;glycoprotein 6-alpha-L-fucosyltransferase activity;transferase activity;transferase activity, transferring glycosyl groups;transferase activity, transferring hexosyl groups	Glycosaminoglycan biosynthesis - keratan sulfate;N-Glycan biosynthesis;Various types of N-glycan biosynthesis	1	1	1	2.4	66.484	0	2	3.85097
6.00903	Fis1	Mitochondrial fission 1 protein	P84817-3;P84817;P84817-2	24.5939	24.13	23.8727	21.4699	22.9534	23.5982	22.4046	20.644	17.2	17.2	17.2	20.1695	2.39418	cell part;cytoplasmic part;integral to membrane;integral to mitochondrial membrane;integral to mitochondrial outer membrane;integral to organelle membrane;integral to peroxisomal membrane;intracellular membrane-bounded organelle;intracellular organelle;intracellular organelle part;intracellular part;intrinsic to membrane;intrinsic to mitochondrial outer membrane;intrinsic to organelle membrane;in…			2	2	2	16.6	16.251	0	4	2.59897
5.99283	Esyt2		D3ZJ32	24.648	24.7122	24.6778	24.42	23.9612	23.9893	23.0163	23.341	22.4159	17.2	21.6595	17.2	1.8036	cell part;cytoplasmic part;endoplasmic reticulum part;extrinsic to internal side of plasma membrane;extrinsic to membrane;extrinsic to plasma membrane;integral to membrane;integral to plasma membrane;intracellular organelle part;intracellular part;intrinsic to endoplasmic reticulum membrane;intrinsic to membrane;intrinsic to organelle membrane;intrinsic to plasma membrane;membrane part;organelle …	alcohol binding;amine binding;binding;calcium ion binding;calcium-dependent phospholipid binding;cation binding;ion binding;lipid binding;metal ion binding;phosphatidylcholine binding;phosphatidylethanolamine binding;phosphatidylinositol binding;phospholipid binding;quaternary ammonium group binding		3	3	3	4.4	94.414	0	3	2.15058
5.97666	Mgat1	Alpha-1,3-mannosyl-glycoprotein 2-beta-N-acetylglucosaminyltransferase	Q09325	22.5571	23.5791	23.3938	23.0277	23.4854	17.2	17.2	17.2	17.2	17.2	17.2	17.2	4.34595	cell part;cytoplasmic part;extracellular membrane-bounded organelle;extracellular organelle;extracellular region part;extracellular vesicular exosome;Golgi apparatus part;Golgi membrane;integral to membrane;intracellular organelle part;intracellular part;intrinsic to membrane;membrane;membrane part;membrane-bounded organelle;membrane-bounded vesicle;organelle;organelle membrane;organelle part;ves…	acetylglucosaminyltransferase activity;alpha-1,3-mannosylglycoprotein 2-beta-N-acetylglucosaminyltransferase activity;binding;catalytic activity;cation binding;ion binding;metal ion binding;transferase activity;transferase activity, transferring glycosyl groups;transferase activity, transferring hexosyl groups;UDP-glycosyltransferase activity	N-Glycan biosynthesis;Various types of N-glycan biosynthesis	1	1	1	3.6	51.585	0	1	3.70219
5.97231	Psma2	Proteasome subunit alpha type-2	P17220	24.8285	26.0041	24.5338	27.5726	28.1441	27.7353	24.4975	23.7653	17.2	17.2	17.2	23.0495	1.39207	cell part;cytoplasm;cytoplasmic mRNA processing body;cytoplasmic part;extracellular membrane-bounded organelle;extracellular organelle;extracellular region part;extracellular vesicular exosome;intracellular membrane-bounded organelle;intracellular non-membrane-bounded organelle;intracellular organelle;intracellular part;macromolecular complex;membrane-bounded organelle;membrane-bounded vesicle;no…	catalytic activity;endopeptidase activity;hydrolase activity;peptidase activity;peptidase activity, acting on L-amino acid peptides;threonine-type endopeptidase activity;threonine-type peptidase activity	Proteasome	5	5	5	33.3	25.926	0	15	1.80931
5.92572	Sptlc1		D4A2H2	24.5543	24.9881	24.5297	23.6361	23.6914	23.3156	22.045	22.6833	22.3432	17.2	21.8949	17.2	1.70745	cell part;cytoplasmic part;endoplasmic reticulum palmitoyltransferase complex;endoplasmic reticulum part;intracellular organelle part;intracellular part;macromolecular complex;membrane part;organelle part;palmitoyltransferase complex;protein complex;serine C-palmitoyltransferase complex;SPOTS complex	binding;C-acyltransferase activity;catalytic activity;cofactor binding;C-palmitoyltransferase activity;palmitoyltransferase activity;pyridoxal phosphate binding;serine C-palmitoyltransferase activity;transferase activity;transferase activity, transferring acyl groups;transferase activity, transferring acyl groups other than amino-acyl groups;vitamin B6 binding;vitamin binding	Sphingolipid metabolism	1	1	1	3	52.548	0	7	2.06325
5.92313	G3bp2		Q6AY21	23.6141	22.9366	22.8187	23.7192	23.5158	22.997	22.9047	23.3736	17.2	17.2	17.2	17.2	4.74034	cell part;intracellular	binding;nucleic acid binding;nucleotide binding		3	3	3	8	50.77	0	13	3.82668
5.89543	Psmd2	26S proteasome non-ATPase regulatory subunit 2	Q4FZT9	30.5601	31.233	31.0109	31.5263	31.1263	31.2294	27.1621	27.6008	26.856	23.7668	25.4846	25.8663	3.02286	cell part;extracellular membrane-bounded organelle;extracellular organelle;extracellular region part;extracellular vesicular exosome;intracellular part;macromolecular complex;membrane;membrane-bounded organelle;membrane-bounded vesicle;organelle;proteasome accessory complex;protein complex;vesicle	enzyme regulator activity	Proteasome	31	31	31	39.6	100.19	0	112	2.98449
5.89383	Araf	Serine/threonine-protein kinase A-Raf	P14056	22.4805	23.4095	23.3915	21.2269	22.1298	21.6837	17.2	22.0352	17.2	17.2	17.2	17.2	4.3642	cell part;cytoplasmic part;cytosol;intracellular part	adenyl nucleotide binding;adenyl ribonucleotide binding;ATP binding;binding;catalytic activity;cation binding;ion binding;kinase activity;MAP kinase kinase kinase activity;metal ion binding;molecular transducer activity;nucleotide binding;phosphotransferase activity, alcohol group as acceptor;protein kinase activity;protein serine/threonine kinase activity;purine nucleotide binding;purine ribonuc…		3	2	2	6.3	67.551	0.0034653	2	3.66821
5.86882	Cept1	Choline/ethanolaminephosphotransferase 1	Q6AXM5	24.3936	24.9237	24.8876	23.8436	24.4453	23.7016	17.2	17.2	17.2	17.2	17.2	22.1985	1.60543	cell part;cytoplasmic part;endoplasmic reticulum membrane;endoplasmic reticulum part;integral to membrane;intracellular organelle part;intracellular part;intrinsic to membrane;membrane;membrane part;nuclear membrane;nuclear part;organelle membrane;organelle part	binding;catalytic activity;cation binding;CDP-alcohol phosphatidyltransferase activity;diacylglycerol cholinephosphotransferase activity;ethanolaminephosphotransferase activity;ion binding;metal ion binding;phosphotransferase activity, for other substituted phosphate groups;transferase activity;transferase activity, transferring phosphorus-containing groups	Ether lipid metabolism;Glycerophospholipid metabolism;Phosphonate and phosphinate metabolism	1	1	1	2.6	46.498	0.0030211	3	1.97277
5.80875	Arhgef7	Rho guanine nucleotide exchange factor 7	O55043;Q52NK0	21.179	24.0174	23.8299	17.2	17.2	17.2	23.6849	21.5462	22.5274	17.2	17.2	17.2	2.4985	adherens junction;anchoring junction;cell body;cell cortex;cell junction;cell part;cell projection;cell projection part;cell-substrate adherens junction;cell-substrate junction;cytoplasm;cytoplasmic part;focal adhesion;growth cone;intracellular part;lamellipodium;macromolecular complex;neuronal cell body;protein complex;ruffle;site of polarized growth	binding;enzyme binding;enzyme regulator activity;GTPase regulator activity;guanyl-nucleotide exchange factor activity;kinase binding;nucleoside-triphosphatase regulator activity;protein binding;protein kinase binding;Ras guanyl-nucleotide exchange factor activity;Rho guanyl-nucleotide exchange factor activity;small GTPase regulator activity	Regulation of actin cytoskeleton	2	2	1	3.9	73.139	0	3	2.62068
5.80861	Cox15		D4A414	25.2997	24.3222	24.1151	24.6232	22.9775	23.8972	22.216	23.8937	21.1423	17.2	21.9112	17.2	1.64389	cell part;cytochrome complex;cytoplasmic part;integral to membrane;intracellular organelle part;intracellular part;intrinsic to membrane;macromolecular complex;membrane;membrane part;mitochondrial inner membrane;mitochondrial membrane;mitochondrial part;organelle inner membrane;organelle membrane;organelle part;protein complex	catalytic activity;oxidoreductase activity;oxidoreductase activity, acting on the CH-CH group of donors	Oxidative phosphorylation;Porphyrin and chlorophyll metabolism;Two-component system	2	2	2	5.3	45.914	0	2	1.9945
5.79549	Ubr1		D3ZQC6	23.9706	24.8921	25.0137	26.1541	26.7091	25.1682	22.387	22.2266	17.2	17.2	17.2	22.0899	1.59802	cell part;cytoplasm;intracellular part;macromolecular complex;proteasome complex;protein complex;ubiquitin ligase complex	amine binding;amino acid binding;binding;carboxylic acid binding;leucine binding		6	6	6	5.4	154.55	0	12	1.95601
5.78638	Hspa2	Heat shock-related 70 kDa protein 2	P14659	20.4862	23.5471	24.9258	24.9343	25.8588	25.6736	24.1057	17.2	22.9148	17.2	17.2	17.2	1.93573	blood microparticle;cell part;cell surface;chromosomal part;cytoplasmic part;cytosol;extracellular membrane-bounded organelle;extracellular organelle;extracellular region part;extracellular vesicular exosome;germ cell nucleus;intracellular membrane-bounded organelle;intracellular organelle;intracellular organelle part;intracellular part;male germ cell nucleus;membrane-bounded organelle;membrane-b…	adenyl nucleotide binding;adenyl ribonucleotide binding;ATP binding;binding;glycolipid binding;lipid binding;nucleotide binding;purine nucleotide binding;purine ribonucleoside triphosphate binding;purine ribonucleotide binding;ribonucleotide binding	Antigen processing and presentation;Endocytosis;MAPK signaling pathway;Measles;Protein processing in endoplasmic reticulum;Spliceosome;Toxoplasmosis	12	3	3	20.1	69.641	0	6	2.21538
5.76944	Dcakd	Dephospho-CoA kinase domain-containing protein	Q6AY55	24.3964	23.5304	23.4209	17.2	23.6432	17.2	21.7512	21.8576	21.2601	17.2	19.6393	17.2	2.57204	cell part;cytoplasmic part;intracellular membrane-bounded organelle;intracellular organelle;intracellular part;membrane;membrane-bounded organelle;mitochondrion;organelle	adenyl nucleotide binding;adenyl ribonucleotide binding;ATP binding;binding;catalytic activity;dephospho-CoA kinase activity;kinase activity;nucleotide binding;phosphotransferase activity, alcohol group as acceptor;purine nucleotide binding;purine ribonucleoside triphosphate binding;purine ribonucleotide binding;ribonucleotide binding;transferase activity;transferase activity, transferring phosph…		2	2	2	5.8	27.352	0.0029925	2	2.65913
5.75727	Lactb		D3ZFJ6	23.2819	23.4979	22.092	25.0861	24.5485	24.9032	24.665	24.5421	21.935	17.2	17.2	17.2	3.71688	cell part;cytoplasmic part;intracellular membrane-bounded organelle;intracellular organelle;intracellular part;membrane-bounded organelle;mitochondrion;organelle			3	3	3	6.7	60.42	0	10	3.31429
5.70088	RGD1309148		D4AEL3	24.1479	24.7386	24.5445	17.2	17.2	23.8337	17.2	23.0357	17.2	21.9282	17.2	17.2	1.64105				1	1	1	12.6	11.417	0	5	1.9756
5.68451	Ndufs5		F7FG98;B5DEL8	22.5981	22.7096	23.3458	17.2	17.2	17.2	17.2	17.2	17.2	17.2	17.2	17.2	4.7768			Alzheimer's disease;Huntington's disease;Oxidative phosphorylation;Parkinson's disease	1	1	1	11.3	12.543	0.0034774	1	3.70834
5.63639	Slc25a26		D4A6Y6	22.3463	23.1348	23.028	17.2	17.2	17.2	17.2	17.2	17.2	17.2	17.2	17.2	4.66087	cell part;cytoplasmic part;integral to membrane;intracellular membrane-bounded organelle;intracellular organelle;intracellular part;intrinsic to membrane;membrane part;membrane-bounded organelle;mitochondrion;organelle			1	1	1	11.3	13.484	0	3	3.64352
5.63247	Atl3	Atlastin-3	F1LR13;Q0ZHH6-2;Q0ZHH6	24.7209	24.0875	24.2499	24.5334	21.7318	24.0185	23.8312	24.2156	17.2	17.2	21.7609	17.2	1.67216	cell part;cytoplasmic part;endoplasmic reticulum;endoplasmic reticulum membrane;endoplasmic reticulum part;integral to membrane;intracellular membrane-bounded organelle;intracellular organelle;intracellular organelle part;intracellular part;intrinsic to membrane;membrane;membrane part;membrane-bounded organelle;organelle;organelle membrane;organelle part	binding;catalytic activity;GTP binding;GTPase activity;guanyl nucleotide binding;guanyl ribonucleotide binding;hydrolase activity;hydrolase activity, acting on acid anhydrides;hydrolase activity, acting on acid anhydrides, in phosphorus-containing anhydrides;identical protein binding;nucleoside-triphosphatase activity;nucleotide binding;protein binding;purine nucleotide binding;purine ribonucleos…		2	2	2	5.5	60.665	0	6	1.98878
5.60774	Syne1		D3ZEA8	23.5105	24.0144	25.2308	26.423	25.9502	26.1237	24.3405	24.4439	22.4903	17.2	21.5325	17.2	1.66631	cell part;cell projection;cell projection part;cytoplasmic part;cytoskeletal part;dendritic spine;envelope;Golgi apparatus;intracellular membrane-bounded organelle;intracellular non-membrane-bounded organelle;intracellular organelle;intracellular organelle part;intracellular part;macromolecular complex;membrane-bounded organelle;midbody;neuron projection;neuron spine;non-membrane-bounded organell…	binding;enzyme binding;protein binding;receptor binding;structural molecule activity		10	10	10	5.1	315.79	0	17	1.9803
5.57088	Calr	Calreticulin	P18418	22.2137	22.7949	23.3041	23.0446	24.5636	22.8869	17.2	21.8311	17.2	17.2	17.2	17.2	4.22142	acrosomal vesicle;adherens junction;anchoring junction;cell junction;cell part;cell surface;cell-substrate adherens junction;cell-substrate junction;cytoplasm;cytoplasmic membrane-bounded vesicle;cytoplasmic part;cytoplasmic vesicle;cytosol;endoplasmic reticulum;endoplasmic reticulum lumen;endoplasmic reticulum part;external side of plasma membrane;extracellular matrix;extracellular membrane-boun…	binding;calcium ion binding;carbohydrate binding;cation binding;glycoprotein binding;hormone binding;ion binding;iron ion binding;metal ion binding;mRNA binding;nucleic acid binding;peptide binding;protein binding;RNA binding;transition metal ion binding;unfolded protein binding	Antigen processing and presentation;Chagas disease (American trypanosomiasis);Phagosome;Protein processing in endoplasmic reticulum	3	3	3	9.4	47.995	0	5	3.44943
5.5421	Tmed10	Transmembrane emp24 domain-containing protein 10	Q63584	24.4565	24.4408	23.7391	23.267	23.663	23.5867	21.2327	23.8312	19.6273	21.6101	17.2	17.2	1.68963	cell part;cis-Golgi network;clathrin-coated vesicle;coated vesicle;COPI-coated vesicle;cytoplasmic membrane-bounded vesicle;cytoplasmic part;cytoplasmic vesicle;cytoplasmic vesicle membrane;cytoplasmic vesicle part;endoplasmic reticulum membrane;endoplasmic reticulum part;endoplasmic reticulum-Golgi intermediate compartment;endoplasmic reticulum-Golgi intermediate compartment membrane;extracellul…	binding;protein binding;protein complex binding		4	4	4	19.2	24.857	0	7	1.98718
5.53027	Slc2a1	Solute carrier family 2, facilitated glucose transporter member 1	P11167	25.1876	26.4318	26.2644	24.4635	24.5747	24.3575	17.2	22.5249	21.4554	17.2	23.0887	21.0044	1.4532	basolateral plasma membrane;blood microparticle;caveola;cell cortex part;cell junction;cell part;cell-cell junction;cortical actin cytoskeleton;cortical cytoskeleton;cytoplasm;cytoplasmic membrane-bounded vesicle;cytoplasmic part;cytoplasmic vesicle;cytoskeletal part;cytoskeleton;cytosol;extracellular membrane-bounded organelle;extracellular organelle;extracellular region part;extracellular vesic…	active transmembrane transporter activity;binding;carbohydrate transmembrane transporter activity;cation transmembrane transporter activity;cation:sugar symporter activity;dehydroascorbic acid transporter activity;D-glucose transmembrane transporter activity;enzyme binding;glucose transmembrane transporter activity;hexose transmembrane transporter activity;ion transmembrane transporter activity;k…	Adipocytokine signaling pathway;Bile secretion;Pathways in cancer;Renal cell carcinoma	3	3	3	5.9	53.962	0	11	1.80289
5.52993	Hpcal1	Hippocalcin-like protein 1	P62749	22.3218	22.5497	23.3182	21.4442	17.2	17.2	17.2	17.2	17.2	17.2	17.2	17.2	4.28457	extracellular membrane-bounded organelle;extracellular organelle;extracellular region part;extracellular vesicular exosome;membrane-bounded organelle;membrane-bounded vesicle;organelle;vesicle	binding;calcium ion binding;cation binding;ion binding;metal ion binding		1	1	1	5.2	22.338	0.0034432	1	3.45313
5.50313	Bag2		F1LQH9	26.1572	26.0489	25.7799	30.1032	29.9864	29.7788	27.8403	28.2647	26.8022	22.5593	17.2	21.7173	1.52375				8	8	8	51.4	19.47	0	56	1.85433
5.46735	Hip1		G3V8Y8	22.3583	22.8694	22.7744	22.873	22.9438	22.509	22.9443	23.3429	22.8872	17.2	17.2	17.2	5.39232	cell part;clathrin coat;clathrin-coated vesicle;coated vesicle;cytoplasmic membrane-bounded vesicle;cytoplasmic part;cytoplasmic vesicle;Golgi apparatus;integral to membrane;intracellular membrane-bounded organelle;intracellular organelle;intracellular part;intrinsic to membrane;macromolecular complex;membrane coat;membrane part;membrane-bounded organelle;membrane-bounded vesicle;organelle;protei…	binding;clathrin binding;lipid binding;phosphatidylinositol binding;phospholipid binding;protein binding	Huntington's disease	1	1	1	1.3	115	0.0015568	1	3.75261
5.38833	Chchd3		D3ZUX5	29.2322	28.9152	28.3482	28.0423	27.7696	28.6339	26.8109	26.8165	25.2552	23.8066	23.439	23.0851	4.07386	cell part;cytoplasmic part;extracellular membrane-bounded organelle;extracellular organelle;extracellular region part;extracellular vesicular exosome;intracellular membrane-bounded organelle;intracellular organelle;intracellular organelle part;intracellular part;membrane;membrane-bounded organelle;membrane-bounded vesicle;mitochondrial inner membrane;mitochondrial membrane;mitochondrial part;nucl…			6	6	6	21.1	26.434	0	40	3.30161
5.35522	Tmem11	Transmembrane protein 11, mitochondrial	B0BN86	23.4464	24.4007	24.1413	17.2	22.7545	22.1564	17.2	17.2	17.2	17.2	17.2	21.5227	1.66058	cell part;cytoplasmic part;integral to membrane;integral to mitochondrial inner membrane;integral to mitochondrial membrane;integral to organelle membrane;intracellular organelle part;intracellular part;intrinsic to membrane;intrinsic to mitochondrial inner membrane;intrinsic to organelle membrane;membrane part;mitochondrial membrane part;mitochondrial part;organelle part			1	1	1	8.4	21.341	0	3	1.93413
5.3545	Ankrd13a		Q5U313	23.8412	23.9255	24.3151	24.071	25.1222	24.5417	17.2	17.2	17.2	17.2	17.2	21.6183	1.64979	cell part;membrane;plasma membrane			5	5	5	11	67.319	0	5	1.92609
5.34456	Dpep1	Dipeptidase 1	P31430	21.8435	23.264	22.5262	24.6618	25.0026	23.9542	24.8449	25.0493	23.2781	17.2	17.2	17.2	3.69852	anchored to membrane;apical part of cell;apical plasma membrane;cell junction;cell part;cell projection membrane;cell projection part;extracellular membrane-bounded organelle;extracellular organelle;extracellular region part;extracellular space;extracellular vesicular exosome;intracellular membrane-bounded organelle;intracellular organelle;intracellular part;intrinsic to membrane;membrane;membran…	amine binding;amino acid binding;binding;carboxylic acid binding;caspase inhibitor activity;caspase regulator activity;catalytic activity;cation binding;cysteine-type endopeptidase inhibitor activity;dipeptidase activity;dipeptidyl-peptidase activity;endopeptidase inhibitor activity;endopeptidase regulator activity;enzyme inhibitor activity;enzyme regulator activity;exopeptidase activity;GPI anch…		3	3	3	7.3	45.522	0	10	3.12517
5.33677	LOC681355;Kctd8		F1M1A6;A6Y7S3	22.7358	25.0251	24.7874	22.7175	24.8124	25.5053	22.0616	24.8667	23.9992	17.2	17.2	22.138	1.38398	extracellular membrane-bounded organelle;extracellular organelle;extracellular region part;extracellular vesicular exosome;macromolecular complex;membrane-bounded organelle;membrane-bounded vesicle;organelle;protein complex;receptor complex;vesicle			2	2	1	7.5	33.279	0	6	1.72193
5.31326	Pbdc1		G3V6C3	24.9991	23.7829	23.4983	23.8027	24.0196	24.3198	24.075	23.9576	23.7072	21.9404	17.2	17.2	1.49452				3	3	3	19.2	22.423	0	11	1.80368
5.26088	Pgs1		D4A5W8	21.8322	22.6879	22.8626	17.2	17.2	17.2	17.2	17.2	17.2	17.2	17.2	17.2	4.10484	cell part;cytoplasmic part;endoplasmic reticulum;intracellular membrane-bounded organelle;intracellular organelle;intracellular organelle part;intracellular part;membrane;membrane-bounded organelle;mitochondrial inner membrane;mitochondrial membrane;mitochondrial part;organelle;organelle inner membrane;organelle membrane;organelle part	catalytic activity;phosphotransferase activity, for other substituted phosphate groups;transferase activity;transferase activity, transferring phosphorus-containing groups	Glycerophospholipid metabolism	1	1	1	2.9	62.469	0.0015337	1	3.25071
5.25482	Ppp6r1		D3ZG37	24.1304	24.6703	22.3466	25.1395	25.4275	25.0172	24.4196	25.1212	23.4206	17.2	17.2	20.9829	1.65865	cell part;cytoplasm;intracellular part			5	5	5	7.1	94.938	0	14	1.91555
5.21009	Yif1b	Protein YIF1B	Q6PEC3-2;Q6PEC3;G3V9N6;G3V8R9	23.7318	23.7353	24.4632	23.6138	24.8804	17.2	17.2	17.2	17.2	17.2	21.9	17.2	1.51822	cell part;integral to membrane;intrinsic to membrane;membrane part			2	2	2	15.1	27.568	0	5	1.80565
5.2045	Spon1	Spondin-1	Q3B7D6;P35446	22.7536	25.0117	24.1725	24.7186	24.6374	24.994	22.7588	24.1754	23.4851	17.2	21.9243	17.2	1.41937	extracellular matrix;extracellular region part;extracellular space;proteinaceous extracellular matrix			4	4	4	5.8	90.756	0	11	1.73075
5.20159	Psmd12		Q5XIC6	26.1233	24.9987	25.4989	29.9134	29.6688	29.7282	24.2815	24.9732	24.428	21.6639	22.1522	17.2	1.49643	cell part;intracellular part;macromolecular complex;proteasome complex;protein complex		Proteasome	17	17	17	35.5	52.936	0	61	1.78817
5.15332	Ndufa8		Q7TP78	27.1186	27.2812	26.3175	24.2849	23.4649	24.441	22.9954	23.7071	21.2857	21.1166	21.7215	22.4193	3.37006	cell part;cytoplasmic part;intracellular organelle part;intracellular part;macromolecular complex;membrane part;membrane-enclosed lumen;mitochondrial intermembrane space;mitochondrial membrane part;mitochondrial part;mitochondrial respiratory chain complex I;NADH dehydrogenase complex;organelle envelope lumen;organelle part;protein complex;respiratory chain complex I		Alzheimer's disease;Huntington's disease;Oxidative phosphorylation;Parkinson's disease	2	2	2	15.9	21.966	0	14	2.89518
5.13617	Dlg1	Disks large homolog 1	Q62696;F1LNM0	23.9085	24.9934	24.7147	24.6657	24.4003	24.2514	17.2	22.5746	23.9319	18.6606	17.2	22.3475	1.51583	axon part;basal lamina;basal plasma membrane;basolateral plasma membrane;cell junction;cell part;cell projection;cell projection membrane;cell projection part;cell-cell junction;cytoplasmic part;cytoskeletal part;endoplasmic reticulum;endoplasmic reticulum membrane;endoplasmic reticulum part;extracellular matrix part;extracellular membrane-bounded organelle;extracellular organelle;extracellular r…	binding;catalytic activity;enzyme binding;glutamate receptor binding;guanylate kinase activity;ionotropic glutamate receptor binding;kinase activity;kinase binding;nucleobase-containing compound kinase activity;nucleotide kinase activity;PDZ domain binding;phosphatase binding;phosphotransferase activity, phosphate group as acceptor;protein binding;protein C-terminus binding;protein domain specifi…	T cell receptor signaling pathway	3	3	3	4.5	100.57	0	5	1.79226
5.06234	Cyc1		D3ZFQ8	29.6925	29.731	30.1267	26.382	26.3494	26.6306	22.3427	25.5883	23.6518	24.4305	25.1061	24.8266	4.52374	cell part;cytoplasmic part;intracellular membrane-bounded organelle;intracellular organelle;intracellular organelle part;intracellular part;membrane;membrane-bounded organelle;mitochondrial inner membrane;mitochondrial membrane;mitochondrial part;mitochondrion;nucleus;organelle;organelle inner membrane;organelle membrane;organelle part	binding;cation binding;electron carrier activity;heme binding;ion binding;iron ion binding;metal ion binding;tetrapyrrole binding;transition metal ion binding		2	2	2	6	23.021	0	27	3.28689
5.05969	Glul	Glutamine synthetase	P09606	29.4738	29.8174	29.7065	26.0092	25.7151	26.2385	26.3367	26.5796	25.3959	25.8386	24.5776	23.4026	2.68692	axon part;axon terminus;cell part;cell projection;cell projection part;cytoplasm;cytoplasmic part;endoplasmic reticulum;extracellular membrane-bounded organelle;extracellular organelle;extracellular region part;extracellular vesicular exosome;intracellular membrane-bounded organelle;intracellular organelle;intracellular part;macromolecular complex;membrane-bounded organelle;membrane-bounded vesic…	acid-ammonia (or amide) ligase activity;adenyl nucleotide binding;adenyl ribonucleotide binding;amine binding;amino acid binding;ammonia ligase activity;ATP binding;binding;carbon-carbon lyase activity;carboxylic acid binding;carboxy-lyase activity;catalytic activity;cation binding;dynein binding;dynein light chain binding;glutamate binding;glutamate decarboxylase activity;glutamate-ammonia ligas…	Alanine, aspartate and glutamate metabolism;Arginine and proline metabolism;Nitrogen metabolism;Two-component system	6	6	6	17.4	42.267	0	22	2.51652
5.05181	Copg1	Coatomer subunit gamma-1	Q4AEF8	21.7066	23.503	21.5458	23.8592	23.713	19.6981	20.222	17.2	22.4347	17.2	17.2	17.2	2.88907	cell part;COPI vesicle coat;cytoplasmic part;cytoplasmic vesicle part;cytosol;Golgi apparatus part;Golgi membrane;intracellular organelle part;intracellular part;macromolecular complex;membrane;membrane coat;membrane part;organelle membrane;organelle part;protein complex;vesicle coat	structural molecule activity		3	3	3	3.8	97.613	0	3	2.62116
5.0234	Efhd2	EF-hand domain-containing protein D2	Q4FZY0	21.6902	22.6196	22.3604	22.656	17.2	22.4283	17.2	17.2	23.2801	17.2	17.2	17.2	4.26532	cell part;membrane part;membrane raft	binding;calcium ion binding;cation binding;ion binding;metal ion binding		2	2	2	8.8	26.759	0.0092123	1	3.18563
4.94542	Arl6ip6	ADP-ribosylation factor-like protein 6-interacting protein 6	Q68FV2	23.7057	21.5529	21.1777	24.4399	22.7399	24.8278	17.2	17.2	20.0221	17.2	17.2	17.2	2.4835	cell part;integral to membrane;intrinsic to membrane;membrane part			1	1	1	5.4	24.596	0.0061062	2	2.36894
4.89869	Lamb3		F1LPI5	23.5669	22.9771	24.0296	21.0066	17.2	17.2	17.2	17.2	17.2	17.2	17.2	21.4774	1.54811	extracellular matrix part;extracellular region part;laminin complex;laminin-5 complex;macromolecular complex;protein complex	binding;protein binding;protein complex binding	Amoebiasis;ECM-receptor interaction;Focal adhesion;Pathways in cancer;Small cell lung cancer;Toxoplasmosis	2	2	2	2.5	129.11	0	3	1.77619
4.89659	Thada		D3ZVT2	20.071	23.2617	22.957	17.2	22.8672	21.663	21.0812	17.2	21.4112	17.2	17.2	17.2	2.06836				2	2	2	1	217.24	0.0092336	1	2.11371
4.85195	Sf3b3		E9PT66	21.4658	22.5133	22.1767	17.2	23.9674	23.7117	17.2	17.2	22.1728	17.2	17.2	17.2	4.01873	catalytic step 2 spliceosome;cell part;intracellular membrane-bounded organelle;intracellular organelle;intracellular organelle part;intracellular part;macromolecular complex;membrane-bounded organelle;nuclear part;nucleus;organelle;organelle part;ribonucleoprotein complex;spliceosomal complex;U12-type spliceosomal complex	binding;nucleic acid binding;RNA binding	Spliceosome	2	2	2	1.8	135.55	0	1	3.01598
4.82278	Slc1a3	Excitatory amino acid transporter 1	P24942;P24942-2;G3V846	22.2138	22.5243	21.3302	20.08	20.9691	20.4495	17.2	17.2	17.2	17.2	17.2	17.2	3.75668	basolateral plasma membrane;cell body;cell part;cell projection;cell projection part;cell surface;cytoplasmic part;dendritic spine;extracellular matrix part;extracellular region part;fibril;integral to membrane;intracellular organelle part;intracellular part;intrinsic to membrane;membrane;membrane part;mitochondrial inner membrane;mitochondrial membrane;mitochondrial part;neuron projection;neuron…	acidic amino acid transmembrane transporter activity;active transmembrane transporter activity;amine binding;amine transmembrane transporter activity;amino acid binding;amino acid transmembrane transporter activity;anion transmembrane transporter activity;anion:cation symporter activity;binding;carboxylic acid binding;carboxylic acid transmembrane transporter activity;cation transmembrane transpo…		1	1	1	2.8	59.697	0.0015576	1	2.9093
4.77254	Kif13b		Q70AM4	22.0043	22.2927	21.6207	17.2	17.2	17.2	17.2	17.2	23.8198	17.2	17.2	17.2	4.78475	axon;cell part;cell projection;cytoplasm;cytoskeletal part;intracellular organelle part;intracellular part;kinesin complex;macromolecular complex;microtubule;microtubule associated complex;neuron projection;organelle part;protein complex	adenyl nucleotide binding;adenyl ribonucleotide binding;ATP binding;ATPase activity;binding;catalytic activity;hydrolase activity;hydrolase activity, acting on acid anhydrides;hydrolase activity, acting on acid anhydrides, in phosphorus-containing anhydrides;microtubule motor activity;motor activity;nucleoside-triphosphatase activity;nucleotide binding;purine nucleotide binding;purine ribonucleos…		2	2	1	1.2	196.62	0	2	3.19311
4.71526	Psmd1	26S proteasome non-ATPase regulatory subunit 1	G3V8B6;O88761	26.5684	27.2062	27.3964	30.3858	30.4244	30.1806	25.7499	26.1636	25.1013	22.1435	22.8766	22.0052	3.66753	cell part;extracellular membrane-bounded organelle;extracellular organelle;extracellular region part;extracellular vesicular exosome;intracellular part;macromolecular complex;membrane;membrane-bounded organelle;membrane-bounded vesicle;organelle;proteasome accessory complex;proteasome complex;protein complex;vesicle	enzyme regulator activity	Proteasome	21	21	21	26	105.7	0	75	2.82602
4.71156	Ralb;Rala	Ras-related protein Ral-A;Ras-related protein Ral-B	F1LQ62;P63322;P36860	20.8358	22.9125	21.9864	22.2456	22.8458	21.3294	17.2	20.564	17.2	17.2	17.2	17.2	2.84561	adherens junction;anchoring junction;autophagic vacuole;cell cortex part;cell division site part;cell junction;cell part;cell-substrate adherens junction;cell-substrate junction;cleavage furrow;cytoplasmic membrane-bounded vesicle;cytoplasmic part;cytoplasmic vesicle;cytosol;endocytic vesicle;exocyst;extracellular membrane-bounded organelle;extracellular organelle;extracellular region part;extrac…	binding;catalytic activity;Edg-2 lysophosphatidic acid receptor binding;endothelial differentiation G-protein coupled receptor binding;GDP binding;G-protein-coupled receptor binding;GTP binding;GTPase activity;guanyl nucleotide binding;guanyl ribonucleotide binding;hydrolase activity;hydrolase activity, acting on acid anhydrides;hydrolase activity, acting on acid anhydrides, in phosphorus-contain…	Pancreatic cancer;Pathways in cancer	1	1	1	6.9	20.072	0	3	2.47889
4.6878	Ndufs8		B0BNE6	21.3482	22.3874	21.9278	20.7278	21.3995	20.4988	19.7769	20.0084	17.2	17.2	17.2	17.2	4.0052	cell part;cytoplasmic part;intracellular organelle part;intracellular part;macromolecular complex;membrane part;mitochondrial membrane part;mitochondrial part;mitochondrial respiratory chain complex I;NADH dehydrogenase complex;organelle part;protein complex;respiratory chain complex I	4 iron, 4 sulfur cluster binding;binding;catalytic activity;iron-sulfur cluster binding;metal cluster binding;NADH dehydrogenase activity;oxidoreductase activity;oxidoreductase activity, acting on NADH or NADPH	Alzheimer's disease;Huntington's disease;Oxidative phosphorylation;Parkinson's disease	2	2	2	9.4	23.97	0.0010438	2	2.92865
4.68072	Flot2	Flotillin-2	Q9Z2S9;Q9Z2S9-3;Q9Z2S9-2	21.1727	22.2985	22.1709	22.1607	17.2	21.4223	19.8328	17.2	17.2	17.2	17.2	17.2	3.71433	acrosomal membrane;adherens junction;anchoring junction;caveola;cell junction;cell part;cell-substrate adherens junction;cell-substrate junction;cytoplasmic membrane-bounded vesicle;cytoplasmic part;cytoplasmic vesicle;cytoplasmic vesicle membrane;cytoplasmic vesicle part;endocytic vesicle;endosome;extracellular membrane-bounded organelle;extracellular organelle;extracellular region part;extracel…	binding;enzyme binding;glutamate receptor binding;ionotropic glutamate receptor binding;protease binding;protein binding;receptor binding	Insulin signaling pathway	2	2	2	5.8	47.037	0.0038873	1	2.82669
4.62411	Slc25a40	Solute carrier family 25 member 40	Q498U3;Q498U3-2	21.5932	21.7673	22.1118	21.5281	20.646	17.2	20.2222	21.3346	20.6788	17.2	17.2	17.2	5.15334	cell part;cytoplasmic part;integral to membrane;intracellular organelle part;intracellular part;intrinsic to membrane;membrane;membrane part;mitochondrial inner membrane;mitochondrial membrane;mitochondrial part;organelle inner membrane;organelle membrane;organelle part			2	2	2	6.2	38.061	0	1	3.18381
4.55551	Cdc42bpb;Cdc42bpa	Serine/threonine-protein kinase MRCK beta;Serine/threonine-protein kinase MRCK alpha	Q7TT49;O54874;G3V6C9	21.5028	22.1473	21.6164	17.2	17.2	17.2	17.2	17.2	17.2	17.2	17.2	17.2	4.66918	actomyosin;cell junction;cell leading edge;cell part;cell-cell junction;cytoplasm;cytoskeletal part;extracellular membrane-bounded organelle;extracellular organelle;extracellular region part;extracellular vesicular exosome;intracellular organelle part;intracellular part;membrane;membrane-bounded organelle;membrane-bounded vesicle;organelle;organelle part;plasma membrane;vesicle	adenyl nucleotide binding;adenyl ribonucleotide binding;ATP binding;binding;catalytic activity;cation binding;enzyme binding;GTPase binding;identical protein binding;ion binding;kinase activity;magnesium ion binding;metal ion binding;nucleotide binding;phosphotransferase activity, alcohol group as acceptor;protein binding;protein kinase activity;protein serine/threonine kinase activity;purine nuc…		2	2	2	1.1	194.89	0.0015345	2	3.03975
4.49793	Samm50	Sorting and assembly machinery component 50 homolog	Q6AXV4	28.3707	28.9306	28.6062	27.0748	27.4425	27.2184	25.7906	26.2639	25.0383	23.4262	24.523	24.4644	3.48476	cell part;cytoplasmic part;extracellular membrane-bounded organelle;extracellular organelle;extracellular region part;extracellular vesicular exosome;integral to membrane;intracellular organelle part;intracellular part;intrinsic to membrane;macromolecular complex;membrane;membrane part;membrane-bounded organelle;membrane-bounded vesicle;mitochondrial inner membrane;mitochondrial membrane;mitochon…			10	10	10	24.3	51.96	0	37	2.6592
4.4837	Cpt1a	Carnitine O-palmitoyltransferase 1, liver isoform	P32198	29.0068	29.5659	29.1994	27.2415	27.2858	27.0218	25.7286	25.7715	25.2355	24.9029	24.6978	24.7203	4.84696	cell part;cytoplasmic part;integral to membrane;integral to mitochondrial membrane;integral to mitochondrial outer membrane;integral to organelle membrane;intracellular membrane-bounded organelle;intracellular organelle;intracellular organelle part;intracellular part;intrinsic to membrane;intrinsic to mitochondrial outer membrane;intrinsic to organelle membrane;membrane;membrane part;membrane-bou…	binding;carnitine O-acyltransferase activity;carnitine O-palmitoyltransferase activity;catalytic activity;identical protein binding;O-acyltransferase activity;O-palmitoyltransferase activity;palmitoyltransferase activity;protein binding;transferase activity;transferase activity, transferring acyl groups;transferase activity, transferring acyl groups other than amino-acyl groups	Adipocytokine signaling pathway;Fatty acid metabolism;PPAR signaling pathway	11	10	10	17.5	88.124	0	50	3.03693
4.47327	Timm23;RGD1559672	Mitochondrial import inner membrane translocase subunit Tim23	Q5XIW0;O35093;D4ACB3	26.4668	27.4033	26.9495	25.3784	25.8206	25.4159	24.5766	24.9541	24.468	22.1004	22.9347	22.3646	3.59109	cell part;cytoplasmic part;integral to membrane;intracellular organelle part;intracellular part;intrinsic to membrane;macromolecular complex;membrane;membrane part;mitochondrial inner membrane;mitochondrial inner membrane presequence translocase complex;mitochondrial membrane;mitochondrial membrane part;mitochondrial part;organelle inner membrane;organelle membrane;organelle part;protein complex	active transmembrane transporter activity;macromolecule transmembrane transporter activity;P-P-bond-hydrolysis-driven protein transmembrane transporter activity;P-P-bond-hydrolysis-driven transmembrane transporter activity;primary active transmembrane transporter activity;protein transmembrane transporter activity;protein transporter activity;substrate-specific transmembrane transporter activity;…		2	2	2	12.9	21.873	0	12	2.68557
4.46357	Atxn10	Ataxin-10	Q9ER24	26.1908	26.527	26.3763	25.8633	25.287	25.1647	20.9863	21.0005	24.4735	21.2084	20.1207	24.3742	1.59937	cell body;cell part;cell projection;cytoplasm;cytoplasmic part;cytosol;dendrite;extracellular region part;extracellular space;intracellular part;membrane;neuron projection;neuronal cell body;perinuclear region of cytoplasm;plasma membrane	binding;enzyme binding;identical protein binding;protein binding		8	8	8	19.6	53.726	0	21	1.73042
4.45484	Afg3l2		F1LN92	25.5701	26.3996	26.4803	23.4653	24.5674	23.2211	22.6885	22.931	23.1015	21.1404	21.7735	22.1716	3.35736	cell part;cytoplasmic part;integral to membrane;intracellular organelle part;intracellular part;intrinsic to membrane;membrane;membrane part;mitochondrial inner membrane;mitochondrial membrane;mitochondrial part;organelle inner membrane;organelle membrane;organelle part	adenyl nucleotide binding;adenyl ribonucleotide binding;ATP binding;binding;catalytic activity;cation binding;endopeptidase activity;hydrolase activity;ion binding;metal ion binding;metalloendopeptidase activity;metallopeptidase activity;nucleotide binding;peptidase activity;peptidase activity, acting on L-amino acid peptides;purine nucleotide binding;purine ribonucleoside triphosphate binding;pu…		5	5	5	6.9	89.35	0	10	2.59297
4.38657	Immt	Mitochondrial inner membrane protein	Q3KR86	30.6836	30.8265	30.6415	29.911	29.3741	29.7582	28.4536	29.2719	27.9272	26.2176	26.5932	26.181	5.17072	cell part;cytoplasmic part;integral to membrane;intracellular membrane-bounded organelle;intracellular organelle;intracellular organelle part;intracellular part;intrinsic to membrane;membrane;membrane part;membrane-bounded organelle;mitochondrial inner membrane;mitochondrial membrane;mitochondrial part;mitochondrion;organelle;organelle inner membrane;organelle membrane;organelle part			17	17	17	32.8	67.176	0	152	3.03966
4.36548	Cdipt	CDP-diacylglycerol--inositol 3-phosphatidyltransferase	P70500	27.0102	27.5528	27.4274	25.1286	25.24	25.8522	24.7992	25.2327	23.3923	22.1861	23.5253	23.1826	3.26068	cell part;cytoplasmic part;endoplasmic reticulum membrane;endoplasmic reticulum part;Golgi apparatus;Golgi apparatus part;Golgi membrane;integral to membrane;intracellular membrane-bounded organelle;intracellular organelle;intracellular organelle part;intracellular part;intrinsic to membrane;membrane;membrane part;membrane-bounded organelle;organelle;organelle membrane;organelle part;plasma membr…	alcohol binding;binding;carbohydrate binding;catalytic activity;cation binding;CDP-alcohol phosphatidyltransferase activity;CDP-diacylglycerol-inositol 3-phosphatidyltransferase activity;diacylglycerol binding;ion binding;lipid binding;manganese ion binding;metal ion binding;phosphotransferase activity, for other substituted phosphate groups;transferase activity;transferase activity, transferring…	Glycerophospholipid metabolism;Inositol phosphate metabolism;Phosphatidylinositol signaling system	4	4	4	21.1	23.613	0	17	2.51779
4.33002	Akap12	A-kinase anchor protein 12	Q5QD51;Q5QD51-3;E9PU09;Q5QD51-2	20.9441	21.609	22.0369	17.2	17.2	17.2	17.2	17.2	17.2	17.2	17.2	17.2	3.77399	adherens junction;anchoring junction;cell junction;cell part;cell-substrate adherens junction;cell-substrate junction;cytoplasm;cytoskeleton;focal adhesion;intracellular non-membrane-bounded organelle;intracellular organelle;intracellular part;membrane;non-membrane-bounded organelle;organelle;plasma membrane			1	1	1	0.9	181.11	0.0025432	1	2.67629
4.26195	Hhatl		D4A9P9	26.7667	26.4449	26.4394	25.7966	25.407	24.1283	24.4053	22.1344	22.7764	20.8182	23.4212	22.6257	2.26782	cell part;cytoplasmic part;endoplasmic reticulum;integral to membrane;intracellular membrane-bounded organelle;intracellular organelle;intracellular part;intrinsic to membrane;membrane part;membrane-bounded organelle;organelle;perinuclear region of cytoplasm			5	5	5	12.5	56.377	0	15	2.0513
4.23599	Trim32		Q66H79	26.3917	26.6262	26.3916	24.0173	24.4604	24.2326	21.394	23.9321	21.7519	23.0256	21.8559	21.8201	3.33155	cell part;contractile fiber part;cytoplasmic part;cytoskeletal part;intracellular membrane-bounded organelle;intracellular organelle;intracellular organelle part;intracellular part;macromolecular complex;membrane-bounded organelle;muscle myosin complex;myosin complex;myosin filament;myosin II complex;nucleus;organelle;organelle part;protein complex;striated muscle myosin thick filament	binding;cation binding;ion binding;metal ion binding;nucleic acid binding;protein binding;RNA binding;transition metal ion binding;translation initiation factor binding;zinc ion binding	Ubiquitin mediated proteolysis	5	5	5	8.9	72.153	0	14	2.48644
4.18784	Psmc5	26S protease regulatory subunit 8	P62198	26.6294	27.3214	27.3782	30.8094	30.8623	30.4757	26.3154	26.5123	24.5811	23.1055	23.1003	22.5597	3.80922	blood microparticle;cell part;cytoplasm;cytoplasmic part;cytoplasmic vesicle;cytosolic part;cytosolic proteasome complex;extracellular membrane-bounded organelle;extracellular organelle;extracellular region part;extracellular vesicular exosome;inclusion body;intracellular membrane-bounded organelle;intracellular organelle;intracellular organelle part;intracellular part;macromolecular complex;memb…	adenyl nucleotide binding;adenyl ribonucleotide binding;ATP binding;ATPase activity;binding;catalytic activity;G-protein-coupled receptor binding;hormone receptor binding;hydrolase activity;hydrolase activity, acting on acid anhydrides;hydrolase activity, acting on acid anhydrides, in phosphorus-containing anhydrides;nucleoside-triphosphatase activity;nucleotide binding;peptide hormone receptor b…	Proteasome	23	23	23	55.2	45.626	0	98	2.61544
4.06764	Dpm1		D4A8N1	26.5478	27.3975	27.0929	25.9255	26.3261	25.4873	24.8917	24.4225	24.6486	21.129	23.8661	23.8402	1.90509	cell part;cytoplasmic part;dolichol-phosphate-mannose synthase complex;endoplasmic reticulum membrane;endoplasmic reticulum part;intracellular membrane-bounded organelle;intracellular organelle;intracellular organelle part;intracellular part;macromolecular complex;mannosyltransferase complex;membrane;membrane part;membrane-bounded organelle;nucleus;organelle;organelle membrane;organelle part;prot…	alcohol binding;binding;carbohydrate binding;catalytic activity;dolichyl-phosphate beta-D-mannosyltransferase activity;dolichyl-phosphate-mannose-protein mannosyltransferase activity;mannose binding;mannosyltransferase activity;monosaccharide binding;sugar binding;transferase activity;transferase activity, transferring glycosyl groups;transferase activity, transferring hexosyl groups	N-Glycan biosynthesis	5	5	5	24.2	29.249	0	21	1.81471
4.0008	Myh7	Myosin-7	G3V8B0;P02564	26.0287	27.0022	26.3663	27.1397	25.6126	26.4845	24.1947	24.3104	24.1167	20.9489	22.942	23.5038	2.07676	actin filament bundle;actomyosin;adherens junction;anchoring junction;cell junction;cell part;cell-substrate adherens junction;cell-substrate junction;contractile fiber;contractile fiber part;cytoplasmic part;cytoskeletal part;focal adhesion;intracellular non-membrane-bounded organelle;intracellular organelle;intracellular organelle part;intracellular part;macromolecular complex;muscle myosin com…	actin-dependent ATPase activity;adenyl nucleotide binding;adenyl ribonucleotide binding;ATP binding;ATPase activity;ATPase activity, coupled;binding;catalytic activity;hydrolase activity;hydrolase activity, acting on acid anhydrides;hydrolase activity, acting on acid anhydrides, in phosphorus-containing anhydrides;identical protein binding;microfilament motor activity;motor activity;nucleoside-tr…	Tight junction;Viral myocarditis	47	8	8	30.5	222.9	0	26	1.8818
3.96459	Hsp90aa1	Heat shock protein HSP 90-alpha	P82995	25.6278	26.8651	25.6733	26.0198	26.9981	26.5171	25.5783	25.4854	25.7875	21.5673	21.2513	23.4539	2.11558	apical plasma membrane;basolateral plasma membrane;brush border membrane;cell body;cell part;cell projection;cell projection membrane;cell projection part;cell surface;cytoplasm;cytoplasmic membrane-bounded vesicle;cytoplasmic part;cytoplasmic vesicle;cytosol;extracellular matrix;extracellular membrane-bounded organelle;extracellular organelle;extracellular region part;extracellular vesicular exo…	adenyl deoxyribonucleotide binding;adenyl nucleotide binding;adenyl ribonucleotide binding;ATP binding;ATPase activity;binding;catalytic activity;CTP binding;dATP binding;deoxyribonucleotide binding;enzyme binding;enzyme regulator activity;GDP-dissociation inhibitor binding;GTP binding;guanyl nucleotide binding;guanyl ribonucleotide binding;hydrolase activity;hydrolase activity, acting on acid an…	Antigen processing and presentation;NOD-like receptor signaling pathway;Pathways in cancer;Plant-pathogen interaction;Progesterone-mediated oocyte maturation;Prostate cancer;Protein processing in endoplasmic reticulum	19	11	11	23.6	84.814	0	29	1.88965
3.94135	Hspa1a	Heat shock 70 kDa protein 1A/1B	Q07439	27.4265	26.7612	26.9179	29.4713	28.8937	29.0767	28.1836	28.5751	27.1391	22.1402	23.4996	23.6417	2.79229				16	13	9	29	70.184	0	77	2.16674
3.90593	Psmd6		Q6PCT9	26.9867	27.7074	26.6779	30.74	30.5683	30.5066	25.4612	26.9605	25.37	22.564	23.0181	24.0722	2.7098	cell part;extracellular membrane-bounded organelle;extracellular organelle;extracellular region part;extracellular vesicular exosome;intracellular part;macromolecular complex;membrane-bounded organelle;membrane-bounded vesicle;organelle;proteasome regulatory particle;protein complex;vesicle		Proteasome	21	21	21	43.2	45.598	0	96	2.12173
3.87807	Txlna		B2GV14	26.5724	26.9821	26.7169	24.8108	23.426	25.2854	22.6186	24.0274	22.4871	22.6033	23.5888	22.4451	3.29621	cell part;cytoplasm;intracellular part;membrane			6	6	6	10.1	62.566	0	10	2.312
3.86614	Hspa5	78 kDa glucose-regulated protein	P06761	33.7179	33.6348	33.7505	33.7381	33.3104	33.5108	31.8331	32.3334	31.2587	29.8221	29.8953	29.7874	6.88735	adherens junction;anchoring junction;cell junction;cell part;cell surface;cell-substrate adherens junction;cell-substrate junction;cytoplasmic membrane-bounded vesicle;cytoplasmic part;cytoplasmic vesicle;endoplasmic reticulum;endoplasmic reticulum chaperone complex;endoplasmic reticulum lumen;endoplasmic reticulum part;endoplasmic reticulum-Golgi intermediate compartment;extracellular membrane-b…	adenyl nucleotide binding;adenyl ribonucleotide binding;ATP binding;binding;misfolded protein binding;nucleotide binding;protein binding;purine nucleotide binding;purine ribonucleoside triphosphate binding;purine ribonucleotide binding;ribonucleoprotein binding;ribonucleotide binding;ribosome binding;unfolded protein binding	Prion diseases;Protein export;Protein processing in endoplasmic reticulum	36	36	34	49.8	72.346	0	619	2.87044
3.86399	Stt3a		B4F7C9	26.7406	26.5286	26.3238	25.8971	26.1664	25.8017	17.2	24.086	21.9727	21.068	22.9498	23.9832	1.96026	cell part;cytoplasmic part;endoplasmic reticulum part;intracellular organelle part;intracellular part;macromolecular complex;membrane part;oligosaccharyltransferase complex;organelle part;protein complex	catalytic activity;dolichyl-diphosphooligosaccharide-protein glycotransferase activity;oligosaccharyl transferase activity;transferase activity;transferase activity, transferring glycosyl groups;transferase activity, transferring hexosyl groups	N-Glycan biosynthesis;Protein processing in endoplasmic reticulum;Various types of N-glycan biosynthesis	5	5	4	6.8	80.597	0	10	1.78742
3.82958	Psmc1	26S protease regulatory subunit 4	P62193	26.7279	26.8919	26.9974	30.2137	30.0855	30.2022	25.5491	26.6803	24.2857	22.898	23.3312	22.8994	4.69936	cell part;cytoplasmic part;cytosolic part;cytosolic proteasome complex;intracellular membrane-bounded organelle;intracellular organelle;intracellular organelle part;intracellular part;macromolecular complex;membrane-bounded organelle;nuclear part;nuclear proteasome complex;nucleus;organelle;organelle part;proteasome accessory complex;proteasome complex;proteasome regulatory particle, base subcomp…	adenyl nucleotide binding;adenyl ribonucleotide binding;ATP binding;ATPase activity;binding;catalytic activity;hydrolase activity;hydrolase activity, acting on acid anhydrides;hydrolase activity, acting on acid anhydrides, in phosphorus-containing anhydrides;nucleoside-triphosphatase activity;nucleotide binding;protein binding;purine nucleotide binding;purine ribonucleoside triphosphate binding;p…	Proteasome	18	18	18	44.8	49.184	0	59	2.61566
3.78196	Igf2r		G3V824	25.5477	26.2628	26.0083	26.8168	26.7239	26.6398	24.0665	24.5131	24.5357	21.7022	21.4783	23.2923	2.46798	adherens junction;anchoring junction;cell junction;cell part;cell surface;cell-substrate adherens junction;cell-substrate junction;clathrin-coated vesicle;coated vesicle;cytoplasmic membrane-bounded vesicle;cytoplasmic part;cytoplasmic vesicle;endocytic vesicle;endosome;extracellular membrane-bounded organelle;extracellular organelle;extracellular region part;extracellular vesicular exosome;focal…	binding;carbohydrate binding;mannose binding;monosaccharide binding;sugar binding;transporter activity		8	8	8	3.9	273.59	0	16	1.98197
3.7647	Daam1		D4ABM3	23.8599	24.7217	24.5406	22.7459	24.1257	22.4479	22.8901	22.8917	22.4796	19.2231	21.664	20.9411	2.09128	actin filament bundle;actomyosin;cell part;cytoplasm;cytoskeletal part;intracellular organelle part;intracellular part;membrane;organelle part;plasma membrane;stress fiber		Wnt signaling pathway	4	4	4	4.6	112.64	0	12	1.81875
3.64739	Yme1l1	ATP-dependent zinc metalloprotease YME1L1	G3V886;Q925S8	28.6008	29.3224	29.0529	26.7115	26.0217	26.5031	25.7205	26.6411	25.7181	25.2705	24.8098	25.9537	3.12362	cell part;cytoplasmic part;integral to membrane;intracellular organelle part;intracellular part;intrinsic to membrane;membrane;membrane part;mitochondrial inner membrane;mitochondrial membrane;mitochondrial part;organelle inner membrane;organelle membrane;organelle part	adenyl nucleotide binding;adenyl ribonucleotide binding;ATP binding;binding;catalytic activity;cation binding;endopeptidase activity;hydrolase activity;ion binding;metal ion binding;metalloendopeptidase activity;metallopeptidase activity;nucleotide binding;peptidase activity;peptidase activity, acting on L-amino acid peptides;purine nucleotide binding;purine ribonucleoside triphosphate binding;pu…		13	13	13	24.1	79.795	0	38	2.15395
3.5533	Atad3	ATPase family AAA domain-containing protein 3	Q3KRE0	27.1633	27.8815	27.4501	27.6077	26.9485	26.4092	25.3283	25.2385	24.9004	23.5639	23.7883	24.4827	3.29272	cell part;cytoplasmic part;integral to membrane;intracellular non-membrane-bounded organelle;intracellular organelle;intracellular organelle part;intracellular part;intrinsic to membrane;membrane;membrane part;mitochondrial inner membrane;mitochondrial membrane;mitochondrial nucleoid;mitochondrial part;non-membrane-bounded organelle;nucleoid;organelle;organelle inner membrane;organelle membrane;o…	adenyl nucleotide binding;adenyl ribonucleotide binding;ATP binding;binding;nucleotide binding;purine nucleotide binding;purine ribonucleoside triphosphate binding;purine ribonucleotide binding;ribonucleotide binding		13	13	13	25.5	66.758	0	47	2.15812
3.54046	Slc25a11	Mitochondrial 2-oxoglutarate/malate carrier protein	G3V6H5;P97700	28.0783	29.0232	29.2207	28.068	27.882	27.6581	27.1572	27.6498	26.5648	24.0385	26.111	25.5513	2.11628	cell part;cytoplasmic part;integral to membrane;intracellular membrane-bounded organelle;intracellular organelle;intracellular organelle part;intracellular part;intrinsic to membrane;membrane;membrane part;membrane-bounded organelle;mitochondrial inner membrane;mitochondrial membrane;mitochondrial part;nucleus;organelle;organelle inner membrane;organelle membrane;organelle part	transporter activity		10	10	10	33.4	34.136	0	74	1.75936
3.54017	Mon2		D3ZKH2;D3ZCG3	25.7848	25.6699	25.8324	26.2313	26.5477	25.9612	23.2995	25.0434	24.1824	21.0668	23.4038	22.1961	2.19587				9	9	9	6.1	188.37	0	22	1.79114
3.52361	Psmc6		G3V6W6	27.6206	27.8658	27.0969	30.1343	30.3336	30.0746	26.4176	26.0688	25.0951	23.1918	24.8775	23.9431	2.55218	cell part;cytoplasmic part;cytosolic part;cytosolic proteasome complex;inclusion body;intracellular organelle part;intracellular part;macromolecular complex;nuclear part;nuclear proteasome complex;organelle part;proteasome complex;proteasome regulatory particle, base subcomplex;protein complex	adenyl nucleotide binding;adenyl ribonucleotide binding;ATP binding;binding;nucleotide binding;protein binding;purine nucleotide binding;purine ribonucleoside triphosphate binding;purine ribonucleotide binding;ribonucleotide binding;TBP-class protein binding;transcription factor binding	Proteasome	11	11	11	36.2	45.796	0	78	1.91739
3.5049	Mt-co2;Mtco2	Cytochrome c oxidase subunit 2	Q8SEZ5;P00406	26.1868	27.3382	26.9928	25.8342	27.2509	26.1923	24.8363	25.4042	24.3761	22.7061	23.3235	23.9735	2.66054	cell part;cytoplasmic part;extracellular membrane-bounded organelle;extracellular organelle;extracellular region part;extracellular vesicular exosome;integral to membrane;intracellular organelle part;intracellular part;intrinsic to membrane;macromolecular complex;membrane;membrane part;membrane-bounded organelle;membrane-bounded vesicle;mitochondrial inner membrane;mitochondrial membrane;mitochon…	binding;catalytic activity;cation binding;cation transmembrane transporter activity;copper ion binding;cytochrome-c oxidase activity;heme-copper terminal oxidase activity;hydrogen ion transmembrane transporter activity;inorganic cation transmembrane transporter activity;ion binding;ion transmembrane transporter activity;metal ion binding;monovalent inorganic cation transmembrane transporter activ…	Alzheimer's disease;Cardiac muscle contraction;Huntington's disease;Oxidative phosphorylation;Parkinson's disease	3	3	3	20.3	25.928	0	22	1.94688
3.4775	Timm21	Mitochondrial import inner membrane translocase subunit Tim21	Q5U2X7	25.8428	27.0851	26.8405	25.8093	25.708	25.9591	24.3363	24.8926	24.1742	21.9163	23.6893	23.7302	2.09719	cell part;cytoplasmic part;integral to membrane;intracellular organelle part;intracellular part;intrinsic to membrane;macromolecular complex;membrane part;mitochondrial inner membrane presequence translocase complex;mitochondrial membrane part;mitochondrial part;organelle part;protein complex			4	4	4	13.9	27.876	0	17	1.73143
3.43289	Sqrdl		B0BMT9	27.7477	28.4438	28.0519	27.4783	26.7981	26.6487	25.9125	26.6298	25.677	24.6694	24.6351	24.6402	4.15523	cell part;cytoplasmic part;intracellular organelle part;intracellular part;membrane;mitochondrial inner membrane;mitochondrial membrane;mitochondrial part;organelle inner membrane;organelle membrane;organelle part	catalytic activity;oxidoreductase activity		12	12	12	28.4	50.201	0	43	2.28594
3.35038	Ndufa9	NADH dehydrogenase [ubiquinone] 1 alpha subcomplex subunit 9, mitochondrial	Q5BK63	26.58	27.0984	26.9174	26.0468	26.6064	26.0034	25.367	25.6925	23.1589	23.2063	23.6379	23.7005	3.98636	cell part;cytoplasmic part;intracellular membrane-bounded organelle;intracellular organelle;intracellular organelle lumen;intracellular organelle part;intracellular part;macromolecular complex;membrane part;membrane-bounded organelle;membrane-enclosed lumen;mitochondrial matrix;mitochondrial membrane part;mitochondrial part;mitochondrial respiratory chain complex I;mitochondrion;NADH dehydrogenas…	catalytic activity;NADH dehydrogenase activity;oxidoreductase activity;oxidoreductase activity, acting on NADH or NADPH	Alzheimer's disease;Huntington's disease;Oxidative phosphorylation;Parkinson's disease	9	9	9	30	42.559	0	33	2.20818
3.3111	Rpn1	Dolichyl-diphosphooligosaccharide--protein glycosyltransferase subunit 1	Q6P7A7;P07153	28.4655	28.3604	28.5814	27.9704	27.6424	27.771	25.3148	26.2492	24.8329	25.121	25.5377	24.8152	3.95324	cell part;cytoplasmic membrane-bounded vesicle;cytoplasmic part;cytoplasmic vesicle;endoplasmic reticulum;endoplasmic reticulum membrane;endoplasmic reticulum part;integral to membrane;intracellular membrane-bounded organelle;intracellular organelle;intracellular organelle part;intracellular part;intrinsic to membrane;melanosome;membrane;membrane part;membrane-bounded organelle;membrane-bounded v…	catalytic activity;dolichyl-diphosphooligosaccharide-protein glycotransferase activity;oligosaccharyl transferase activity;transferase activity;transferase activity, transferring glycosyl groups;transferase activity, transferring hexosyl groups	N-Glycan biosynthesis;Protein processing in endoplasmic reticulum;Various types of N-glycan biosynthesis	15	15	15	29.7	68.4	0	56	2.17992
3.28883	Vdac2	Voltage-dependent anion-selective channel protein 2	P81155	29.561	30.0686	30.035	28.9749	28.842	28.7301	27.1879	27.4139	26.5593	26.3605	27.3273	26.1103	2.90026	cell part;cytoplasmic part;intracellular organelle part;intracellular part;macromolecular complex;membrane;membrane part;mitochondrial membrane;mitochondrial outer membrane;mitochondrial part;organelle membrane;organelle outer membrane;organelle part;outer membrane;pore complex;protein complex	anion channel activity;anion transmembrane transporter activity;binding;channel activity;gated channel activity;ion channel activity;ion transmembrane transporter activity;nucleotide binding;passive transmembrane transporter activity;porin activity;substrate-specific channel activity;substrate-specific transmembrane transporter activity;substrate-specific transporter activity;transmembrane transp…	Calcium signaling pathway;Huntington's disease;Parkinson's disease	6	6	5	17.6	31.745	0	56	1.92821
3.28307	Ddost	Dolichyl-diphosphooligosaccharide--protein glycosyltransferase 48 kDa subunit	Q641Y0;F1LM69	26.3512	26.9467	26.7758	26.447	26.9056	26.297	23.6096	24.915	23.9576	22.8525	23.4551	23.9169	3.1173	cell part;cytoplasmic part;endoplasmic reticulum membrane;endoplasmic reticulum part;integral to membrane;intracellular organelle part;intracellular part;intrinsic to membrane;macromolecular complex;membrane;membrane part;oligosaccharyltransferase complex;organelle membrane;organelle part;plasma membrane;protein complex	catalytic activity;dolichyl-diphosphooligosaccharide-protein glycotransferase activity;oligosaccharyl transferase activity;transferase activity;transferase activity, transferring glycosyl groups;transferase activity, transferring hexosyl groups	N-Glycan biosynthesis;Protein processing in endoplasmic reticulum;Various types of N-glycan biosynthesis	4	4	4	9.3	48.895	0	21	1.98325
3.23744	Cox4i1	Cytochrome c oxidase subunit 4 isoform 1, mitochondrial	P10888	25.1614	26.5283	26.425	24.2199	25.6369	25.0581	17.2	25.0391	22.7516	22.8754	22.6334	22.8936	2.71334	cell part;cytoplasmic part;extracellular membrane-bounded organelle;extracellular organelle;extracellular region part;extracellular vesicular exosome;intracellular membrane-bounded organelle;intracellular organelle;intracellular organelle part;intracellular part;membrane;membrane-bounded organelle;membrane-bounded vesicle;mitochondrial inner membrane;mitochondrial membrane;mitochondrial part;nucl…	catalytic activity;cation transmembrane transporter activity;cytochrome-c oxidase activity;heme-copper terminal oxidase activity;hydrogen ion transmembrane transporter activity;inorganic cation transmembrane transporter activity;ion transmembrane transporter activity;monovalent inorganic cation transmembrane transporter activity;oxidoreductase activity;oxidoreductase activity, acting on a heme gr…	Alzheimer's disease;Cardiac muscle contraction;Huntington's disease;Oxidative phosphorylation;Parkinson's disease	3	3	3	21.3	19.514	0	8	1.85275
3.2293	Cpt1b	Carnitine O-palmitoyltransferase 1, muscle isoform	Q63704	31.4607	31.6205	31.2378	30.4455	30.4322	30.2701	29.5222	29.4169	28.0655	28.0277	28.4805	28.1229	4.27543	cell part;cytoplasmic part;integral to membrane;intracellular membrane-bounded organelle;intracellular organelle;intracellular organelle part;intracellular part;intrinsic to membrane;membrane;membrane part;membrane-bounded organelle;mitochondrial membrane;mitochondrial outer membrane;mitochondrial part;mitochondrion;organelle;organelle membrane;organelle outer membrane;organelle part;outer membra…	carnitine O-acyltransferase activity;carnitine O-palmitoyltransferase activity;catalytic activity;O-acyltransferase activity;O-palmitoyltransferase activity;palmitoyltransferase activity;transferase activity;transferase activity, transferring acyl groups;transferase activity, transferring acyl groups other than amino-acyl groups		17	17	16	20.9	88.216	0	163	2.18645
3.22598	Dolk		D3ZLM6	20.4229	20.8551	20	23.227	22.3408	22.765	17.2	17.2	17.2	17.2	17.2	17.2	3.70367	cell part;cytoplasmic part;endoplasmic reticulum part;integral to endoplasmic reticulum membrane;integral to membrane;integral to organelle membrane;intracellular organelle part;intracellular part;intrinsic to endoplasmic reticulum membrane;intrinsic to membrane;intrinsic to organelle membrane;membrane part;organelle part	catalytic activity;dolichol kinase activity;kinase activity;phosphotransferase activity, alcohol group as acceptor;transferase activity;transferase activity, transferring phosphorus-containing groups	N-Glycan biosynthesis	1	1	1	1.9	59.218	0.0056953	2	2.08554
3.21481	Hnrnpa2b1	Heterogeneous nuclear ribonucleoproteins A2/B1	F1LM82;A7VJC2-3;A7VJC2-4;M0R6J9;A7VJC2-2;F1LNF1;A7VJC2	25.4566	24.4187	23.6848	27.9275	27.8443	28.1324	25.1143	25.2779	23.1838	21.4557	21.5097	20.9503	2.38673	catalytic step 2 spliceosome;cell body;cell part;cell projection;cell projection part;chromatin;chromosomal part;cytoplasm;cytoplasmic part;intracellular membrane-bounded organelle;intracellular non-membrane-bounded organelle;intracellular organelle;intracellular organelle part;intracellular part;macromolecular complex;membrane;membrane-bounded organelle;neuron projection;neuronal cell body;neuro…	binding;DNA binding;nucleic acid binding;nucleotide binding;regulatory region nucleic acid binding;regulatory region RNA binding;RNA binding;sequence-specific DNA binding;single-stranded DNA binding;single-stranded telomeric DNA binding;structure-specific DNA binding;telomeric DNA binding		8	8	8	27.6	32.487	0	18	1.74338
3.1979	Atp5h	ATP synthase subunit d, mitochondrial	P31399;D3ZWT8	26.1973	26.7225	26.3362	26.179	27.2849	27.4555	25.1774	25.8555	17.2	24.1978	22.546	22.9185	2.43704	cell part;cytoplasmic part;intracellular membrane-bounded organelle;intracellular organelle;intracellular organelle part;intracellular part;macromolecular complex;membrane part;membrane-bounded organelle;mitochondrial membrane part;mitochondrial part;mitochondrial proton-transporting ATP synthase complex;mitochondrial proton-transporting ATP synthase complex, coupling factor F(o);mitochondrion;or…	cation transmembrane transporter activity;hydrogen ion transmembrane transporter activity;inorganic cation transmembrane transporter activity;ion transmembrane transporter activity;monovalent inorganic cation transmembrane transporter activity;substrate-specific transmembrane transporter activity;substrate-specific transporter activity;transmembrane transporter activity;transporter activity	Alzheimer's disease;Huntington's disease;Oxidative phosphorylation;Parkinson's disease	4	4	4	23	18.763	0	8	1.75294
3.16673	Psmc2	26S protease regulatory subunit 7	G3V7L6;Q63347	27.5649	27.7418	27.3713	31.004	31.0589	30.4329	26.7098	26.6786	26.5562	24.1611	24.1596	24.8571	3.61183	cell part;cytoplasmic mRNA processing body;cytoplasmic part;cytosolic part;cytosolic proteasome complex;intracellular membrane-bounded organelle;intracellular non-membrane-bounded organelle;intracellular organelle;intracellular organelle part;intracellular part;macromolecular complex;membrane;membrane-bounded organelle;non-membrane-bounded organelle;nuclear part;nuclear proteasome complex;nucleus…	adenyl nucleotide binding;adenyl ribonucleotide binding;ATP binding;ATPase activity;binding;catalytic activity;hydrolase activity;hydrolase activity, acting on acid anhydrides;hydrolase activity, acting on acid anhydrides, in phosphorus-containing anhydrides;nucleoside-triphosphatase activity;nucleotide binding;protein binding;purine nucleotide binding;purine ribonucleoside triphosphate binding;p…	Proteasome	22	22	22	49.2	48.633	0	131	2.03553
3.04185	Gpnmb	Transmembrane glycoprotein NMB	Q6P7C7	26.4158	26.9677	26.4952	27.0955	26.7665	26.2393	26.1258	26.8316	24.9098	23.4988	23.4081	23.8463	3.81537	cell part;cytoplasmic membrane-bounded vesicle;cytoplasmic part;cytoplasmic vesicle;integral to membrane;integral to plasma membrane;intracellular membrane-bounded organelle;intracellular organelle;intracellular part;intrinsic to membrane;intrinsic to plasma membrane;melanosome;membrane part;membrane-bounded organelle;membrane-bounded vesicle;organelle;pigment granule;plasma membrane part;vesicle	binding;carbohydrate binding;glycosaminoglycan binding;heparin binding;pattern binding;polysaccharide binding		5	5	5	9.3	63.731	0	27	2.00387
2.98258	Ppia	Peptidyl-prolyl cis-trans isomerase A;Peptidyl-prolyl cis-trans isomerase A, N-terminally processed	P10111	26.877	27.3841	26.5859	25.2125	27.5501	24.0534	26.1178	25.2503	23.3492	24.3647	23.8893	23.6453	3.16042	cell part;cytoplasmic part;cytosol;extracellular region;intracellular membrane-bounded organelle;intracellular organelle;intracellular part;membrane-bounded organelle;nucleus;organelle	binding;catalytic activity;cis-trans isomerase activity;cyclosporin A binding;drug binding;isomerase activity;peptide binding;peptidyl-prolyl cis-trans isomerase activity		4	4	4	28	17.874	0	20	1.84719
2.96811	Slc16a1	Monocarboxylate transporter 1	P53987	27.9234	28.4553	27.9248	26.485	25.7367	26.4311	25.0364	24.3944	23.9172	25.0371	25.3269	25.0351	3.90473	cell part;centrosome;cytoplasmic part;cytoskeletal part;extracellular membrane-bounded organelle;extracellular organelle;extracellular region part;extracellular vesicular exosome;integral to membrane;integral to plasma membrane;intracellular membrane-bounded organelle;intracellular non-membrane-bounded organelle;intracellular organelle;intracellular organelle part;intracellular part;intrinsic to …	active transmembrane transporter activity;binding;carboxylic acid transmembrane transporter activity;identical protein binding;lactate transmembrane transporter activity;monocarboxylic acid transmembrane transporter activity;organic acid transmembrane transporter activity;protein binding;protein dimerization activity;protein homodimerization activity;secondary active monocarboxylate transmembrane…		5	5	5	8.3	53.238	0	19	1.97627
2.96632	LOC100911130		D4ACA5	25.5576	25.7487	25.7256	23.8234	25.2949	24.2989	22.9298	24.8299	24.2412	23.2125	21.912	23.0085	2.71986	cell part;cytoplasmic part;integral to membrane;intracellular organelle part;intracellular part;intrinsic to membrane;macromolecular complex;membrane part;mitochondrial inner membrane presequence translocase complex;mitochondrial membrane part;mitochondrial part;organelle part;protein complex	active transmembrane transporter activity;macromolecule transmembrane transporter activity;P-P-bond-hydrolysis-driven protein transmembrane transporter activity;P-P-bond-hydrolysis-driven transmembrane transporter activity;primary active transmembrane transporter activity;protein transmembrane transporter activity;protein transporter activity;substrate-specific transmembrane transporter activity;…		2	2	2	17.4	18.377	0	4	1.73644
2.92992	Hspg2		F1LTJ5	24.9026	25.6526	24.5626	26.3407	26.0943	26.0484	23.5132	25.063	17.2	22.0893	21.9277	22.311	2.9984				7	5	5	5.3	216.41	0	16	1.78587
2.91307	Myo1c	Unconventional myosin-Ic	Q63355	27.5811	28.4355	28.389	29.643	29.8472	29.7033	29.6052	29.9979	29.494	24.7414	25.1862	25.7388	2.72285	basal plasma membrane;brush border;cell part;cell projection;cell projection membrane;cell projection part;cytoplasmic membrane-bounded vesicle;cytoplasmic part;cytoplasmic vesicle;cytoskeletal part;extracellular membrane-bounded organelle;extracellular organelle;extracellular region part;extracellular vesicular exosome;filamentous actin;intracellular membrane-bounded organelle;intracellular orga…	actin-dependent ATPase activity;adenyl nucleotide binding;adenyl ribonucleotide binding;ATP binding;ATPase activity;ATPase activity, coupled;binding;catalytic activity;hydrolase activity;hydrolase activity, acting on acid anhydrides;hydrolase activity, acting on acid anhydrides, in phosphorus-containing anhydrides;motor activity;nucleoside-triphosphatase activity;nucleotide binding;purine nucleot…		31	31	31	30.9	119.81	0	155	1.71336
2.90155	Mpc2	Mitochondrial pyruvate carrier 2	P38718;P38718-2	26.3106	25.957	25.7463	23.6601	25.1859	23.9408	22.2783	22.708	22.886	23.3936	22.4899	23.4257	2.94603	cell part;cytoplasmic part;integral to membrane;intracellular membrane-bounded organelle;intracellular organelle;intracellular organelle part;intracellular part;intrinsic to membrane;membrane;membrane part;membrane-bounded organelle;mitochondrial inner membrane;mitochondrial membrane;mitochondrial part;nucleus;organelle;organelle inner membrane;organelle membrane;organelle part	carboxylic acid transmembrane transporter activity;monocarboxylic acid transmembrane transporter activity;organic acid transmembrane transporter activity;pyruvate transmembrane transporter activity;substrate-specific transmembrane transporter activity;substrate-specific transporter activity;transmembrane transporter activity;transporter activity		5	5	5	33.9	14.258	0	16	1.76052
2.86397	Hspa8;LOC680121	Heat shock cognate 71 kDa protein	P63018;M0RCB1;F1LZI1;M0R8M9	34.5291	34.4914	34.4148	36.0773	35.8997	35.8409	34.6915	34.9909	34.2864	31.4035	31.8106	31.6293	4.70283	axon part;cell body;cell part;cell projection;cell projection part;clathrin-coated vesicle;coated vesicle;cytoplasm;cytoplasmic membrane-bounded vesicle;cytoplasmic part;cytoplasmic vesicle;extracellular membrane-bounded organelle;extracellular organelle;extracellular region part;extracellular vesicular exosome;intracellular membrane-bounded organelle;intracellular non-membrane-bounded organelle;…	adenyl nucleotide binding;adenyl ribonucleotide binding;ADP binding;ATP binding;ATPase activity;ATPase activity, coupled;binding;catalytic activity;hydrolase activity;hydrolase activity, acting on acid anhydrides;hydrolase activity, acting on acid anhydrides, in phosphorus-containing anhydrides;nucleoside-triphosphatase activity;nucleotide binding;protein binding;purine nucleotide binding;purine …	Antigen processing and presentation;Endocytosis;MAPK signaling pathway;Measles;Protein processing in endoplasmic reticulum;Spliceosome;Toxoplasmosis	33	31	23	49.4	70.87	0	994	2.01337
2.84667	Psmd11	26S proteasome non-ATPase regulatory subunit 11	F1LMZ8;D3Z950	27.9669	27.8796	27.4811	31.1082	31.2231	30.9149	27.1624	27.0578	26.6907	24.4583	25.5283	24.801	2.90973	cell part;cytoplasmic part;cytosol;extracellular membrane-bounded organelle;extracellular organelle;extracellular region part;extracellular vesicular exosome;intracellular membrane-bounded organelle;intracellular organelle;intracellular part;macromolecular complex;membrane;membrane-bounded organelle;membrane-bounded vesicle;nucleus;organelle;proteasome accessory complex;proteasome regulatory part…		Proteasome	25	25	25	55	47.463	0	103	1.7262
2.81618	Atp2a2	Sarcoplasmic/endoplasmic reticulum calcium ATPase 2	P11507-2;P11507;E9PSX6;F1LPF6	33.2698	33.6715	33.3638	34.7038	34.5509	34.5191	31.4511	31.8075	30.9006	30.0964	31.0127	30.7475	3.15521	cell junction;cell part;cell-cell contact zone;cell-cell junction;cytoplasmic part;endoplasmic reticulum;endoplasmic reticulum membrane;endoplasmic reticulum part;extrinsic to internal side of plasma membrane;extrinsic to membrane;extrinsic to plasma membrane;integral to membrane;intercalated disc;intracellular membrane-bounded organelle;intracellular organelle;intracellular organelle part;intrac…	active transmembrane transporter activity;adenyl nucleotide binding;adenyl ribonucleotide binding;ATP binding;ATPase activity;ATPase activity, coupled;ATPase activity, coupled to movement of substances;ATPase activity, coupled to transmembrane movement of ions;ATPase activity, coupled to transmembrane movement of ions, phosphorylative mechanism;ATPase activity, coupled to transmembrane movement o…	Alzheimer's disease;Calcium signaling pathway;Pancreatic secretion	36	36	26	33.6	109.68	0	614	1.76228
2.80022	Col14a1		D3ZZT9	29.4359	30.2387	29.5287	31.2199	31.0625	31.2324	30.9751	31.2221	30.0001	27.1273	26.5485	27.1268	3.0345	extracellular matrix;extracellular membrane-bounded organelle;extracellular organelle;extracellular region part;extracellular space;extracellular vesicular exosome;interstitial matrix;membrane-bounded organelle;membrane-bounded vesicle;organelle;proteinaceous extracellular matrix;vesicle			43	43	43	30.3	192.53	0	322	1.73008
2.72877	Fbxo3	F-box only protein 3	D4ABP9	25.8199	25.9584	25.5482	25.0339	24.921	23.6223	24.141	24.3097	24.7824	22.8553	23.2052	23.0797	4.17956	cell part;cytoplasm;intracellular organelle part;intracellular part;nuclear part;nucleoplasm;organelle part			4	4	4	12.3	55.355	0	16	1.87145
2.59689	Gnb2;Gnb4	Guanine nucleotide-binding protein G(I)/G(S)/G(T) subunit beta-2;Guanine nucleotide-binding protein subunit beta-4	P54313;O35353	27.0866	27.2172	27.0156	27.3025	26.9596	27.2288	26.5467	26.8985	24.9408	24.5692	24.7889	24.1707	3.77721	adherens junction;anchoring junction;cell body;cell junction;cell part;cell-substrate adherens junction;cell-substrate junction;cytoplasmic part;extracellular membrane-bounded organelle;extracellular organelle;extracellular region part;extracellular space;extracellular vesicular exosome;focal adhesion;intracellular organelle part;intracellular part;lysosomal membrane;macromolecular complex;membra…	calcium channel regulator activity;channel regulator activity;molecular transducer activity;signal transducer activity	Chemokine signaling pathway	4	4	1	12.6	37.331	0	27	1.74252
2.58746	Adck3	Chaperone activity of bc1 complex-like, mitochondrial	Q5BJQ0	27.7551	28.1471	27.9805	26.8991	26.6667	26.4516	26.0372	26.0377	25.0077	25.0304	25.6794	25.4105	3.52535	cell part;cytoplasmic part;integral to membrane;intracellular membrane-bounded organelle;intracellular organelle;intracellular part;intrinsic to membrane;membrane part;membrane-bounded organelle;mitochondrion;organelle	adenyl nucleotide binding;adenyl ribonucleotide binding;ADP binding;ATP binding;binding;catalytic activity;kinase activity;nucleotide binding;purine nucleotide binding;purine ribonucleoside triphosphate binding;purine ribonucleotide binding;ribonucleotide binding;transferase activity;transferase activity, transferring phosphorus-containing groups		7	7	7	13.7	72.225	0	30	1.70243

## Sheet: 3A1_signInteractors_S0ttest
Gene names	Protein names	Protein UniProt ID	2A2_1	2A2_2	2A2_3	3A1_1	3A1_2	3A1_3	3A2_1	3A2_2	3A2_3	mCh_1	mCh_2	mCh_3	p-value 3A1_mCherry (-log, Student's T-test)	GOCC name	GOMF name	KEGG name	Peptides	Razor + unique peptides	Unique peptides	Sequence coverage [%]	Mol. weight [kDa]	Q-value	MS/MS Count	Student's T-test Test statistic 3A1_mCherry
Pbxip1	Pre-B-cell leukemia transcription factor-interacting protein 1	A2VD12	24.9739	25.3285	22.8028	26.7037	26.7308	26.0353	24.5393	24.0576	24.0154	20.7681	21.6607	21.5689	3.84401	cell part;cytoplasm;cytoskeletal part;intracellular membrane-bounded organelle;intracellular organelle;intracellular organelle part;intracellular part;macromolecular complex;membrane-bounded organelle;microtubule;nucleus;organelle;organelle part;protein complex			6	6	6	13	80.275	0	13	3.10041
LOC681355;Kctd8		F1M1A6;A6Y7S3	22.7358	25.0251	24.7874	22.7175	24.8124	25.5053	22.0616	24.8667	23.9992	17.2	17.2	22.138	1.3888	extracellular membrane-bounded organelle;extracellular organelle;extracellular region part;extracellular vesicular exosome;macromolecular complex;membrane-bounded organelle;membrane-bounded vesicle;organelle;protein complex;receptor complex;vesicle			2	2	1	7.5	33.279	0	6	1.74738
Tmem38a	Trimeric intracellular cation channel type A	A6ZIQ8;G3V9T4	25.6022	26.2953	25.8157	24.4559	24.9374	23.0476	21.0805	22.6926	17.2	17.2	17.2	17.2	3.59376	cell part;cytoplasmic part;endoplasmic reticulum membrane;endoplasmic reticulum part;extracellular membrane-bounded organelle;extracellular organelle;extracellular region part;extracellular vesicular exosome;integral to membrane;intracellular organelle part;intracellular part;intrinsic to membrane;membrane;membrane part;membrane-bounded organelle;membrane-bounded vesicle;nuclear membrane;nuclear …	cation channel activity;cation transmembrane transporter activity;channel activity;ion channel activity;ion transmembrane transporter activity;passive transmembrane transporter activity;potassium channel activity;substrate-specific channel activity;substrate-specific transmembrane transporter activity;substrate-specific transporter activity;transmembrane transporter activity;transporter activity		2	2	2	11.1	33.276	0	10	3.72092
Hnrnpa2b1	Heterogeneous nuclear ribonucleoproteins A2/B1	F1LM82;A7VJC2-3;A7VJC2-4;M0R6J9;A7VJC2-2;F1LNF1;A7VJC2	25.4566	24.4187	23.6848	27.9275	27.8443	28.1324	25.1143	25.2779	23.1838	21.4557	21.5097	20.9503	5.33527	catalytic step 2 spliceosome;cell body;cell part;cell projection;cell projection part;chromatin;chromosomal part;cytoplasm;cytoplasmic part;intracellular membrane-bounded organelle;intracellular non-membrane-bounded organelle;intracellular organelle;intracellular organelle part;intracellular part;macromolecular complex;membrane;membrane-bounded organelle;neuron projection;neuronal cell body;neuro…	binding;DNA binding;nucleic acid binding;nucleotide binding;regulatory region nucleic acid binding;regulatory region RNA binding;RNA binding;sequence-specific DNA binding;single-stranded DNA binding;single-stranded telomeric DNA binding;structure-specific DNA binding;telomeric DNA binding		8	8	8	27.6	32.487	0	18	4.44879
H2afj;LOC680322;Hist1h2af;LOC100910554;Hist1h2ai;Hist1h2ak	Histone H2A type 1-E;Histone H2A.J;Histone H2A type 4;Histone H2A;Histone H2A type 1-F;Histone H2A type 3;Histone H2A type 1-C	P0C170;A9UMV8;Q00728;M0RDM4;Q6I8Q6;Q64598;Q4FZT6;P0C169;M0RCL5;G3V9C0;D3ZVK7	29.672	30.3691	30.0977	31.9056	31.8698	31.842	29.4842	28.962	28.3336	28.9893	28.5472	29.2755	3.79677	cell part;chromosomal part;extracellular membrane-bounded organelle;extracellular organelle;extracellular region part;extracellular vesicular exosome;intracellular membrane-bounded organelle;intracellular organelle;intracellular organelle part;intracellular part;macromolecular complex;membrane-bounded organelle;membrane-bounded vesicle;nuclear chromosome part;nuclear nucleosome;nuclear part;nucle…	binding;DNA binding;nucleic acid binding	Systemic lupus erythematosus	6	6	2	35.4	14.119	0	79	1.94039
Sqrdl		B0BMT9	27.7477	28.4438	28.0519	27.4783	26.7981	26.6487	25.9125	26.6298	25.677	24.6694	24.6351	24.6402	3.09327	cell part;cytoplasmic part;intracellular organelle part;intracellular part;membrane;mitochondrial inner membrane;mitochondrial membrane;mitochondrial part;organelle inner membrane;organelle membrane;organelle part	catalytic activity;oxidoreductase activity		12	12	12	28.4	50.201	0	43	1.49583
Psmd13	26S proteasome non-ATPase regulatory subunit 13	B0BN93	26.5551	26.7046	26.7343	30.6886	30.0074	30.1803	26.3502	26.5896	24.496	22.213	17.2	20.615	2.63326	cell part;extracellular membrane-bounded organelle;extracellular organelle;extracellular region part;extracellular vesicular exosome;intracellular membrane-bounded organelle;intracellular organelle;intracellular part;macromolecular complex;membrane;membrane-bounded organelle;membrane-bounded vesicle;nucleus;organelle;proteasome accessory complex;proteasome regulatory particle;protein complex;vesi…		Proteasome	14	14	14	45.7	42.817	0	64	3.68225
Golt1b		B0BNB0	22.9896	17.2	23.1886	22.4599	22.7585	22.0291	17.2	17.2	17.2	17.2	17.2	17.2	4.79285	cell part;cytoplasmic part;endoplasmic reticulum;intracellular membrane-bounded organelle;intracellular organelle;intracellular part;membrane-bounded organelle;organelle	catalytic activity;hydrolase activity;hydrolase activity, acting on ester bonds;lipase activity;molecular transducer activity;signal transducer activity		1	1	1	10.9	15.393	0	3	3.45028
Ndufs8		B0BNE6	21.3482	22.3874	21.9278	20.7278	21.3995	20.4988	19.7769	20.0084	17.2	17.2	17.2	17.2	3.77133	cell part;cytoplasmic part;intracellular organelle part;intracellular part;macromolecular complex;membrane part;mitochondrial membrane part;mitochondrial part;mitochondrial respiratory chain complex I;NADH dehydrogenase complex;organelle part;protein complex;respiratory chain complex I	4 iron, 4 sulfur cluster binding;binding;catalytic activity;iron-sulfur cluster binding;metal cluster binding;NADH dehydrogenase activity;oxidoreductase activity;oxidoreductase activity, acting on NADH or NADPH	Alzheimer's disease;Huntington's disease;Oxidative phosphorylation;Parkinson's disease	2	2	2	9.4	23.97	0.0010438	2	2.3406
Emc2	ER membrane protein complex subunit 2	B0BNG0	17.2	17.2	17.2	25.3274	24.862	24.7699	17.2	17.2	17.2	17.2	17.2	17.2	5.84085	cell part;cytoplasm;cytoplasmic part;endoplasmic reticulum;ER membrane protein complex;intracellular membrane-bounded organelle;intracellular organelle;intracellular part;macromolecular complex;membrane-bounded organelle;nucleus;organelle;protein complex			2	2	2	7.4	34.869	0	3	5.28767
Tbc1d17		B1H264	17.2	17.2	17.2	22.9551	22.2817	22.482	22.8909	23.1955	17.2	17.2	17.2	17.2	4.94563	cell part;cytoplasmic part;cytosol;intracellular part			2	2	2	3.1	72.795	0.00052715	3	3.58279
Ewsr1		F1LN98;B1WC50	22.5542	17.2	17.2	24.9439	23.194	24.9087	17.2	22.8978	22.0634	17.2	17.2	22.7152	1.29185	Cajal body;cell part;cytoplasm;intracellular non-membrane-bounded organelle;intracellular organelle;intracellular organelle part;intracellular part;non-membrane-bounded organelle;nuclear body;nuclear part;nucleolus;nucleoplasm part;organelle;organelle part	binding;cation binding;ion binding;metal ion binding;nucleic acid binding;nucleotide binding;transition metal ion binding;zinc ion binding		2	2	2	4.4	68.167	0	4	1.64564
Acad9		B1WC61	26.8991	27.1453	27.0072	24.9618	26.0969	24.3371	24.6758	23.8071	21.6128	20.7716	22.518	17.2	1.4053	cell part;cell projection;cytoplasmic part;dendrite;intracellular membrane-bounded organelle;intracellular organelle;intracellular part;membrane-bounded organelle;mitochondrion;neuron projection;nucleus;organelle	acyl-CoA dehydrogenase activity;binding;catalytic activity;coenzyme binding;cofactor binding;flavin adenine dinucleotide binding;oxidoreductase activity;oxidoreductase activity, acting on the CH-CH group of donors	Geraniol degradation;Naphthalene degradation	9	9	9	15.2	68.842	0	20	1.68568
Fam134c		B2GV94	17.2	17.2	17.2	22.2257	22.1947	22.2755	17.2	20.7789	17.2	17.2	17.2	17.2	8.54208				1	1	1	3.2	51.528	0.00481	2	3.80188
Stt3b		B2RYD7	17.2	17.2	17.2	23.9775	24.3001	22.3064	17.2	17.2	17.2	17.2	17.2	17.2	3.29041	cell part;cytoplasmic part;endoplasmic reticulum part;intracellular organelle part;intracellular part;macromolecular complex;membrane part;oligosaccharyltransferase complex;organelle part;protein complex	catalytic activity;dolichyl-diphosphooligosaccharide-protein glycotransferase activity;oligosaccharyl transferase activity;transferase activity;transferase activity, transferring glycosyl groups;transferase activity, transferring hexosyl groups	N-Glycan biosynthesis;Protein processing in endoplasmic reticulum;Various types of N-glycan biosynthesis	3	2	2	4	93.435	0	1	3.29948
Luc7l2		B2RYP6	17.2	17.2	17.2	24.5432	22.1575	23.7178	21.4317	21.6543	21.0884	17.2	17.2	17.2	3.06774	cell part;intracellular organelle part;intracellular part;macromolecular complex;nuclear part;organelle part;ribonucleoprotein complex;small nuclear ribonucleoprotein complex;U1 snRNP	binding;mRNA binding;nucleic acid binding;RNA binding		2	2	2	6.1	46.582	0	4	3.13721
Lysmd2		B2RZ41	17.2	17.2	17.2	23.9053	22.2452	23.1317	17.2	17.2	17.2	17.2	17.2	17.2	3.59891				1	1	1	15.3	14.043	0.0034602	1	3.31199
Stt3a		B4F7C9	26.7406	26.5286	26.3238	25.8971	26.1664	25.8017	17.2	24.086	21.9727	21.068	22.9498	23.9832	1.72711	cell part;cytoplasmic part;endoplasmic reticulum part;intracellular organelle part;intracellular part;macromolecular complex;membrane part;oligosaccharyltransferase complex;organelle part;protein complex	catalytic activity;dolichyl-diphosphooligosaccharide-protein glycotransferase activity;oligosaccharyl transferase activity;transferase activity;transferase activity, transferring glycosyl groups;transferase activity, transferring hexosyl groups	N-Glycan biosynthesis;Protein processing in endoplasmic reticulum;Various types of N-glycan biosynthesis	5	5	4	6.8	80.597	0	10	1.52205
Erlin2	Erlin-2	B5DEH2	25.6846	26.4195	25.7967	26.2331	26.5902	26.4571	17.2	17.2	17.2	22.3834	17.2	17.2	1.90912	cell part;cytoplasmic part;endoplasmic reticulum membrane;endoplasmic reticulum part;extracellular membrane-bounded organelle;extracellular organelle;extracellular region part;extracellular vesicular exosome;integral to membrane;intracellular organelle part;intracellular part;intrinsic to membrane;macromolecular complex;membrane;membrane part;membrane-bounded organelle;membrane-bounded vesicle;or…			6	6	6	19.5	37.71	0	22	2.47414
Eef1b2;Eef1b2l		B5DEN5;Q7TPK5	23.6865	17.2	23.9984	24.2314	25.0051	24.2526	24.569	24.4591	24.2553	17.2	22.4539	17.2	1.45505	cell part;cytoplasmic part;eukaryotic translation elongation factor 1 complex;intracellular part;macromolecular complex;protein complex	binding;nucleic acid binding;RNA binding;translation elongation factor activity;translation factor activity, nucleic acid binding		2	2	2	12.4	24.675	0	10	1.80639
Eif3c	Eukaryotic translation initiation factor 3 subunit C	B5DFC8	22.0082	17.2	22.6935	24.1585	23.4909	23.627	22.0775	17.2	22.2941	17.2	17.2	17.2	5.25616	cell part;cytoplasmic part;eukaryotic 43S preinitiation complex;eukaryotic 48S preinitiation complex;eukaryotic translation initiation factor 3 complex;eukaryotic translation initiation factor 3 complex, eIF3m;intracellular part;macromolecular complex;protein complex;ribonucleoprotein complex;translation preinitiation complex	binding;nucleic acid binding;RNA binding;translation factor activity, nucleic acid binding;translation initiation factor activity	RNA transport	3	3	3	4	105.43	0	5	4.36185
Ndrg4	Protein NDRG4	Q9Z2L9-4;Q9Z2L9;G3V7P8;Q9Z2L9-5;Q9Z2L9-2;Q9Z2L9-6;D3Z831;Q9Z2L9-3;D3ZUT8	23.0592	17.2	17.2	22.6471	22.4091	22.7032	22.0346	23.1069	22.1192	17.2	17.2	17.2	6.3281	basolateral plasma membrane;cell part;cytoplasmic part;cytosol;endoplasmic reticulum membrane;endoplasmic reticulum part;intracellular membrane-bounded organelle;intracellular organelle;intracellular organelle part;intracellular part;membrane;membrane part;membrane-bounded organelle;mitochondrion;organelle;organelle membrane;organelle part;plasma membrane part			1	1	1	4.1	37.143	0	2	3.87474
RGD1561609		D3Z881;D3ZGN0;M0RDQ6	24.5152	25.0727	24.3875	24.6167	25.0127	24.8083	24.0572	24.8001	24.5762	17.2	24.0329	17.2	1.1	cell part;cytoplasm;extracellular membrane-bounded organelle;extracellular organelle;extracellular region part;extracellular vesicular exosome;intracellular part;membrane-bounded organelle;membrane-bounded vesicle;organelle;vesicle			6	6	6	6.5	140.31	0	15	1.49
Abhd15		D3Z8B6	17.2	17.2	17.2	23.9124	22.7493	23.7451	17.2	17.2	17.2	17.2	17.2	17.2	4.18048	cell part;membrane	catalytic activity;hydrolase activity		2	2	2	4.4	51.285	0	2	3.76958
Rps26;LOC100361854;RGD1565117	40S ribosomal protein S26	P62856;D3Z8D7;D3ZJ54	24.9939	25.4871	25.7475	26.8259	26.8178	27.2187	26.0923	26.119	26.349	24.8889	24.3156	24.2624	3.29349	cell part;cytoplasmic part;cytosolic small ribosomal subunit;extracellular membrane-bounded organelle;extracellular organelle;extracellular region part;extracellular vesicular exosome;intracellular non-membrane-bounded organelle;intracellular organelle;intracellular organelle part;intracellular part;macromolecular complex;membrane;membrane-bounded organelle;membrane-bounded vesicle;non-membrane-b…	binding;mRNA binding;nucleic acid binding;RNA binding;structural constituent of ribosome;structural molecule activity	Ribosome	2	2	2	20.9	13.015	0	13	1.60048
Spg11		D3Z9Z3	23.9891	24.8667	23.8484	29.5548	28.2466	28.5942	24.2274	23.8397	22.7804	17.2	23.5564	23.2551	1.62	cell part;cytoplasm;cytoplasmic part;cytoplasmic vesicle;extracellular membrane-bounded organelle;extracellular organelle;extracellular region part;extracellular vesicular exosome;intracellular non-membrane-bounded organelle;intracellular organelle;intracellular organelle part;intracellular part;lysosomal membrane;membrane;membrane-bounded organelle;membrane-bounded vesicle;non-membrane-bounded o…			4	4	3	1.8	261.63	0	5	2.18999
Nfu1		D3ZA85	25.5602	27.711	27.7121	27.0409	27.684	27.1309	25.7274	27.8508	26.5695	17.2	23.0948	25.7597	0.972733	cell part;cytoplasmic part;cytosol;intracellular membrane-bounded organelle;intracellular organelle;intracellular organelle part;intracellular part;membrane-bounded organelle;mitochondrion;nuclear part;nucleoplasm;organelle;organelle part	4 iron, 4 sulfur cluster binding;binding;cation binding;ion binding;iron ion binding;iron-sulfur cluster binding;metal cluster binding;metal ion binding;transition metal ion binding		5	5	5	23.3	28.367	0	28	1.37275
Atp2b1	Plasma membrane calcium-transporting ATPase 1	P11505;P11505-6;D3ZAX3;P11505-3;D3ZAE5;P11505-4;P11505-5;F1LRW6;P11505-2	22.7221	25.6451	24.5308	25.8159	27.469	26.1291	24.6147	22.4106	22.898	17.2	17.2	17.2	4.27906	apical part of cell;apical plasma membrane;basolateral plasma membrane;cell body membrane;cell part;cell projection membrane;cell projection part;dendrite membrane;dendritic spine membrane;extracellular membrane-bounded organelle;extracellular organelle;extracellular region part;extracellular vesicular exosome;integral to membrane;internal side of plasma membrane;intracellular membrane-bounded or…	active transmembrane transporter activity;adenyl nucleotide binding;adenyl ribonucleotide binding;ATP binding;ATPase activity;ATPase activity, coupled;ATPase activity, coupled to movement of substances;ATPase activity, coupled to transmembrane movement of ions;ATPase activity, coupled to transmembrane movement of ions, phosphorylative mechanism;ATPase activity, coupled to transmembrane movement o…	Calcium signaling pathway;Pancreatic secretion;Salivary secretion	8	8	8	9.7	138.72	0	17	5.13083
Fech	Ferrochelatase	D3ZBM3	17.2	22.8742	17.2	22.6003	22.0949	24.0231	17.2	17.2	17.2	17.2	17.2	17.2	3.23086	cell part;cytoplasmic part;intracellular membrane-bounded organelle;intracellular organelle;intracellular part;membrane-bounded organelle;mitochondrion;organelle	binding;catalytic activity;cation binding;ferrochelatase activity;heme binding;ion binding;iron ion binding;iron-responsive element binding;lyase activity;metal ion binding;mRNA binding;nucleic acid binding;RNA binding;tetrapyrrole binding;transition metal ion binding	Porphyrin and chlorophyll metabolism	2	2	2	6.2	47.551	0	3	3.03964
Ppp6r3		F1MAH5;D3ZBT9	23.4066	24.0011	24.1061	24.8696	24.9533	25.404	24.6215	23.7652	23.4843	17.2	17.2	17.2	5.92816	cell part;cytoplasm;intracellular organelle part;intracellular part;membrane;nuclear part;nucleoplasm;organelle part;plasma membrane			7	7	7	8.8	94.302	0	17	5.3723
Ankmy2		D3ZC34	22.7376	17.2	17.2	24.241	22.8833	23.0391	21.4645	22.6286	17.2	17.2	17.2	17.2	3.87203				2	2	2	5.6	43.899	0	2	3.57888
Mon2		D3ZKH2;D3ZCG3	25.7848	25.6699	25.8324	26.2313	26.5477	25.9612	23.2995	25.0434	24.1824	21.0668	23.4038	22.1961	2.35288				9	9	9	6.1	188.37	0	22	2.01657
Actn2		D3ZCV0	26.0331	25.7623	25.776	28.8928	28.8495	29.0127	27.3152	27.6825	27.3097	22.7165	17.2	25.7148	1.32173	adherens junction;anchoring junction;cell junction;cell part;cell projection;cell-substrate adherens junction;cell-substrate junction;contractile fiber part;cytoplasmic part;extracellular membrane-bounded organelle;extracellular organelle;extracellular region part;extracellular vesicular exosome;filopodium;focal adhesion;intracellular part;membrane-bounded organelle;membrane-bounded vesicle;organ…	binding;calcium ion binding;cation binding;ion binding;ligand-dependent nuclear receptor transcription coactivator activity;metal ion binding;protein binding transcription factor activity;receptor activator activity;receptor regulator activity;thyroid hormone receptor activator activity;thyroid hormone receptor coactivator activity;transcription coactivator activity;transcription cofactor activit…	Adherens junction;Amoebiasis;Arrhythmogenic right ventricular cardiomyopathy (ARVC);Focal adhesion;Leukocyte transendothelial migration;Regulation of actin cytoskeleton;Systemic lupus erythematosus;Tight junction	21	21	15	28.7	103.83	0	64	1.85586
Ppp2r5a		D3ZDI7	17.2	17.2	17.2	24.7921	23.8869	24.4321	24.8893	24.7591	24.3072	21.4377	17.2	17.2	1.79495	cell part;contractile fiber part;cytoplasmic part;intracellular part;M band;macromolecular complex;membrane;organelle part;protein complex;protein phosphatase type 2A complex;protein serine/threonine phosphatase complex;Z disc	enzyme regulator activity;phosphatase regulator activity;protein phosphatase regulator activity;protein phosphatase type 2A regulator activity	Meiosis - yeast;mRNA surveillance pathway;Oocyte meiosis;Wnt signaling pathway	3	3	3	7.8	56.336	0	5	2.10378
Sgca		D3ZDQ9	17.2	22.0769	17.2	23.86	21.2299	24.12	21.7472	17.2	21.4655	17.2	17.2	17.2	2.50381	cell junction;cell part;cell-cell junction;macromolecular complex;membrane;membrane part;membrane raft;plasma membrane;plasma membrane part;protein complex;sarcoglycan complex;sarcolemma	binding;calcium ion binding;cation binding;ion binding;metal ion binding	Arrhythmogenic right ventricular cardiomyopathy (ARVC);Dilated cardiomyopathy;Hypertrophic cardiomyopathy (HCM);Viral myocarditis	3	3	3	11.4	43.156	0	3	2.64044
Ndufa13		D3ZE15;F1LZC5	27.9579	28.3899	28.3712	22.4075	24.9682	24.2244	22.4297	23.7365	23.5401	21.7733	17.2	17.2	1.40646				6	6	6	41.7	16.776	0	24	1.71202
Syne1		D3ZEA8	23.5105	24.0144	25.2308	26.423	25.9502	26.1237	24.3405	24.4439	22.4903	17.2	21.5325	17.2	2.1814	cell part;cell projection;cell projection part;cytoplasmic part;cytoskeletal part;dendritic spine;envelope;Golgi apparatus;intracellular membrane-bounded organelle;intracellular non-membrane-bounded organelle;intracellular organelle;intracellular organelle part;intracellular part;macromolecular complex;membrane-bounded organelle;midbody;neuron projection;neuron spine;non-membrane-bounded organell…	binding;enzyme binding;protein binding;receptor binding;structural molecule activity		10	10	10	5.1	315.79	0	17	2.73433
Ano10	Anoctamin	D3ZF54	24.1122	22.3634	24.1069	24.148	23.8642	23.7872	17.2	17.2	17.2	17.2	17.2	17.2	6.37425	cell part;integral to membrane;intracellular;intrinsic to membrane;membrane;membrane part;plasma membrane	anion channel activity;anion transmembrane transporter activity;calcium activated cation channel activity;cation channel activity;cation transmembrane transporter activity;channel activity;chloride channel activity;gated channel activity;intracellular calcium activated chloride channel activity;ion channel activity;ion gated channel activity;ion transmembrane transporter activity;passive transmem…		2	2	2	3.3	77.094	0	10	4.7762
Myo18a		D3ZFD0	21.9212	17.2	22.3734	24.7476	24.3564	23.6219	24.2872	23.8525	22.5669	20.9209	17.2	17.2	1.97243	actomyosin;cell part;cytoplasmic part;cytoskeletal part;Golgi apparatus part;Golgi membrane;intracellular organelle part;intracellular part;macromolecular complex;membrane;myosin complex;organelle membrane;organelle part;protein complex;trans-Golgi network	adenyl nucleotide binding;adenyl ribonucleotide binding;ADP binding;ATP binding;binding;catalytic activity;hydrolase activity;hydrolase activity, acting on acid anhydrides;hydrolase activity, acting on acid anhydrides, in phosphorus-containing anhydrides;motor activity;nucleoside-triphosphatase activity;nucleotide binding;purine nucleotide binding;purine ribonucleoside triphosphate binding;purine…		3	3	3	2.1	232.66	0	4	2.2457
Lactb		D3ZFJ6	23.2819	23.4979	22.092	25.0861	24.5485	24.9032	24.665	24.5421	21.935	17.2	17.2	17.2	5.96417	cell part;cytoplasmic part;intracellular membrane-bounded organelle;intracellular organelle;intracellular part;membrane-bounded organelle;mitochondrion;organelle			3	3	3	6.7	60.42	0	10	5.24477
Ppp6r1		D3ZG37	24.1304	24.6703	22.3466	25.1395	25.4275	25.0172	24.4196	25.1212	23.4206	17.2	17.2	20.9829	2.22014	cell part;cytoplasm;intracellular part			5	5	5	7.1	94.938	0	14	2.62339
Cttn		D3ZGE6;Q66HL2	17.2	23.393	17.2	25.1469	23.3687	23.7549	24.5822	23.5236	22.0354	17.2	22.995	17.2	1.16248	adherens junction;anchoring junction;cell cortex part;cell junction;cell part;cell projection;cell projection part;cell-substrate adherens junction;cell-substrate junction;coated pit;cortical cytoskeleton;cytoplasmic part;cytoskeletal part;cytoskeleton;dendritic spine;focal adhesion;intracellular non-membrane-bounded organelle;intracellular organelle;intracellular organelle part;intracellular par…	binding;proline-rich region binding;protein binding	Bacterial invasion of epithelial cells;Pathogenic Escherichia coli infection;Shigellosis;Tight junction	3	3	3	7.8	52.682	0	6	1.49996
Mtdh	Protein LYRIC	Q9Z1W6;Q9Z1W6-4;Q9Z1W6-3;D3ZGX7;Q9Z1W6-2	17.2	21.6947	21.3487	25.2833	24.9464	24.6445	23.3576	22.4732	22.9361	17.2	17.2	21.1504	2.07707	apical plasma membrane;cell junction;cell part;cell-cell junction;cytoplasmic part;endoplasmic reticulum;endoplasmic reticulum membrane;endoplasmic reticulum part;integral to membrane;intercellular canaliculus;intracellular membrane-bounded organelle;intracellular non-membrane-bounded organelle;intracellular organelle;intracellular organelle part;intracellular part;intrinsic to membrane;membrane;…	binding;double-stranded RNA binding;NF-kappaB binding;nucleic acid binding;protein binding;protein binding transcription factor activity;RNA binding;transcription coactivator activity;transcription cofactor activity;transcription factor binding;transcription factor binding transcription factor activity		4	4	4	9.6	63.968	0	12	2.44947
Ckap4		D3ZH41	28.4217	28.7909	27.7356	29.7099	29.4046	29.1737	28.1249	28.3854	26.9821	25.9008	26.9162	26.846	2.86454	cell part;cytoplasmic part;endoplasmic reticulum;extracellular membrane-bounded organelle;extracellular organelle;extracellular region part;extracellular vesicular exosome;intracellular membrane-bounded organelle;intracellular organelle;intracellular part;lipid particle;membrane-bounded organelle;membrane-bounded vesicle;organelle;vesicle		Protein processing in endoplasmic reticulum	13	13	13	40.8	36.315	0	84	1.72951
Flnc		D3ZHA0	28.8944	29.6166	29.2349	30.0184	30.0885	30.0301	30.0375	30.1051	29.3337	28.1849	28.2546	28.2498	6.27914	adherens junction;anchoring junction;cell junction;cell part;cell-substrate adherens junction;cell-substrate junction;contractile fiber part;costamere;cytoplasm;cytoplasmic part;cytoskeleton;focal adhesion;intracellular non-membrane-bounded organelle;intracellular organelle;intracellular part;membrane;non-membrane-bounded organelle;organelle;organelle part;plasma membrane;sarcolemma;sarcoplasm;Z …	ankyrin binding;binding;cytoskeletal protein binding;protein binding	Focal adhesion;MAPK signaling pathway	50	45	43	24.1	290.98	0	219	1.36405
Ppp1r12b		D3ZIC4	17.2	23.3983	22.7402	24.8336	23.7446	24.0489	23.4458	23.8144	23.0766	17.2	17.2	17.2	4.56627	cell part;cytoplasm;intracellular part	enzyme regulator activity;phosphatase regulator activity	Vascular smooth muscle contraction	2	2	1	3.1	111.39	0	6	4.3148
Ap3b1		D3ZIF5	22.7619	25.1473	24.6662	25.8045	26.003	25.7152	25.1444	25.076	24.495	21.998	23.0222	24.3129	1.8081	AP-3 adaptor complex;AP-type membrane coat adaptor complex;cell part;cytoplasmic part;intracellular organelle part;intracellular part;lysosomal membrane;macromolecular complex;membrane;membrane part;organelle membrane;organelle part;protein complex;vacuolar membrane;vacuolar part		Lysosome	5	5	5	7.3	87.764	0	18	1.38217
Smyd5		D3ZII8	25.6915	26.317	25.9041	24.5388	24.6505	24.3454	24.4522	25.2166	25.2352	17.2	24.1492	17.2	1.01122				2	2	2	5	47.068	0	7	1.3806
Endod1		D3ZIP8	26.3524	26.332	26.3186	25.0864	25.0721	24.9585	17.2	17.2	17.2	17.2	17.2	17.2	8.37118	cell part;extracellular membrane-bounded organelle;extracellular organelle;extracellular region part;extracellular vesicular exosome;membrane;membrane-bounded organelle;membrane-bounded vesicle;organelle;vesicle	binding;catalytic activity;cation binding;hydrolase activity;ion binding;metal ion binding;nucleic acid binding	Apoptosis	5	5	5	13.8	54.718	0	12	5.84801
H3f3b;LOC686736;LOC100359421;RGD1564447;Hist2h3c2;Hist3h3;LOC690171	Histone H3.1;Histone H3.3;Histone H3	Q6LED0;P84245;M0RBX6;M0R537;D3ZQN4;D3ZK97;D3ZJ08;D4A0P4;M0RCB8	28.0665	27.1897	26.4144	30.6239	29.6673	30.9061	28.6983	28.2953	28.4217	28.3625	27.3848	24.7738	1.45611	cell part;chromosomal part;chromosome;extracellular membrane-bounded organelle;extracellular organelle;extracellular region part;extracellular vesicular exosome;intracellular membrane-bounded organelle;intracellular non-membrane-bounded organelle;intracellular organelle;intracellular organelle part;intracellular part;macromolecular complex;membrane;membrane-bounded organelle;membrane-bounded vesi…	binding;DNA binding;nucleic acid binding	Systemic lupus erythematosus	3	3	3	19.9	15.404	0	19	1.46159
Esyt2		D3ZJ32	24.648	24.7122	24.6778	24.42	23.9612	23.9893	23.0163	23.341	22.4159	17.2	21.6595	17.2	1.65807	cell part;cytoplasmic part;endoplasmic reticulum part;extrinsic to internal side of plasma membrane;extrinsic to membrane;extrinsic to plasma membrane;integral to membrane;integral to plasma membrane;intracellular organelle part;intracellular part;intrinsic to endoplasmic reticulum membrane;intrinsic to membrane;intrinsic to organelle membrane;intrinsic to plasma membrane;membrane part;organelle …	alcohol binding;amine binding;binding;calcium ion binding;calcium-dependent phospholipid binding;cation binding;ion binding;lipid binding;metal ion binding;phosphatidylcholine binding;phosphatidylethanolamine binding;phosphatidylinositol binding;phospholipid binding;quaternary ammonium group binding		3	3	3	4.4	94.414	0	3	1.94602
Rpl12;Rpl12-ps1;RGD1564883	60S ribosomal protein L12	P23358;D3ZJE2;M0R4B6	25.7801	26.3449	26.1805	27.2375	27.2034	27.2419	26.5431	26.7907	25.8322	25.0516	24.821	24.7645	4.91865	cell part;cytoplasmic part;intracellular non-membrane-bounded organelle;intracellular organelle;intracellular part;macromolecular complex;non-membrane-bounded organelle;organelle;ribonucleoprotein complex;ribosome	binding;nucleic acid binding;RNA binding;structural constituent of ribosome;structural molecule activity	Ribosome	3	3	3	24.2	17.845	0	32	1.69127
Slmap	Sarcolemmal membrane-associated protein	D3ZKE6;P0C219	17.2	17.2	22.5714	23.8705	25.2742	23.7103	22.644	23.829	17.2	17.2	22.0808	17.2	1.48634	cell part;cytoplasm;cytoplasmic part;cytoskeletal part;integral to membrane;intracellular organelle part;intracellular part;intrinsic to membrane;membrane;membrane part;microtubule organizing center;organelle part;plasma membrane;sarcolemma			2	2	2	3.8	90.559	0	4	1.81869
Rabgap1l		D3ZKH6	24.5231	24.9267	24.0933	25.2068	26.7655	25.8274	24.3519	24.334	17.2	21.8795	23.5793	17.2	1.2098	cell part;cytoplasmic part;early endosome;endosome;Golgi apparatus;intracellular membrane-bounded organelle;intracellular organelle;intracellular part;membrane-bounded organelle;nucleus;organelle			2	2	2	3.1	92.262	0	4	1.54796
Tamm41		D3ZKT0	25.4391	25.8572	25.9804	25.974	25.6057	25.7278	24.9138	25.2746	24.152	22.1359	23.8474	22.7796	2.29521	cell part;cytoplasmic part;intracellular membrane-bounded organelle;intracellular organelle;intracellular part;membrane-bounded organelle;mitochondrion;organelle			4	4	4	14.8	37.785	0	22	1.57298
Dolk		D3ZLM6	20.4229	20.8551	20	23.227	22.3408	22.765	17.2	17.2	17.2	17.2	17.2	17.2	4.58142	cell part;cytoplasmic part;endoplasmic reticulum part;integral to endoplasmic reticulum membrane;integral to membrane;integral to organelle membrane;intracellular organelle part;intracellular part;intrinsic to endoplasmic reticulum membrane;intrinsic to membrane;intrinsic to organelle membrane;membrane part;organelle part	catalytic activity;dolichol kinase activity;kinase activity;phosphotransferase activity, alcohol group as acceptor;transferase activity;transferase activity, transferring phosphorus-containing groups	N-Glycan biosynthesis	1	1	1	1.9	59.218	0.0056953	2	3.5848
Hectd1		D3ZLS5	17.2	17.2	17.2	21.6287	22.7421	23.7449	22.6218	24.3789	22.0704	17.2	17.2	17.2	3.07515	cell part;cytoplasm;intracellular membrane-bounded organelle;intracellular organelle;intracellular part;membrane-bounded organelle;nucleus;organelle	acid-amino acid ligase activity;binding;catalytic activity;cation binding;ion binding;ligase activity;ligase activity, forming carbon-nitrogen bonds;metal ion binding;small conjugating protein ligase activity;ubiquitin-protein ligase activity		6	6	6	3.9	289.97	0	8	2.88055
Hist3h2bb;Hist1h2bl;Hist1h2bk;LOC684797;LOC100912338;Hist1h2bd;Hist3h2ba;Hist1h2bo;Hist1h2ba	Histone H2B type 1;Histone H2B;Histone H2B type 1-A	Q00715;M0RBQ5;M0R4L7;G3V9C7;G3V8B3;D4A817;D3ZWM5;D3ZNZ9;D3ZLY9;D3ZNH4;Q00729	28.9226	30.054	29.6144	30.8487	31.1145	30.8758	28.8091	26.5911	27.736	27.9276	27.8663	28.6659	3.30449	cell part;chromosomal part;extracellular membrane-bounded organelle;extracellular organelle;extracellular region part;extracellular space;extracellular vesicular exosome;extrinsic to membrane;extrinsic to plasma membrane;intracellular membrane-bounded organelle;intracellular organelle;intracellular organelle part;intracellular part;macromolecular complex;membrane part;membrane-bounded organelle;m…	binding;DNA binding;nucleic acid binding	Systemic lupus erythematosus	3	3	3	25.6	13.99	0	80	1.77853
Rpl7a;LOC100910109;RGD1562953;RGD1559149;RGD1563045	60S ribosomal protein L7a	P62425;F1M013;D3ZU22;D3ZPL5;D3ZWM2;F1M4C7	27.8569	28.2103	27.9263	30.1189	30.195	29.7165	28.3451	29.3865	28.6576	26.5217	27.76	27.4619	2.63073	cell part;cytoplasmic part;intracellular non-membrane-bounded organelle;intracellular organelle;intracellular part;macromolecular complex;non-membrane-bounded organelle;organelle;ribonucleoprotein complex;ribosome		Ribosome	11	11	11	31.6	29.995	0	78	1.62337
Mlf2		D3ZPN3	17.2	17.2	17.2	25.8564	24.6805	24.9195	24.4477	23.9266	17.2	17.2	17.2	17.2	4.61001	cell part;membrane			2	2	2	11.3	28.055	0	7	4.79376
Lage3		D3ZPW6	24.5566	22.7251	17.2	24.26	22.9221	23.9199	24.1237	24.5776	17.2	17.2	17.2	17.2	4.06994				1	1	1	14.2	15.667	0	3	3.82057
Ubr1		D3ZQC6	23.9706	24.8921	25.0137	26.1541	26.7091	25.1682	22.387	22.2266	17.2	17.2	17.2	22.0899	1.87943	cell part;cytoplasm;intracellular part;macromolecular complex;proteasome complex;protein complex;ubiquitin ligase complex	amine binding;amino acid binding;binding;carboxylic acid binding;leucine binding		6	6	6	5.4	154.55	0	12	2.40062
Lamb1		D3ZQN7	17.2	23.2558	22.7225	22.8821	24.0557	23.4198	23.4868	17.2	22.4723	17.2	17.2	17.2	4.29281	cell part;cytoplasmic part;extracellular matrix;extracellular matrix part;extracellular membrane-bounded organelle;extracellular organelle;extracellular region part;extracellular space;extracellular vesicular exosome;intracellular part;laminin complex;laminin-1 complex;laminin-10 complex;macromolecular complex;membrane-bounded organelle;membrane-bounded vesicle;organelle;perinuclear region of cyt…	binding;extracellular matrix structural constituent;glycolipid binding;glycosphingolipid binding;lipid binding;sphingolipid binding;structural molecule activity		3	3	3	2.1	202.79	0	5	3.81443
Pnpla6		D3ZRF6;M0R715	17.2	17.2	17.2	25.1583	26.1968	25.5565	17.2	17.2	17.2	17.2	17.2	17.2	5.00744	cell part;cytoplasmic part;endoplasmic reticulum;intracellular membrane-bounded organelle;intracellular organelle;intracellular part;membrane;membrane-bounded organelle;organelle	carboxylic ester hydrolase activity;catalytic activity;hydrolase activity;hydrolase activity, acting on ester bonds;lipase activity;lysophospholipase activity;phospholipase activity		7	7	7	8.9	148.37	0	11	5.26502
Oxa1l		D3ZRH1	26.4533	26.3595	26.0021	24.7122	23.6501	24.2173	22.6008	23.7768	17.2	17.2	17.2	17.2	4.65847	cell part;cytoplasmic part;integral to membrane;intracellular organelle part;intracellular part;intrinsic to membrane;membrane;membrane part;mitochondrial inner membrane;mitochondrial membrane;mitochondrial part;organelle inner membrane;organelle membrane;organelle part		Bacterial secretion system;Protein export	1	1	1	2.3	48.023	0.0088167	2	4.35215
Dusp27		D3ZRM0	17.2	22.9343	23.5158	25.907	25.6523	25.464	25.7409	25.3577	25.8289	22.2112	21.9758	20.6928	2.93469		catalytic activity;hydrolase activity;hydrolase activity, acting on ester bonds;phosphatase activity;phosphoprotein phosphatase activity;phosphoric ester hydrolase activity;protein tyrosine/serine/threonine phosphatase activity		9	9	9	11	128.73	0	17	2.26266
Rpl13;LOC100360491;RGD1563145	60S ribosomal protein L13	P41123;D3ZRM9;F1M2E9;D3ZD02	26.614	27.1599	26.8083	29.7958	29.7261	29.2437	28.2514	28.9255	28.3205	26.6995	26.8338	27.0242	3.80289	cell part;cytoplasmic part;cytosolic large ribosomal subunit;intracellular non-membrane-bounded organelle;intracellular organelle;intracellular organelle part;intracellular part;large ribosomal subunit;macromolecular complex;non-membrane-bounded organelle;organelle;organelle part;ribonucleoprotein complex;ribosome	structural constituent of ribosome;structural molecule activity	Ribosome	8	8	8	31.8	24.309	0	51	1.82704
Rpl23a;RGD1564606;LOC689899;RGD1562755;RGD1565170;LOC688776;LOC690335	60S ribosomal protein L23a	P62752;F1LT35;D3ZTH8;D3ZNM1;D3ZTX9;D4AAL7;D3ZFK7	27.2767	27.7179	27.6475	28.7054	28.8139	28.5529	27.7308	28.1129	27.412	26.418	26.6865	26.7243	4.15151	cell part;cytoplasmic part;cytosolic large ribosomal subunit;extracellular membrane-bounded organelle;extracellular organelle;extracellular region part;extracellular vesicular exosome;intracellular membrane-bounded organelle;intracellular non-membrane-bounded organelle;intracellular organelle;intracellular organelle part;intracellular part;large ribosomal subunit;macromolecular complex;membrane-b…	binding;nucleic acid binding;nucleotide binding;RNA binding;rRNA binding;structural constituent of ribosome;structural molecule activity	Ribosome	6	6	4	34	17.695	0	32	1.46296
Tesc		D3ZTN1	23.1672	24.0632	23.8673	24.5725	25.4292	25.6117	17.2	24.0598	22.7973	17.2	22.1781	22.0469	1.3264	cell part;cell projection;cytoplasm;intracellular membrane-bounded organelle;intracellular organelle;intracellular organelle part;intracellular part;lamellipodium;membrane;membrane-bounded organelle;nuclear part;nucleoplasm;nucleus;organelle;organelle part;plasma membrane;ruffle	binding;calcium ion binding;cation binding;enzyme inhibitor activity;enzyme regulator activity;ion binding;magnesium ion binding;metal ion binding;phosphatase inhibitor activity;phosphatase regulator activity		4	4	4	21.5	24.599	0	9	1.59299
Sun2		D3ZTT7;D3ZJ67	33.9526	33.3565	32.9566	29.3299	29.1356	29.4307	26.2766	26.4063	26.8937	26.622	17.2	23.0003	1.20257	cell part;chromosomal part;chromosome;chromosome, telomeric region;condensed chromosome;condensed nuclear chromosome;envelope;integral to membrane;integral to nuclear inner membrane;integral to organelle membrane;intracellular non-membrane-bounded organelle;intracellular organelle;intracellular organelle part;intracellular part;intrinsic to membrane;intrinsic to nuclear inner membrane;intrinsic t…			13	13	13	28.6	81.526	0	63	1.73646
Rcn1		D3ZUB0	27.8078	27.2415	26.8771	29.5355	28.8217	29.1235	28.2413	28.5041	26.6764	25.2966	24.658	23.5674	2.98412	cell part;cytoplasmic part;endoplasmic reticulum;intracellular membrane-bounded organelle;intracellular organelle;intracellular part;membrane-bounded organelle;organelle	binding;calcium ion binding;cation binding;ion binding;metal ion binding		11	11	10	41.8	38.09	0	46	2.5211
Chchd3		D3ZUX5	29.2322	28.9152	28.3482	28.0423	27.7696	28.6339	26.8109	26.8165	25.2552	23.8066	23.439	23.0851	3.85559	cell part;cytoplasmic part;extracellular membrane-bounded organelle;extracellular organelle;extracellular region part;extracellular vesicular exosome;intracellular membrane-bounded organelle;intracellular organelle;intracellular organelle part;intracellular part;membrane;membrane-bounded organelle;membrane-bounded vesicle;mitochondrial inner membrane;mitochondrial membrane;mitochondrial part;nucl…			6	6	6	21.1	26.434	0	40	2.88772
Ap2a1		D3ZUY8	20.4384	21.8898	21.8374	23.9703	24.4127	23.5692	22.9716	24.0896	24.6011	20.8549	21.1345	21.4483	3.1692	apical plasma membrane;AP-type membrane coat adaptor complex;basolateral plasma membrane;cell part;clathrin adaptor complex;cytoplasmic part;intracellular part;macromolecular complex;membrane part;plasma membrane part;protein complex	binding;protein binding;protein complex binding;protein C-terminus binding;protein transporter activity;substrate-specific transporter activity;transporter activity	Endocrine and other factor-regulated calcium reabsorption;Endocytosis;Huntington's disease	4	2	2	4.4	107.67	0	6	1.77622
Cisd3		D3ZV37	17.2	23.7413	24.1287	23.5403	22.9929	23.1433	23.3144	22.9627	21.4627	17.2	17.2	17.2	5.49244	cell part;intracellular membrane-bounded organelle;intracellular organelle;intracellular part;membrane-bounded organelle;organelle	2 iron, 2 sulfur cluster binding;binding;iron-sulfur cluster binding;metal cluster binding		1	1	1	7	18.069	0.0088249	6	4.11787
Mfsd1		D3ZV75	24.4204	24.3431	23.707	24.1054	24.2877	23.6132	17.2	17.2	17.2	17.2	17.2	17.2	5.33842	cell part;integral to membrane;intrinsic to membrane;membrane part			1	1	1	3.9	51.2	0.0034878	1	4.53041
Cacnb2	Voltage-dependent L-type calcium channel subunit beta-2	Q8VGC3;Q8VGC3-2;Q8VGC3-5;Q8VGC3-4;D3ZWK0;Q8VGC3-3	17.2	17.2	17.2	23.8909	24.91	24.2408	17.2	22.9617	17.2	17.2	17.2	17.2	4.74088	calcium channel complex;cation channel complex;cell part;ion channel complex;macromolecular complex;membrane;membrane part;plasma membrane;plasma membrane part;protein complex;sarcolemma;voltage-gated calcium channel complex	binding;calcium channel activity;calcium channel regulator activity;cation channel activity;cation transmembrane transporter activity;channel activity;channel regulator activity;enzyme binding;gated channel activity;high voltage-gated calcium channel activity;ion channel activity;ion transmembrane transporter activity;kinase binding;passive transmembrane transporter activity;phosphoprotein bindin…	Arrhythmogenic right ventricular cardiomyopathy (ARVC);Cardiac muscle contraction;Dilated cardiomyopathy;Hypertrophic cardiomyopathy (HCM);MAPK signaling pathway	3	3	3	7.5	73.225	0	4	4.46987
Igf2bp2		D3ZWZ6	21.8956	26.8756	22.2258	27.6038	26.4933	24.1537	26.0173	25.5514	23.7593	19.8875	22.0396	20.7605	1.91402	cell part;cytoplasm;cytoskeleton;intracellular membrane-bounded organelle;intracellular non-membrane-bounded organelle;intracellular organelle;intracellular part;membrane-bounded organelle;non-membrane-bounded organelle;nucleus;organelle	binding;mRNA 3'-UTR binding;mRNA 5'-UTR binding;mRNA binding;nucleic acid binding;nucleotide binding;RNA binding		3	3	3	7.6	56.58	0	14	2.08048
Myoz2		D3ZX18	17.2	17.2	17.2	23.6214	23.0623	22.3057	17.2	17.2	21.9041	17.2	17.2	17.2	3.9622	actin cytoskeleton;cell part;contractile fiber part;cytoplasmic part;cytoskeleton;intracellular non-membrane-bounded organelle;intracellular organelle;intracellular part;non-membrane-bounded organelle;organelle;organelle part;Z disc			1	1	1	9.2	20.588	0	2	3.44777
Fbxw11;Btrc		D3ZXC6;F1LMH8	17.2	17.2	17.2	23.4445	24.9189	23.0125	23.4754	17.2	20.5649	17.2	17.2	17.2	3.47481	cell part;centrosome;cullin-RING ubiquitin ligase complex;cytoplasmic part;cytoskeletal part;cytosol;intracellular membrane-bounded organelle;intracellular non-membrane-bounded organelle;intracellular organelle;intracellular organelle part;intracellular part;macromolecular complex;membrane-bounded organelle;microtubule organizing center;non-membrane-bounded organelle;nucleus;organelle;organelle p…	acid-amino acid ligase activity;catalytic activity;ligase activity;ligase activity, forming carbon-nitrogen bonds;small conjugating protein ligase activity;ubiquitin-protein ligase activity	Circadian rhythm - mammal;Hedgehog signaling pathway;Oocyte meiosis;Shigellosis;Ubiquitin mediated proteolysis;Wnt signaling pathway	4	4	4	11.9	43.256	0	6	3.51181
RGD1559896		D3ZY47	22.4117	24.8824	24.8074	23.4539	23.887	23.8441	23.4246	23.6188	17.2	17.2	17.2	17.2	5.92559	cell part;cytoplasm;intracellular part			1	1	1	6.5	35.668	0	3	4.54055
G3bp1		D3ZYS7	23.2583	23.4681	17.2	24.3967	24.3422	23.5545	22.7591	23.6468	22.4963	21.4405	17.2	20.5496	1.52821	cell part;intracellular	binding;nucleic acid binding;nucleotide binding		2	2	2	4.7	51.786	0	7	1.66755
Klhl22	Kelch-like protein 22	D3ZZC3	17.2	17.2	17.2	24.4804	23.624	24.7922	17.2	23.5387	17.2	17.2	17.2	17.2	4.46114	cell part;centrosome;Cul3-RING ubiquitin ligase complex;cullin-RING ubiquitin ligase complex;cytoplasm;cytoplasmic part;cytoskeletal part;intracellular non-membrane-bounded organelle;intracellular organelle;intracellular organelle part;intracellular part;macromolecular complex;microtubule;microtubule organizing center;mitotic spindle;non-membrane-bounded organelle;organelle;organelle part;polar m…			1	1	1	2.5	71.773	0	2	4.30435
Rpl35a;LOC100362049;LOC100362338	60S ribosomal protein L35a	P04646;D4A771;D3ZZN4;F1M0T2	26.0829	26.6765	26.5328	27.7767	28.0506	27.8131	27.1994	27.3973	26.5934	24.6111	25.7891	24.656	2.71558	cell part;cytoplasmic part;cytosolic large ribosomal subunit;extracellular membrane-bounded organelle;extracellular organelle;extracellular region part;extracellular vesicular exosome;intracellular membrane-bounded organelle;intracellular non-membrane-bounded organelle;intracellular organelle;intracellular organelle part;intracellular part;large ribosomal subunit;macromolecular complex;membrane;m…	binding;nucleic acid binding;RNA binding;structural constituent of ribosome;structural molecule activity;tRNA binding	Ribosome	2	2	2	16.4	12.554	0	10	1.68827
Col14a1		D3ZZT9	29.4359	30.2387	29.5287	31.2199	31.0625	31.2324	30.9751	31.2221	30.0001	27.1273	26.5485	27.1268	4.52868	extracellular matrix;extracellular membrane-bounded organelle;extracellular organelle;extracellular region part;extracellular space;extracellular vesicular exosome;interstitial matrix;membrane-bounded organelle;membrane-bounded vesicle;organelle;proteinaceous extracellular matrix;vesicle			43	43	43	30.3	192.53	0	322	2.82409
Tmem160		D3ZZU4	17.2	17.2	17.2	26.188	26.0658	24.9299	17.2	17.2	17.2	17.2	17.2	17.2	4.54096	cell part;cytoplasmic part;intracellular membrane-bounded organelle;intracellular organelle;intracellular part;membrane-bounded organelle;mitochondrion;organelle			3	3	3	10.6	19.587	0	3	5.01481
Ankrd17;Ankhd1		D4A0B4;E9PTK9	17.2	17.2	17.2	23.2661	23.1995	22.7831	22.9794	22.8836	21.9026	17.2	17.2	21.5865	1.40175	cell part;chromatin;chromosomal part;cytoplasm;intracellular membrane-bounded organelle;intracellular organelle;intracellular organelle part;intracellular part;membrane;membrane-bounded organelle;nucleus;organelle;organelle part	binding;chromatin binding;nucleic acid binding;RNA binding		1	1	1	0.5	250.02	0	6	1.59597
Nebl		D4A164	27.7851	28.5768	28.2365	29.1695	28.3015	28.5445	28.5659	28.7723	27.7706	25.7736	26.5352	26.7691	2.36607	actin filament bundle;actomyosin;cell part;contractile fiber part;cytoplasmic part;cytoskeletal part;extracellular membrane-bounded organelle;extracellular organelle;extracellular region part;extracellular vesicular exosome;intracellular organelle part;intracellular part;membrane-bounded organelle;membrane-bounded vesicle;organelle;organelle part;stress fiber;vesicle;Z disc			12	12	12	31.6	51.996	0	48	1.36315
Surf4;LOC100912008		D4A1D8;M0R7L5;F1M9B1	26.2001	27.0616	27.1701	27.1939	27.2298	26.4076	17.2	17.2	17.2	17.2	17.2	17.2	5.46444	cell part;cytoplasmic part;endoplasmic reticulum-Golgi intermediate compartment;integral to membrane;intracellular membrane-bounded organelle;intracellular organelle;intracellular part;intrinsic to membrane;membrane part;membrane-bounded organelle;organelle			3	3	3	13.8	30.381	0	20	6.21293
Ipo4		D4A2D7	27.1308	27.2707	26.6915	28.13	27.3565	27.7752	26.6512	27.3753	25.4397	22.8688	25.0854	25.7375	1.62662				11	11	11	11.5	118.93	0	24	1.45229
Sptlc1		D4A2H2	24.5543	24.9881	24.5297	23.6361	23.6914	23.3156	22.045	22.6833	22.3432	17.2	21.8949	17.2	1.41888	cell part;cytoplasmic part;endoplasmic reticulum palmitoyltransferase complex;endoplasmic reticulum part;intracellular organelle part;intracellular part;macromolecular complex;membrane part;organelle part;palmitoyltransferase complex;protein complex;serine C-palmitoyltransferase complex;SPOTS complex	binding;C-acyltransferase activity;catalytic activity;cofactor binding;C-palmitoyltransferase activity;palmitoyltransferase activity;pyridoxal phosphate binding;serine C-palmitoyltransferase activity;transferase activity;transferase activity, transferring acyl groups;transferase activity, transferring acyl groups other than amino-acyl groups;vitamin B6 binding;vitamin binding	Sphingolipid metabolism	1	1	1	3	52.548	0	7	1.66684
Sec63		D4A2Z6	17.2	24.6631	22.5088	24.6708	23.7013	24.397	17.2	17.2	22.9483	17.2	17.2	17.2	4.78012	cell part;intracellular;membrane	protein transporter activity;substrate-specific transporter activity;transporter activity	Protein export;Protein processing in endoplasmic reticulum	3	3	3	5.6	83.591	0	7	4.44202
Mlip		F1LWR6;D4A3C4	17.2	22.9125	17.2	22.8961	23.5369	23.1004	22.4784	21.7367	17.2	17.2	17.2	17.2	5.22498				3	3	3	15.2	29.22	0	5	4.01462
Isg15		D4A3X3	17.2	17.2	17.2	23.3683	23.1451	23.8105	17.2	17.2	17.2	17.2	17.2	17.2	5.24098	extracellular region	protein tag	RIG-I-like receptor signaling pathway	1	1	1	10.6	18.225	0	1	4.17331
LOC688684;Rpl32	60S ribosomal protein L32	D4A412;P62912	17.2	22.0649	21.0939	24.9701	25.1585	23.8601	17.2	21.8146	22.7466	17.2	17.2	17.2	4.2919	cell part;centrosome;cytoplasmic part;cytoskeletal part;cytosolic large ribosomal subunit;intracellular non-membrane-bounded organelle;intracellular organelle;intracellular organelle part;intracellular part;large ribosomal subunit;macromolecular complex;membrane;microtubule organizing center;non-membrane-bounded organelle;organelle;organelle part;ribonucleoprotein complex	structural constituent of ribosome;structural molecule activity	Ribosome	2	2	2	13.4	15.022	0	3	4.37692
Cox15		D4A414	25.2997	24.3222	24.1151	24.6232	22.9775	23.8972	22.216	23.8937	21.1423	17.2	21.9112	17.2	1.43466	cell part;cytochrome complex;cytoplasmic part;integral to membrane;intracellular organelle part;intracellular part;intrinsic to membrane;macromolecular complex;membrane;membrane part;mitochondrial inner membrane;mitochondrial membrane;mitochondrial part;organelle inner membrane;organelle membrane;organelle part;protein complex	catalytic activity;oxidoreductase activity;oxidoreductase activity, acting on the CH-CH group of donors	Oxidative phosphorylation;Porphyrin and chlorophyll metabolism;Two-component system	2	2	2	5.3	45.914	0	2	1.72127
Ttn		D4A4B0	17.2	24.5949	22.5268	26.2748	26.102	26.0467	25.7863	25.3551	25.1823	21.3659	23.502	23.0729	2.22336				13	13	12	3.2	584.19	0	20	1.7864
Rplp2;LOC498555	60S acidic ribosomal protein P2	P02401;D4A4D5	23.8549	26.2584	25.3882	24.237	27.2572	26.7894	25.9668	24.1104	23.0085	17.2	17.2	17.2	3.16008	cell part;cytoplasmic part;intracellular non-membrane-bounded organelle;intracellular organelle;intracellular part;macromolecular complex;non-membrane-bounded organelle;organelle;ribonucleoprotein complex;ribosome	structural constituent of ribosome;structural molecule activity	Ribosome	5	5	5	53.9	11.692	0	18	3.97334
Sdf2		D4A4H5	24.2283	22.8142	23.7156	24.2123	24.7006	22.4701	21.8821	23.4054	17.2	17.2	22.8014	17.2	1.11934	cell part;membrane			2	2	2	13.2	24.056	0	5	1.43856
Supt16h		D4A4J0	17.2	22.6182	17.2	23.7655	23.9801	23.1724	17.2	17.2	17.2	17.2	17.2	17.2	4.92925	cell part;intracellular membrane-bounded organelle;intracellular organelle;intracellular part;membrane-bounded organelle;nucleus;organelle			2	2	2	2.1	119.86	0	2	4.17719
Stub1		D4A4T0	24.3283	25.461	24.9406	29.23	28.328	28.9448	25.9873	24.9054	25.1588	24.8401	17.2	20.9692	1.61371	cell part;cytoplasmic part;cytoskeleton;endoplasmic reticulum;extracellular membrane-bounded organelle;extracellular organelle;extracellular region part;extracellular vesicular exosome;inclusion body;intermediate filament cytoskeleton;intracellular membrane-bounded organelle;intracellular non-membrane-bounded organelle;intracellular organelle;intracellular organelle part;intracellular part;macrom…	acid-amino acid ligase activity;catalytic activity;ligase activity;ligase activity, forming carbon-nitrogen bonds;small conjugating protein ligase activity;ubiquitin-protein ligase activity;ubiquitin-ubiquitin ligase activity	Protein processing in endoplasmic reticulum;Ubiquitin mediated proteolysis	8	8	8	28	34.886	0	22	2.22377
Tapt1		D4A533	23.4363	17.2	22.3912	23.7341	23.2741	23.2513	23.5996	23.5443	22.8398	17.2	17.2	17.2	5.61243				2	2	2	6.1	52.268	0.00052466	2	4.2682
Cenpb		D4A5E3	17.2	17.2	17.2	25.9648	25.4032	24.6249	17.2	17.2	17.2	17.2	17.2	17.2	4.5115	cell part;chromosomal part;chromosome, centromeric region;intracellular membrane-bounded organelle;intracellular organelle;intracellular organelle part;intracellular part;membrane-bounded organelle;nucleus;organelle;organelle part	binding;chromatin binding;DNA binding;nucleic acid binding		3	3	3	7.7	68.564	0	2	4.81553
Pkd2		D4A5F1	17.2	22.2169	22.1401	26.9263	27.1529	27.247	17.2	22.6027	17.2	20.5148	17.2	17.2	2.86536	basal cortex;basal plasma membrane;cell cortex part;cell junction;cell part;cell projection;cell-cell junction;cilium;cytoplasmic part;cytoskeletal part;endoplasmic reticulum;endoplasmic reticulum part;extracellular membrane-bounded organelle;extracellular organelle;extracellular region part;extracellular vesicular exosome;filamentous actin;integral to cytosolic side of endoplasmic reticulum memb…	actinin binding;alpha-actinin binding;binding;calcium channel activity;calcium ion binding;calcium-induced calcium release activity;calcium-release channel activity;cation binding;cation channel activity;cation transmembrane transporter activity;channel activity;cytoskeletal protein binding;gated channel activity;intracellular ligand-gated calcium channel activity;intracellular ligand-gated ion c…		10	10	10	12.1	109.09	0	16	3.6545
Map7d1		D4A644	17.2	17.2	17.2	23.9363	21.0166	23.2423	23.6148	23.4458	22.32	17.2	17.2	17.2	2.48412	cell part;cytoplasm;cytoskeletal part;cytoskeleton;intracellular non-membrane-bounded organelle;intracellular organelle;intracellular organelle part;intracellular part;macromolecular complex;microtubule;microtubule cytoskeleton;non-membrane-bounded organelle;organelle;organelle part;protein complex	structural molecule activity		1	1	1	2.2	90.418	0	5	2.53675
Srsf7		D4A720	17.2	24.1562	23.1489	24.2121	24.6474	24.2312	17.2	22.2358	21.8572	17.2	17.2	17.2	6.03409		binding;cation binding;ion binding;metal ion binding;nucleic acid binding;nucleotide binding;transition metal ion binding;zinc ion binding	Spliceosome	3	2	2	12.6	27.377	0	8	4.96773
Zyx		D4A7U1	23.2893	24.3374	23.9639	24.42	23.7238	24.7221	24.6567	24.8516	22.4631	17.2	17.2	23.5042	1.10511	actin filament bundle;actomyosin;adherens junction;anchoring junction;cell junction;cell part;cell-cell adherens junction;cell-cell junction;cell-substrate adherens junction;cell-substrate junction;cytoplasm;cytoskeletal part;focal adhesion;intracellular membrane-bounded organelle;intracellular organelle;intracellular organelle part;intracellular part;membrane-bounded organelle;nucleus;organelle;…	binding;cation binding;ion binding;metal ion binding;transition metal ion binding;zinc ion binding	Focal adhesion	2	2	2	5	60.303	0	5	1.45736
Myo1f		D4A7X9	17.2	17.2	17.2	20.8319	22.8905	19.7273	21.5864	23.3669	21.7663	17.2	17.2	17.2	1.88478	cell cortex part;cell part;cortical actin cytoskeleton;cortical cytoskeleton;cytoplasmic part;cytoskeletal part;cytoskeleton;filamentous actin;intracellular non-membrane-bounded organelle;intracellular organelle;intracellular organelle part;intracellular part;macromolecular complex;myosin complex;non-membrane-bounded organelle;organelle;organelle part;protein complex	adenyl nucleotide binding;adenyl ribonucleotide binding;ATP binding;binding;catalytic activity;hydrolase activity;hydrolase activity, acting on acid anhydrides;hydrolase activity, acting on acid anhydrides, in phosphorus-containing anhydrides;motor activity;nucleoside-triphosphatase activity;nucleotide binding;purine nucleotide binding;purine ribonucleoside triphosphate binding;purine ribonucleot…		5	2	2	5.8	125.32	0.0015385	2	1.77373
Flnb		D4A8D5	23.2866	25.4383	24.2394	23.5215	24.4911	23.1553	21.5454	23.5985	22.0442	17.2	23.0655	17.2	1.07601			Focal adhesion;MAPK signaling pathway	11	5	5	4.7	275.31	0	15	1.38603
Snd1	Staphylococcal nuclease domain-containing protein 1	Q66X93;D4A8Y5	21.6861	23.0111	17.2	25.8563	25.3385	25.5969	24.7403	25.462	24.68	21.6097	21.7496	17.2	1.64452	cell part;cytoplasmic membrane-bounded vesicle;cytoplasmic part;cytoplasmic vesicle;extracellular membrane-bounded organelle;extracellular organelle;extracellular region part;extracellular vesicular exosome;intracellular membrane-bounded organelle;intracellular organelle;intracellular part;macromolecular complex;melanosome;membrane;membrane-bounded organelle;membrane-bounded vesicle;mitochondrion…	binding;catalytic activity;hydrolase activity;hydrolase activity, acting on ester bonds;nuclease activity;nucleic acid binding;protein binding transcription factor activity;transcription coactivator activity;transcription cofactor activity;transcription factor binding transcription factor activity		4	4	4	5.8	101.95	0	5	1.9316
Emc1		D4A994	17.2	17.2	17.2	23.6001	23.8939	22.7214	17.2	17.2	17.2	17.2	17.2	17.2	4.21481	ER membrane protein complex;macromolecular complex;protein complex			3	3	3	3.9	111.18	0	4	3.75562
Dhx9		D4A9D6	22.195	22.765	17.2	24.1869	24.4928	24.2827	17.2	17.2	21.2847	17.2	17.2	17.2	6.80922	cell part;centrosome;CRD-mediated mRNA stability complex;cytoplasm;cytoplasmic part;cytoskeletal part;intracellular membrane-bounded organelle;intracellular non-membrane-bounded organelle;intracellular organelle;intracellular organelle part;intracellular part;macromolecular complex;membrane;membrane-bounded organelle;microtubule organizing center;non-membrane-bounded organelle;nuclear part;nucleo…	adenyl nucleotide binding;adenyl ribonucleotide binding;ATP binding;ATPase activity;ATPase activity, coupled;ATP-dependent helicase activity;ATP-dependent RNA helicase activity;binding;catalytic activity;helicase activity;hydrolase activity;hydrolase activity, acting on acid anhydrides;hydrolase activity, acting on acid anhydrides, in phosphorus-containing anhydrides;nucleoside-triphosphatase act…		4	4	4	3.8	131.73	0	7	5.12168
Ubr2		D4A9U6	17.2	17.2	17.2	23.447	23.5699	24.106	23.7816	17.2	21.3184	17.2	17.2	17.2	5.25393	cell part;chromatin;chromosomal part;intracellular organelle part;intracellular part;macromolecular complex;membrane;nuclear part;nucleoplasm;organelle part;plasma membrane;protein complex;ubiquitin ligase complex	acid-amino acid ligase activity;amine binding;amino acid binding;binding;carboxylic acid binding;catalytic activity;cation binding;ion binding;leucine binding;ligase activity;ligase activity, forming carbon-nitrogen bonds;metal ion binding;small conjugating protein ligase activity;transition metal ion binding;ubiquitin-protein ligase activity;zinc ion binding		2	2	2	1.5	198.89	0	4	4.33163
Smad4	Mothers against decapentaplegic homolog 4	D4AA78;O70437	17.2	17.2	20.9205	22.3716	21.5166	21.7294	23.7973	21.6119	20.4071	17.2	17.2	17.2	4.26914	activin responsive factor complex;cell part;centrosome;chromatin;chromosomal part;cytoplasm;cytoplasmic part;cytoskeletal part;intracellular membrane-bounded organelle;intracellular non-membrane-bounded organelle;intracellular organelle;intracellular organelle part;intracellular part;macromolecular complex;membrane-bounded organelle;microtubule organizing center;non-membrane-bounded organelle;nuc…	binding;cation binding;chromatin binding;core promoter proximal region DNA binding;core promoter proximal region sequence-specific DNA binding;cytoskeletal protein binding;DNA binding;filamin binding;ion binding;metal ion binding;molecular transducer activity;nucleic acid binding;nucleic acid binding transcription factor activity;protein binding;protein binding transcription factor activity;recep…	Adherens junction;Cell cycle;Chronic myeloid leukemia;Colorectal cancer;Pancreatic cancer;Pathways in cancer;TGF-beta signaling pathway;Wnt signaling pathway	1	1	1	1.8	60.09	0.0047962	5	3.00104
Cand2	Cullin-associated NEDD8-dissociated protein 2	Q9R0L4-3;Q9R0L4-2;D4AAI5;Q9R0L4;G3V7E8	23.4171	24.175	20.92	24.2072	24.0971	24.6109	23.5459	17.2	21.4404	17.2	22.1764	17.2	1.51111	cell part;intracellular membrane-bounded organelle;intracellular organelle;intracellular part;membrane-bounded organelle;nucleus;organelle	binding;protein binding;TBP-class protein binding;transcription factor binding		5	5	5	4.7	132.98	0	7	1.83614
Snrpf		D4AAT4	17.2	17.2	17.2	22.8962	22.0541	23.152	21.6983	17.2	17.2	17.2	17.2	17.2	4.11123	catalytic step 2 spliceosome;cell part;cytoplasmic part;cytosol;intracellular organelle part;intracellular part;macromolecular complex;methylosome;methyltransferase complex;nuclear part;organelle part;pICln-Sm protein complex;protein complex;ribonucleoprotein complex;small nuclear ribonucleoprotein complex;small nucleolar ribonucleoprotein complex;SMN-Sm protein complex;spliceosomal complex;U1 sn…	binding;nucleic acid binding;RNA binding	Spliceosome	1	1	1	15.1	9.7251	0	4	3.37128
LOC100910104		D4ABA9	24.6044	21.8583	24.1761	26.3212	24.7569	26.5102	25.8062	25.8851	24.1969	17.2	22.2565	22.9814	1.24698	adherens junction;anchoring junction;cell junction;cell-cell adherens junction;cell-cell junction;fascia adherens			7	7	7	9.4	122.46	0	15	1.57747
Ptplad1		D4ABI7	24.4765	25.1233	24.9384	24.4	24.6695	24.3054	17.2	17.2	17.2	17.2	17.2	17.2	6.51469	adherens junction;anchoring junction;cell junction;cell part;cell-substrate adherens junction;cell-substrate junction;cytoplasmic part;endoplasmic reticulum;focal adhesion;intracellular membrane-bounded organelle;intracellular organelle;intracellular part;membrane-bounded organelle;organelle	3-hydroxyacyl-CoA dehydratase activity;carbon-oxygen lyase activity;catalytic activity;hydro-lyase activity;lyase activity		2	2	2	6.6	43.104	0	4	5.15105
Hnrnpul2		D4ABT8	17.2	17.2	17.2	24.2882	23.3957	24.2543	17.2	17.2	22.0004	17.2	17.2	17.2	4.69038	cell part;intracellular membrane-bounded organelle;intracellular organelle;intracellular part;membrane-bounded organelle;nucleus;organelle			1	1	1	1.2	84.858	0.00052493	2	4.25839
Timm23;RGD1559672	Mitochondrial import inner membrane translocase subunit Tim23	Q5XIW0;O35093;D4ACB3	26.4668	27.4033	26.9495	25.3784	25.8206	25.4159	24.5766	24.9541	24.468	22.1004	22.9347	22.3646	3.38266	cell part;cytoplasmic part;integral to membrane;intracellular organelle part;intracellular part;intrinsic to membrane;macromolecular complex;membrane;membrane part;mitochondrial inner membrane;mitochondrial inner membrane presequence translocase complex;mitochondrial membrane;mitochondrial membrane part;mitochondrial part;organelle inner membrane;organelle membrane;organelle part;protein complex	active transmembrane transporter activity;macromolecule transmembrane transporter activity;P-P-bond-hydrolysis-driven protein transmembrane transporter activity;P-P-bond-hydrolysis-driven transmembrane transporter activity;primary active transmembrane transporter activity;protein transmembrane transporter activity;protein transporter activity;substrate-specific transmembrane transporter activity;…		2	2	2	12.9	21.873	0	12	1.93925
Hist2h2ac;Hist2h2aa3;H2afx	Histone H2A type 1;Histone H2A;Histone H2A type 2-A	P02262;D4ACV3;P0CC09;D3ZXP3	25.432	27.2081	26.4136	27.724	27.6087	28.0453	25.3361	24.4794	24.634	25.1988	24.5771	25.0528	3.62259	cell part;chromatin;chromosomal part;chromosome;chromosome, telomeric region;condensed chromosome;condensed nuclear chromosome;extracellular membrane-bounded organelle;extracellular organelle;extracellular region part;extracellular vesicular exosome;germ cell nucleus;intracellular membrane-bounded organelle;intracellular non-membrane-bounded organelle;intracellular organelle;intracellular organel…	binding;damaged DNA binding;DNA binding;nucleic acid binding	Systemic lupus erythematosus	6	2	2	35.4	14.077	0	16	1.86421
Amfr		D4ADJ6	17.2	17.2	17.2	24.5197	24.4812	24.0887	17.2	17.2	17.2	17.2	17.2	17.2	6.0876	cell body;cell part;cell projection;cell projection part;cytoplasm;cytoplasmic part;cytoplasmic ubiquitin ligase complex;dendrite;endoplasmic reticulum part;ER ubiquitin ligase complex;growth cone;Hrd1p ubiquitin ligase complex;integral to endoplasmic reticulum membrane;integral to membrane;integral to organelle membrane;intracellular membrane-bounded organelle;intracellular organelle;intracellul…	binding;cation binding;ion binding;metal ion binding;receptor activity;transition metal ion binding;zinc ion binding		2	2	2	6	71.198	0	3	4.9824
Ddx58		D4ADT5	17.2	17.2	17.2	23.043	23.6449	23.4311	22.6668	23.0896	23.0605	17.2	17.2	17.2	5.40238	actin cytoskeleton;cell junction;cell part;cell projection membrane;cell projection part;cell-cell junction;cytoplasm;cytoskeleton;intracellular non-membrane-bounded organelle;intracellular organelle;intracellular part;leading edge membrane;membrane part;non-membrane-bounded organelle;occluding junction;organelle;plasma membrane part;ruffle membrane;tight junction	adenyl nucleotide binding;adenyl ribonucleotide binding;ATP binding;binding;cation binding;DNA binding;double-stranded DNA binding;double-stranded RNA binding;ion binding;metal ion binding;nucleic acid binding;nucleotide binding;purine nucleotide binding;purine ribonucleoside triphosphate binding;purine ribonucleotide binding;ribonucleotide binding;RNA binding;single-stranded RNA binding;structur…		1	1	1	2.2	68.345	0	5	4.18175
Rbmxrtl;Rbmxl1;Rbmx	RNA-binding motif protein, X chromosome retrogene-like;RNA-binding motif protein, X chromosome retrogene-like, N-terminally processed;RNA binding motif protein, X-linked-like-1;RNA-binding motif protein, X chromosome;RNA-binding motif protein, X chromosome, N-terminally processed	P84586;D4AE41;Q4V898	17.2	24.2536	22.6033	25.2545	25.428	25.6823	23.1683	23.4429	22.5529	21.9869	17.2	17.2	1.84969	catalytic step 2 spliceosome;cell part;chromatin;chromosomal part;euchromatin;extracellular membrane-bounded organelle;extracellular organelle;extracellular region part;extracellular space;extracellular vesicular exosome;intracellular membrane-bounded organelle;intracellular organelle;intracellular organelle part;intracellular part;macromolecular complex;membrane;membrane-bounded organelle;membra…	binding;chromatin binding;core promoter binding;DNA binding;mRNA binding;nucleic acid binding;nucleotide binding;regulatory region DNA binding;regulatory region nucleic acid binding;RNA binding;single-stranded RNA binding;transcription regulatory region DNA binding	Spliceosome	2	2	2	7.5	42.203	0	4	2.29594
Ipo7		D4AE96	24.5851	25.0895	25.3816	27.7659	27.6307	27.6794	24.5186	25.3569	24.8191	21.2689	17.2	24.1044	1.56825	cell part;cytoplasm;intracellular organelle part;intracellular part;membrane;nuclear part;nucleoplasm;organelle part			11	11	11	14.8	119.49	0	32	2.06841
Psmd7		D4AEH3	25.5034	26.1845	25.678	29.5347	29.5157	29.5087	25.1541	25.2846	23.7536	17.2	21.7395	17.2	2.69178	cell part;extracellular membrane-bounded organelle;extracellular organelle;extracellular region part;extracellular vesicular exosome;intracellular organelle part;intracellular part;macromolecular complex;membrane;membrane-bounded organelle;membrane-bounded vesicle;nuclear part;nucleoplasm;organelle;organelle part;proteasome regulatory particle;protein complex;vesicle		Proteasome	10	10	10	38.1	36.491	0	44	3.84141
		DON1;DON2	27.1934	28.7308	26.2763	38.6203	38.5868	38.5948	38.0942	38.3807	37.6612	26.9979	26.6385	27.599	5.67888				67	67	43	57.3	109.83	0	2137	7.29089
Sptan1	Spectrin alpha chain, non-erythrocytic 1	P16086;E9PSZ3	27.6853	27.9596	27.3844	28.8506	28.0698	29.0046	27.8598	28.3142	26.7848	26.5284	25.8879	26.1795	2.68486	adherens junction;anchoring junction;cell cortex part;cell junction;cell part;cell-cell adherens junction;cell-cell junction;contractile fiber part;cuticular plate;cytoplasmic part;cytoskeletal part;cytoskeleton;cytosol;extracellular membrane-bounded organelle;extracellular organelle;extracellular region part;extracellular vesicular exosome;fascia adherens;intracellular membrane-bounded organelle…	binding;calcium ion binding;cation binding;cytoskeletal protein binding;ion binding;metal ion binding;protein binding;protein complex binding;protein N-terminus binding;SNARE binding;spectrin binding;syntaxin binding		34	34	34	18.2	284.63	0	94	1.48647
Nr3c1	Glucocorticoid receptor	P06536;E9PT44;P06536-2	23.2919	22.9055	22.5522	24.1992	22.528	23.2043	22.617	23.1693	22.4645	17.2	22.6311	17.2	1.0785	cell part;cell projection;cell projection part;cytoplasm;cytoplasmic part;cytoskeletal part;cytosol;dendritic spine;intracellular membrane-bounded organelle;intracellular organelle;intracellular organelle part;intracellular part;macromolecular complex;membrane;membrane-bounded organelle;mitochondrion;neuron projection;neuron spine;nuclear part;nucleoplasm;nucleus;organelle;organelle part;postsyna…	binding;cation binding;chromatin binding;core promoter proximal region DNA binding;core promoter proximal region sequence-specific DNA binding;DNA binding;double-stranded DNA binding;heat shock protein binding;hormone binding;Hsp70 protein binding;Hsp90 protein binding;identical protein binding;ion binding;lipid binding;metal ion binding;nucleic acid binding;nucleic acid binding transcription fac…	Neuroactive ligand-receptor interaction	1	1	1	2.4	87.555	0	6	1.35467
Cacna1c	Voltage-dependent L-type calcium channel subunit alpha-1C	F1MA84;Q8VHT3;Q71QJ6;E9PT56;P22002;P22002-4;P22002-5;P22002-3;P22002-2	22.5727	24.3186	22.6933	27.5502	26.9836	26.2316	22.9075	25.3185	22.8844	21.5434	22.8432	21.9296	3.05082	calcium channel complex;cation channel complex;caveolar macromolecular signaling complex;cell body;cell part;cell projection;cell projection part;contractile fiber part;cytoplasmic part;cytoskeletal part;dendrite;dendritic shaft;intracellular organelle part;intracellular part;ion channel complex;macromolecular complex;membrane;membrane part;neuron projection;neuronal cell body;organelle part;plas…	binding;calcium channel activity;cation binding;cation channel activity;cation transmembrane transporter activity;channel activity;enzyme binding;gated channel activity;high voltage-gated calcium channel activity;ion binding;ion channel activity;ion channel binding;ion transmembrane transporter activity;metal ion binding;passive transmembrane transporter activity;phosphatase binding;protein bindi…	Alzheimer's disease;Arrhythmogenic right ventricular cardiomyopathy (ARVC);Calcium signaling pathway;Cardiac muscle contraction;Dilated cardiomyopathy;GnRH signaling pathway;Hypertrophic cardiomyopathy (HCM);Long-term potentiation;MAPK signaling pathway;Type II diabetes mellitus;Vascular smooth muscle contraction	12	12	12	7.2	242.34	0	18	2.61398
Lmo7		E9PTK8	22.3348	23.5398	23.3318	25.8719	25.4892	25.8968	24.9104	25.3512	24.0715	22.6221	17.2	23.5076	1.10484		binding;cation binding;ion binding;metal ion binding;transition metal ion binding;zinc ion binding		5	5	5	4.9	195.39	0	19	1.4172
Ubap2l		E9PTR4	17.2	23.0022	17.2	22.9673	23.2808	21.9864	22.676	23.1371	20.9838	17.2	17.2	17.2	3.84791	Ada2/Gcn5/Ada3 transcription activator complex;cell part;histone acetyltransferase complex;intracellular organelle part;intracellular part;macromolecular complex;nuclear part;nucleoplasm part;organelle part;protein complex			1	1	1	0.8	116.86	0.00052411	9	3.28121
Fry		E9PTY6	23.1181	23.9671	23.9165	23.3426	24.8162	23.1027	24.213	23.6809	24.6099	17.2	17.2	22.4024	1.24677				4	4	3	1.3	335.59	0	5	1.54727
Usp7	Ubiquitin carboxyl-terminal hydrolase 7;Ubiquitin carboxyl-terminal hydrolase	Q4VSI4;F1LM09	23.2401	23.8682	17.2	25.6714	24.9316	24.9731	25.0258	25.1701	24.374	21.8578	22.962	21.5323	2.46699	cell part;cytoplasm;cytoplasmic part;cytosol;intracellular membrane-bounded organelle;intracellular organelle;intracellular organelle part;intracellular part;membrane-bounded organelle;nuclear body;nuclear part;nucleoplasm part;nucleus;organelle;organelle part;PML body	binding;catalytic activity;cysteine-type endopeptidase activity;cysteine-type peptidase activity;endopeptidase activity;hydrolase activity;identical protein binding;peptidase activity;peptidase activity, acting on L-amino acid peptides;protein binding;protein dimerization activity;protein homodimerization activity;small conjugating protein-specific protease activity;ubiquitin-specific protease ac…		9	9	9	10.9	128.43	0	14	1.71314
Sucla2		F1LM47	26.017	17.2	25.1331	25.6257	24.3421	25.4551	24.9049	25.2536	24.1454	24.1837	17.2	17.2	1.11735	cell part;cytoplasmic part;extracellular membrane-bounded organelle;extracellular organelle;extracellular region part;extracellular vesicular exosome;intracellular membrane-bounded organelle;intracellular organelle;intracellular part;membrane-bounded organelle;membrane-bounded vesicle;mitochondrion;organelle;vesicle	acid-thiol ligase activity;adenyl nucleotide binding;adenyl ribonucleotide binding;ATP binding;binding;catalytic activity;cation binding;CoA-ligase activity;ion binding;ligase activity;ligase activity, forming carbon-sulfur bonds;metal ion binding;nucleotide binding;purine nucleotide binding;purine ribonucleoside triphosphate binding;purine ribonucleotide binding;ribonucleotide binding;succinate-…	Citrate cycle (TCA cycle);Propanoate metabolism	3	3	3	9.7	50.306	0	8	1.53261
Eftud2		F1LM66	22.4613	17.2	23.1607	22.8887	23.143	22.7533	22.1841	21.908	17.2	17.2	17.2	17.2	6.02373	Cajal body;catalytic step 2 spliceosome;cell part;cytoplasm;intracellular organelle part;intracellular part;macromolecular complex;membrane;nuclear body;nuclear part;nuclear speck;nucleoplasm part;organelle part;ribonucleoprotein complex;spliceosomal complex	binding;catalytic activity;GTP binding;GTPase activity;guanyl nucleotide binding;guanyl ribonucleotide binding;hydrolase activity;hydrolase activity, acting on acid anhydrides;hydrolase activity, acting on acid anhydrides, in phosphorus-containing anhydrides;nucleoside-triphosphatase activity;nucleotide binding;purine nucleotide binding;purine ribonucleoside triphosphate binding;purine ribonucleo…	Spliceosome	3	2	2	4	109.48	0	3	4.05043
Nid1		F1LM84	17.2	22.6769	22.7213	25.2705	22.5966	24.2773	22.2904	24.4333	17.2	21.6548	17.2	17.2	1.48163	basal lamina;cell part;cell periphery;extracellular matrix part;extracellular membrane-bounded organelle;extracellular organelle;extracellular region part;extracellular vesicular exosome;membrane-bounded organelle;membrane-bounded vesicle;organelle;vesicle	binding;calcium ion binding;cation binding;extracellular matrix binding;ion binding;metal ion binding		2	2	2	2	137.04	0	4	1.80126
Psmd8		F1LMQ3	25.2932	24.7113	22.5075	28.8799	28.4818	28.4501	24.5987	24.0552	22.7866	23.124	17.2	17.2	2.05147	cell part;intracellular part;macromolecular complex;proteasome regulatory particle;protein complex		Proteasome	9	9	9	30.6	39.877	0	31	2.87523
Myh4;Myh3	Myosin-4;Myosin-3	Q29RW1;F1LMU0;P12847;G3V6D8	17.2	23.4121	23.9362	25.2107	23.7706	24.038	22.8775	17.2	17.2	17.2	17.2	23.2843	1.15801	cell part;contractile fiber;cytoplasmic part;cytoskeletal part;extracellular membrane-bounded organelle;extracellular organelle;extracellular region part;extracellular vesicular exosome;intracellular non-membrane-bounded organelle;intracellular organelle;intracellular organelle part;intracellular part;macromolecular complex;membrane-bounded organelle;membrane-bounded vesicle;myofibril;myosin comp…	adenyl nucleotide binding;adenyl ribonucleotide binding;ATP binding;binding;catalytic activity;double-stranded RNA binding;hydrolase activity;hydrolase activity, acting on acid anhydrides;hydrolase activity, acting on acid anhydrides, in phosphorus-containing anhydrides;microfilament motor activity;motor activity;nucleic acid binding;nucleoside-triphosphatase activity;nucleotide binding;purine nu…	Tight junction;Viral myocarditis	11	1	0	7.5	222.88	0	3	1.51422
Psmd11	26S proteasome non-ATPase regulatory subunit 11	F1LMZ8;D3Z950	27.9669	27.8796	27.4811	31.1082	31.2231	30.9149	27.1624	27.0578	26.6907	24.4583	25.5283	24.801	4.32268	cell part;cytoplasmic part;cytosol;extracellular membrane-bounded organelle;extracellular organelle;extracellular region part;extracellular vesicular exosome;intracellular membrane-bounded organelle;intracellular organelle;intracellular part;macromolecular complex;membrane;membrane-bounded organelle;membrane-bounded vesicle;nucleus;organelle;proteasome accessory complex;proteasome regulatory part…		Proteasome	25	25	25	55	47.463	0	103	3.77934
Dlg1	Disks large homolog 1	Q62696;F1LNM0	23.9085	24.9934	24.7147	24.6657	24.4003	24.2514	17.2	22.5746	23.9319	18.6606	17.2	22.3475	1.51494	axon part;basal lamina;basal plasma membrane;basolateral plasma membrane;cell junction;cell part;cell projection;cell projection membrane;cell projection part;cell-cell junction;cytoplasmic part;cytoskeletal part;endoplasmic reticulum;endoplasmic reticulum membrane;endoplasmic reticulum part;extracellular matrix part;extracellular membrane-bounded organelle;extracellular organelle;extracellular r…	binding;catalytic activity;enzyme binding;glutamate receptor binding;guanylate kinase activity;ionotropic glutamate receptor binding;kinase activity;kinase binding;nucleobase-containing compound kinase activity;nucleotide kinase activity;PDZ domain binding;phosphatase binding;phosphotransferase activity, phosphate group as acceptor;protein binding;protein C-terminus binding;protein domain specifi…	T cell receptor signaling pathway	3	3	3	4.5	100.57	0	5	1.77567
Psmb3	Proteasome subunit beta type-3;Proteasome subunit beta type	P40112;F1LNN1	25.189	25.9674	25.5318	28.6928	28.9692	28.6509	25.0515	24.8895	24.5424	23.861	24.1591	23.8066	5.27597	cell part;cytoplasm;intracellular membrane-bounded organelle;intracellular organelle;intracellular part;macromolecular complex;membrane-bounded organelle;nucleus;organelle;proteasome core complex;protein complex	catalytic activity;endopeptidase activity;hydrolase activity;peptidase activity;peptidase activity, acting on L-amino acid peptides;threonine-type endopeptidase activity;threonine-type peptidase activity	Proteasome	9	9	9	39.5	22.965	0	28	3.33423
Msn;Ezr	Moesin;Ezrin	O35763;F1LP60;P31977	25.9482	27.6195	25.8892	27.8975	28.2142	27.5985	27.9061	25.7852	24.2927	24.9648	24.0291	25.0229	3.0333	actin cytoskeleton;actin filament;adherens junction;anchoring junction;apical plasma membrane;basolateral plasma membrane;cell body;cell cortex;cell junction;cell part;cell pole;cell projection;cell projection membrane;cell projection part;cell surface;cell tip;cell-substrate adherens junction;cell-substrate junction;cytoplasm;cytoplasmic part;cytoplasmic vesicle membrane;cytoplasmic vesicle part…	actin binding;actin filament binding;binding;binding, bridging;cell adhesion molecule binding;cytoskeletal protein binding;protein binding;protein binding, bridging;protein complex binding;protein domain specific binding;structural molecule activity	Gastric acid secretion;Leukocyte transendothelial migration;Measles;Pathogenic Escherichia coli infection;Regulation of actin cytoskeleton	8	8	8	14	67.738	0	40	1.93731
Ikbkap	Elongator complex protein 1	F1LP76;Q8VHU4	21.6684	22.2844	23.056	25.5246	25.1411	25.0957	24.8078	24.5022	24.8826	21.0128	22.3001	21.997	2.97126	cell part;cytoplasm;Elongator holoenzyme complex;histone acetyltransferase complex;intracellular non-membrane-bounded organelle;intracellular organelle;intracellular organelle part;intracellular part;macromolecular complex;non-membrane-bounded organelle;nuclear part;nucleolus;nucleoplasm part;organelle;organelle part;protein complex;transcription elongation factor complex	adenyl nucleotide binding;adenyl ribonucleotide binding;ATP binding;binding;catalytic activity;enzyme regulator activity;kinase activity;kinase regulator activity;nucleotide binding;phosphorylase kinase regulator activity;phosphotransferase activity, alcohol group as acceptor;protein kinase activity;protein kinase regulator activity;purine nucleotide binding;purine ribonucleoside triphosphate bin…		7	7	7	6.9	149.2	0	10	2.03534
Mbrl		F1LPC5	17.2	17.2	17.2	25.4871	25.7511	25.439	17.2	17.2	17.2	17.2	17.2	17.2	6.96375				3	3	3	9.6	63.341	0	7	5.98356
Pam	Peptidyl-glycine alpha-amidating monooxygenase;Peptidylglycine alpha-hydroxylating monooxygenase;Peptidyl-alpha-hydroxyglycine alpha-amidating lyase	P14925;F1LPH3;P14925-3;P14925-4;P14925-5;P14925-2;D4A1N9;P14925-6	25.1881	25.4448	25.7033	25.1324	25.6791	25.2935	23.0672	24.4291	21.7186	20.4547	17.2	17.2	2.52848	cell body;cell part;cell projection;cell surface;cytoplasmic membrane-bounded vesicle;cytoplasmic part;cytoplasmic vesicle;cytoplasmic vesicle membrane;cytoplasmic vesicle part;extracellular membrane-bounded organelle;extracellular organelle;extracellular region part;extracellular space;extracellular vesicular exosome;Golgi apparatus part;integral to membrane;intracellular membrane-bounded organe…	amidine-lyase activity;binding;calcium ion binding;carbon-nitrogen lyase activity;carboxylic acid binding;catalytic activity;cation binding;copper ion binding;enzyme binding;ion binding;kinase binding;L-ascorbic acid binding;lyase activity;metal ion binding;monooxygenase activity;oxidoreductase activity;oxidoreductase activity, acting on paired donors, with incorporation or reduction of molecular…		4	4	4	5.5	108.67	0	14	2.95516
Ybx1;LOC100912427	Nuclease-sensitive element-binding protein 1	P62961;F1LPL7;Q3ZAV2;F1M0E9;D3ZEV0	27.68	27.5461	26.6903	29.0385	28.6621	29.1718	28.374	29.0064	28.1005	24.6589	26.4656	25.6474	2.45991	cell part;cell projection;cytoplasm;cytoplasmic part;dendrite;extracellular region;histone pre-mRNA 3'end processing complex;intracellular membrane-bounded organelle;intracellular non-membrane-bounded organelle;intracellular organelle;intracellular organelle part;intracellular part;macromolecular complex;membrane-bounded organelle;neuron projection;non-membrane-bounded organelle;nuclear part;nucl…	binding;DNA binding;mRNA binding;nucleic acid binding;p53 binding;protein binding;RNA binding;sequence-specific DNA binding;single-stranded DNA binding;structure-specific DNA binding;transcription factor binding		11	11	11	48.1	35.73	0	60	1.82567
Hnrnpl		F1LQ48;F2Z3R2	23.1022	24.0744	24.1867	25.856	25.1831	26.4312	22.9608	23.3685	22.7668	22.7909	23.267	21.8114	2.33351	cell part;intracellular membrane-bounded organelle;intracellular organelle;intracellular part;membrane-bounded organelle;nucleus;organelle	binding;nucleic acid binding;nucleotide binding;RNA binding		3	3	3	12.7	67.902	0	10	1.72054
Ralb;Rala	Ras-related protein Ral-A;Ras-related protein Ral-B	F1LQ62;P63322;P36860	20.8358	22.9125	21.9864	22.2456	22.8458	21.3294	17.2	20.564	17.2	17.2	17.2	17.2	3.44211	adherens junction;anchoring junction;autophagic vacuole;cell cortex part;cell division site part;cell junction;cell part;cell-substrate adherens junction;cell-substrate junction;cleavage furrow;cytoplasmic membrane-bounded vesicle;cytoplasmic part;cytoplasmic vesicle;cytosol;endocytic vesicle;exocyst;extracellular membrane-bounded organelle;extracellular organelle;extracellular region part;extrac…	binding;catalytic activity;Edg-2 lysophosphatidic acid receptor binding;endothelial differentiation G-protein coupled receptor binding;GDP binding;G-protein-coupled receptor binding;GTP binding;GTPase activity;guanyl nucleotide binding;guanyl ribonucleotide binding;hydrolase activity;hydrolase activity, acting on acid anhydrides;hydrolase activity, acting on acid anhydrides, in phosphorus-contain…	Pancreatic cancer;Pathways in cancer	1	1	1	6.9	20.072	0	3	2.83773
Bag2		F1LQH9	26.1572	26.0489	25.7799	30.1032	29.9864	29.7788	27.8403	28.2647	26.8022	22.5593	17.2	21.7173	2.32361				8	8	8	51.4	19.47	0	56	3.19011
Ubr4	E3 ubiquitin-protein ligase UBR4	Q2TL32;F1LQI5	23.3826	24.6686	23.3724	26.3094	24.7547	25.2131	24.863	25.2751	23.502	17.2	23.7235	17.2	1.27684	cell part;centrosome;cytoplasm;cytoplasmic part;cytoskeletal part;cytoskeleton;integral to membrane;intracellular membrane-bounded organelle;intracellular non-membrane-bounded organelle;intracellular organelle;intracellular organelle part;intracellular part;intrinsic to membrane;membrane;membrane part;membrane-bounded organelle;microtubule organizing center;non-membrane-bounded organelle;nuclear …	acid-amino acid ligase activity;binding;catalytic activity;cation binding;ion binding;ligase activity;ligase activity, forming carbon-nitrogen bonds;metal ion binding;small conjugating protein ligase activity;transition metal ion binding;ubiquitin-protein ligase activity;zinc ion binding		8	8	8	2	573.79	0	13	1.7177
Rpl6	60S ribosomal protein L6	H7C5Y5;P21533;F1LQS3	26.7626	27.1282	26.0398	29.0776	28.4743	28.1862	27.0385	27.3618	25.0653	25.685	25.59	25.8497	3.33272	cell part;cytoplasmic part;intracellular non-membrane-bounded organelle;intracellular organelle;intracellular part;macromolecular complex;non-membrane-bounded organelle;organelle;ribonucleoprotein complex;ribosome	structural constituent of ribosome;structural molecule activity	Ribosome	6	6	6	23.9	33.651	0	33	1.82478
Sfpq		F1LQW3	23.9051	25.1305	23.1383	26.9151	26.3128	26.636	24.7661	25.2857	25.2812	17.2	22.8953	17.2	1.77281	cell part;intracellular organelle part;intracellular part;nuclear body;nuclear part;nucleoplasm part;organelle part;paraspeckles	binding;core promoter binding;DNA binding;nucleic acid binding;nucleotide binding;regulatory region DNA binding;regulatory region nucleic acid binding;sequence-specific DNA binding;transcription regulatory region DNA binding;transcription regulatory region sequence-specific DNA binding		7	7	7	15.8	65.695	0	28	2.34621
Lima1		F1LR10	17.2	17.2	23.1394	24.9885	22.6704	25.7978	24.2656	24.7788	24.3346	17.2	17.2	17.2	2.83091	actin filament bundle;actomyosin;adherens junction;anchoring junction;cell division site part;cell junction;cell part;cell-substrate adherens junction;cell-substrate junction;cleavage furrow;cytoplasm;cytoskeletal part;focal adhesion;intracellular organelle part;intracellular part;membrane;organelle part;plasma membrane;stress fiber	binding;cation binding;ion binding;metal ion binding;transition metal ion binding;zinc ion binding		2	2	2	4	83.796	0	7	3.25662
Atl3	Atlastin-3	F1LR13;Q0ZHH6-2;Q0ZHH6	24.7209	24.0875	24.2499	24.5334	21.7318	24.0185	23.8312	24.2156	17.2	17.2	21.7609	17.2	1.26434	cell part;cytoplasmic part;endoplasmic reticulum;endoplasmic reticulum membrane;endoplasmic reticulum part;integral to membrane;intracellular membrane-bounded organelle;intracellular organelle;intracellular organelle part;intracellular part;intrinsic to membrane;membrane;membrane part;membrane-bounded organelle;organelle;organelle membrane;organelle part	binding;catalytic activity;GTP binding;GTPase activity;guanyl nucleotide binding;guanyl ribonucleotide binding;hydrolase activity;hydrolase activity, acting on acid anhydrides;hydrolase activity, acting on acid anhydrides, in phosphorus-containing anhydrides;identical protein binding;nucleoside-triphosphatase activity;nucleotide binding;protein binding;purine nucleotide binding;purine ribonucleos…		2	2	2	5.5	60.665	0	6	1.54492
Hspa4	Heat shock 70 kDa protein 4	O88600;F1LRV4	17.2	17.2	21.3116	24.1447	25.4674	24.4382	23.697	23.4307	22.9928	17.2	17.2	20.1662	2.43384	cell part;cytoplasm;cytoplasmic part;cytosol;extracellular membrane-bounded organelle;extracellular organelle;extracellular region part;extracellular vesicular exosome;intracellular membrane-bounded organelle;intracellular organelle;intracellular part;lipid particle;membrane-bounded organelle;membrane-bounded vesicle;mitochondrion;nucleus;organelle;vesicle	activating transcription factor binding;adenyl nucleotide binding;adenyl ribonucleotide binding;ATP binding;binding;nucleotide binding;protein binding;protein complex binding;purine nucleotide binding;purine ribonucleoside triphosphate binding;purine ribonucleotide binding;ribonucleotide binding;RNA polymerase II transcription factor binding;transcription factor binding	Antigen processing and presentation	4	4	4	6.3	94.055	0	5	2.74388
Psme4		F1LS68	17.2	17.2	17.2	22.7593	23.9956	22.287	18.2199	18.1737	17.2454	17.2	17.2	17.2	3.47338	cell part;cytoplasmic part;cytosol;intracellular membrane-bounded organelle;intracellular organelle;intracellular part;membrane-bounded organelle;nucleus;organelle	enzyme activator activity;enzyme regulator activity;peptidase activator activity;peptidase regulator activity		5	5	5	3.1	211.33	0	5	3.21318
Psma7	Proteasome subunit alpha type;Proteasome subunit alpha type-7	F1LSQ6;P48004-2;P48004	27.7545	28.3759	27.696	30.9193	30.6917	30.8877	27.3503	27.4364	25.7324	25.2901	24.8784	26.0606	3.97643	cell part;cytoplasm;extracellular membrane-bounded organelle;extracellular organelle;extracellular region part;extracellular vesicular exosome;intracellular membrane-bounded organelle;intracellular organelle;intracellular part;macromolecular complex;membrane-bounded organelle;membrane-bounded vesicle;nucleus;organelle;proteasome core complex;proteasome core complex, alpha-subunit complex;protein …	catalytic activity;endopeptidase activity;hydrolase activity;peptidase activity;peptidase activity, acting on L-amino acid peptides;threonine-type endopeptidase activity;threonine-type peptidase activity		14	14	14	54.7	28.398	0	84	3.27937
Smc1a	Structural maintenance of chromosomes protein 1A;Structural maintenance of chromosomes protein	Q9Z1M9;F1LSS1	22.1929	17.2	17.2	24.1152	21.9133	23.9022	23.2431	17.2	17.2	17.2	17.2	17.2	3.01995	cell part;chromosomal part;cohesin complex;cohesin core heterodimer;cytoplasm;intracellular membrane-bounded organelle;intracellular non-membrane-bounded organelle;intracellular organelle;intracellular organelle part;intracellular part;kinetochore;macromolecular complex;meiotic cohesin complex;membrane-bounded organelle;non-membrane-bounded organelle;nuclear part;nucleolus;nucleoplasm;nucleus;org…	adenyl nucleotide binding;adenyl ribonucleotide binding;ATP binding;binding;chromatin binding;nucleotide binding;purine nucleotide binding;purine ribonucleoside triphosphate binding;purine ribonucleotide binding;ribonucleotide binding	Cell cycle;Cell cycle - yeast;Meiosis - yeast;Oocyte meiosis	1	1	1	1.2	143.2	0	1	3.05331
Sptlc2		F1LSV4	25.9516	26.5262	26.043	23.4638	23.6834	22.932	22.195	20.7078	20.0308	17.2	20.8844	17.2	1.77456	cell part;cytoplasmic part;endoplasmic reticulum palmitoyltransferase complex;endoplasmic reticulum part;intracellular membrane-bounded organelle;intracellular organelle;intracellular organelle part;intracellular part;macromolecular complex;membrane part;membrane-bounded organelle;mitochondrion;organelle;organelle part;palmitoyltransferase complex;protein complex;serine C-palmitoyltransferase com…	binding;C-acyltransferase activity;catalytic activity;cofactor binding;C-palmitoyltransferase activity;palmitoyltransferase activity;pyridoxal phosphate binding;serine C-palmitoyltransferase activity;transferase activity;transferase activity, transferring acyl groups;transferase activity, transferring acyl groups other than amino-acyl groups;vitamin B6 binding;vitamin binding		4	4	4	11.4	62.981	0	10	1.93531
Rpl14;LOC306079	60S ribosomal protein L14	Q63507;F1LSW7;Q6TUH8	26.4112	26.872	26.1782	28.0587	27.2503	27.4098	26.9821	27.7469	25.176	24.3637	25.6787	24.6674	2.33049	cell part;cytoplasmic part;intracellular non-membrane-bounded organelle;intracellular organelle;intracellular part;macromolecular complex;non-membrane-bounded organelle;organelle;ribonucleoprotein complex;ribosome	structural constituent of ribosome;structural molecule activity		3	3	3	15	23.339	0	24	1.50994
Kpna6;Kpna5;Kpna1	Importin subunit alpha;Importin subunit alpha-6;Importin subunit alpha-5	F1LT58;Q56R16;Q56R20;P83953	17.2	23.2052	23.0703	22.9657	23.7441	23.2346	20.9032	21.7151	17.2	17.2	17.2	17.2	4.93788	cell part;cell projection;cytoplasm;dendrite;intracellular membrane-bounded organelle;intracellular organelle;intracellular organelle part;intracellular part;membrane;membrane-bounded organelle;neuron projection;nuclear part;nucleoplasm;nucleus;organelle;organelle part	protein transporter activity;substrate-specific transporter activity;transporter activity		3	3	3	8	59.761	0.0034551	3	4.00122
Hspg2		F1LTJ5	24.9026	25.6526	24.5626	26.3407	26.0943	26.0484	23.5132	25.063	17.2	22.0893	21.9277	22.311	5.0291				7	5	5	5.3	216.41	0	16	2.80699
Hnrnpm	Heterogeneous nuclear ribonucleoprotein M	F1LV13;F1M3D3;Q62826;Q62826-2	27.8456	28.5613	28.3773	29.8752	29.8939	29.6546	29.0207	29.1928	28.2244	26.7412	26.6976	26.4244	4.84613	cell part;intracellular organelle part;intracellular part;macromolecular complex;nuclear matrix;nuclear part;organelle part;ribonucleoprotein complex;spliceosomal complex	antigen binding;binding;nucleic acid binding;nucleotide binding;RNA binding	Spliceosome	19	19	19	37.4	73.721	0	115	2.23568
Fbxo40		F1LXQ1	17.2	22.3065	22.5882	24.0574	23.7876	22.9954	22.9642	23.6377	23.1314	17.2	17.2	22.836	1.11916	cell part;cytoplasm;intracellular part	acid-amino acid ligase activity;binding;catalytic activity;cation binding;ion binding;ligase activity;ligase activity, forming carbon-nitrogen bonds;metal ion binding;small conjugating protein ligase activity;transition metal ion binding;ubiquitin-protein ligase activity;zinc ion binding		2	2	2	3.5	79.685	0	5	1.41468
LOC684558		F1LY19	24.978	24.8344	24.9465	25.9423	25.4556	25.775	26.3369	26.5229	26.0075	22.9424	22.2138	22.4402	3.60823	cell part;chromatin;chromosomal part;cytoplasm;exon-exon junction complex;intracellular organelle part;intracellular part;macromolecular complex;nuclear part;nucleoplasm;organelle part;protein complex	adenyl nucleotide binding;adenyl ribonucleotide binding;ATP binding;ATPase activity;ATPase activity, coupled;ATP-dependent helicase activity;ATP-dependent RNA helicase activity;binding;catalytic activity;cation binding;chromatin binding;DNA binding;helicase activity;hydrolase activity;hydrolase activity, acting on acid anhydrides;hydrolase activity, acting on acid anhydrides, in phosphorus-contai…	mRNA surveillance pathway;RNA transport	9	9	9	10.4	123.95	0	24	2.04844
RGD1308428		F1M037	23.0774	24.9884	23.965	23.7162	24.8055	24.9333	24.0432	24.5669	24.0114	17.2	22.808	17.2	1.32791				2	2	2	2.9	97.656	0	6	1.68776
Larp1		F1M062	17.2	21.2453	21.7061	23.0412	21.6995	23.3235	17.2	22.1715	17.2	17.2	21.5066	17.2	1.25122	cell part;cytoplasm;intracellular organelle part;intracellular part;macromolecular complex;membrane;nuclear part;nucleoplasm;organelle part;protein complex;TORC1 complex	binding;mRNA 3'-UTR binding;mRNA 5'-UTR binding;mRNA binding;nucleic acid binding;RNA binding;RNA cap binding;translation activator activity;translation regulator activity;translation regulator activity, nucleic acid binding		2	2	2	3.1	109.25	0	6	1.43684
Hnrnpa0		F1M3H8	17.2	17.2	22.9835	23.7536	22.8148	23.6049	23.1057	17.2	21.7411	17.2	17.2	17.2	4.53774	cell part;intracellular organelle part;intracellular part;nuclear part;nucleoplasm;organelle part	AU-rich element binding;binding;nucleic acid binding;nucleotide binding;RNA binding		2	2	2	11.6	30.296	0.0015432	2	3.8905
Hspg2		F1M566	25.6637	27.2574	25.4626	27.909	27.9286	27.6533	26.2278	26.0412	25.3017	25.4474	23.8491	23.4433	2.35651	adherens junction;anchoring junction;basal lamina;cell junction;cell-substrate adherens junction;cell-substrate junction;extracellular matrix part;extracellular membrane-bounded organelle;extracellular organelle;extracellular region part;extracellular space;extracellular vesicular exosome;focal adhesion;membrane-bounded organelle;membrane-bounded vesicle;organelle;vesicle			13	13	11	8.3	230.84	0	32	1.86836
RGD1564597;Rps25;RGD1563613;LOC100911337	40S ribosomal protein S25	F1M6F4;P62853;D4AE10;M0R763	26.4349	27.363	27.0052	27.8887	27.9239	27.5794	27.3407	27.472	26.9105	25.9677	17.2	17.2	1.23253	cell part;cytosolic small ribosomal subunit;extracellular membrane-bounded organelle;extracellular organelle;extracellular region part;extracellular vesicular exosome;intracellular non-membrane-bounded organelle;intracellular organelle;intracellular organelle part;intracellular part;macromolecular complex;membrane-bounded organelle;membrane-bounded vesicle;non-membrane-bounded organelle;nuclear p…	structural constituent of ribosome;structural molecule activity	Ribosome	4	4	4	28.2	13.644	0	17	1.81667
Hbs1l	HBS1-like protein	Q6AXM7;F1M8E8	21.9417	17.2	22.0624	23.3958	22.5202	22.1817	17.2	22.1027	17.2	17.2	17.2	21.7963	1.18475	cell part;extracellular membrane-bounded organelle;extracellular organelle;extracellular region part;extracellular vesicular exosome;membrane;membrane-bounded organelle;membrane-bounded vesicle;organelle;vesicle	binding;catalytic activity;GTP binding;GTPase activity;guanyl nucleotide binding;guanyl ribonucleotide binding;hydrolase activity;hydrolase activity, acting on acid anhydrides;hydrolase activity, acting on acid anhydrides, in phosphorus-containing anhydrides;nucleic acid binding;nucleoside-triphosphatase activity;nucleotide binding;purine nucleotide binding;purine ribonucleoside triphosphate bind…	mRNA surveillance pathway	1	1	1	1.9	74.773	0	1	1.38026
Sipa1l2	Signal-induced proliferation-associated 1-like protein 2	Q5JCS6;F1M8G8	25.5004	17.2	23.2284	25.8089	24.9341	25.4198	25.339	25.7736	24.0538	17.2	17.2	20.8635	2.29781		enzyme activator activity;enzyme regulator activity;GTPase activator activity;GTPase regulator activity;nucleoside-triphosphatase regulator activity		8	8	8	5.9	189.65	0	12	2.73505
Casq2	Calsequestrin-2;Calsequestrin	P51868;F1M944	27.4217	27.9893	27.6563	31.6783	31.7951	31.3177	29.1277	29.4021	28.4969	25.6018	26.112	26.1678	4.78104	cell part;contractile fiber part;cytoplasmic part;endoplasmic reticulum;endoplasmic reticulum lumen;endoplasmic reticulum part;intracellular membrane-bounded organelle;intracellular organelle;intracellular organelle lumen;intracellular organelle part;intracellular part;junctional membrane complex;macromolecular complex;membrane-bounded organelle;membrane-enclosed lumen;organelle;organelle lumen;o…	binding;calcium ion binding;cation binding;enzyme binding;identical protein binding;ion binding;kinase binding;metal ion binding;protein binding;protein dimerization activity;protein homodimerization activity;protein kinase binding;protein kinase C binding		11	11	11	28.6	47.838	0	101	3.68313
Lamc1		F1MAA7	22.3287	22.3651	22.4661	24.3333	24.2066	22.5559	23.8098	23.2234	21.6715	17.2	21.7567	17.2	1.42742	extracellular matrix;extracellular matrix part;extracellular membrane-bounded organelle;extracellular organelle;extracellular region part;extracellular vesicular exosome;laminin complex;laminin-1 complex;laminin-10 complex;macromolecular complex;membrane-bounded organelle;membrane-bounded vesicle;organelle;protein complex;proteinaceous extracellular matrix;vesicle	binding;extracellular matrix structural constituent;glycolipid binding;glycosphingolipid binding;lipid binding;sphingolipid binding;structural molecule activity	Amoebiasis;ECM-receptor interaction;Focal adhesion;Pathways in cancer;Prion diseases;Small cell lung cancer;Toxoplasmosis	2	2	2	1.6	177.38	0	4	1.70348
Huwe1		F1MAP9;E9PSZ5	22.6954	23.8313	23.4499	23.8412	23.3974	23.5679	22.8427	22.8269	22.8454	17.2	22.5159	17.2	1.22428	cell part;cytoplasm;extracellular membrane-bounded organelle;extracellular organelle;extracellular region part;extracellular vesicular exosome;intracellular organelle part;intracellular part;membrane;membrane-bounded organelle;membrane-bounded vesicle;nuclear part;nucleoplasm;organelle;organelle part;vesicle	acid-amino acid ligase activity;catalytic activity;ligase activity;ligase activity, forming carbon-nitrogen bonds;small conjugating protein ligase activity;ubiquitin-protein ligase activity		3	3	3	0.8	460.5	0	2	1.50493
Kpnb1	Importin subunit beta-1	P52296;F2Z3Q8	27.1497	26.8187	27.0676	28.454	28.5486	28.4092	25.9282	27.3155	25.3843	25.5402	25.9309	25.8902	4.47914	cell part;cytoplasm;cytoplasmic part;endoplasmic reticulum part;endoplasmic reticulum tubular network;extracellular membrane-bounded organelle;extracellular organelle;extracellular region part;extracellular vesicular exosome;intracellular organelle part;intracellular part;macromolecular complex;membrane;membrane part;membrane-bounded organelle;membrane-bounded vesicle;nuclear membrane;nuclear par…	binding;cytoskeletal protein binding;kinesin binding;protein binding;protein complex binding;protein transporter activity;substrate-specific transporter activity;transporter activity	RNA transport	15	15	15	22.7	97.123	0	40	1.87574
U2af2		F2Z3T9	24.128	24.0574	23.6619	25.6136	25.7971	25.121	23.4308	24.8587	23.8936	17.2	22.9962	17.2	1.51714	cell part;intracellular organelle part;intracellular part;macromolecular complex;nuclear body;nuclear part;nuclear speck;nucleoplasm part;organelle part;protein complex;Prp19 complex;ribonucleoprotein complex;spliceosomal complex	binding;nucleotide binding	Spliceosome	4	4	4	11.6	53.516	0	17	1.96712
Hnrnpa1	Heterogeneous nuclear ribonucleoprotein A1	P04256;F7FEZ6	22.8467	23.7051	23.8887	25.7973	25.6867	25.7581	24.2551	23.3049	17.2	21.4294	21.2201	17.2	1.86741	cell part;cytoplasm;intracellular organelle part;intracellular part;macromolecular complex;nuclear part;nucleoplasm;organelle part;ribonucleoprotein complex;spliceosomal complex	binding;DNA binding;nucleic acid binding;nucleotide binding;RNA binding;single-stranded DNA binding;structure-specific DNA binding	Spliceosome	6	6	6	20.6	34.212	0	14	2.166
Atp5c1	ATP synthase subunit gamma, mitochondrial;ATP synthase subunit gamma;ATP synthase gamma chain	P35435;F7FFJ9;Q6QI09	26.9102	27.7024	27.5243	28.2837	28.0843	28.1891	26.457	27.0669	25.4676	25.0584	26.0915	26.2457	2.49637	cell part;cytoplasmic part;envelope;extracellular membrane-bounded organelle;extracellular organelle;extracellular region part;extracellular vesicular exosome;intracellular organelle part;intracellular part;macromolecular complex;membrane;membrane part;membrane-bounded organelle;membrane-bounded vesicle;mitochondrial envelope;mitochondrial inner membrane;mitochondrial membrane;mitochondrial membr…	active transmembrane transporter activity;ATPase activity;ATPase activity, coupled;ATPase activity, coupled to movement of substances;ATPase activity, coupled to transmembrane movement of ions;ATPase activity, coupled to transmembrane movement of substances;catalytic activity;cation transmembrane transporter activity;cation-transporting ATPase activity;hydrogen ion transmembrane transporter activ…	Alzheimer's disease;Huntington's disease;Oxidative phosphorylation;Parkinson's disease	6	6	6	26.7	30.19	0	34	1.42336
Rpl22	60S ribosomal protein L22	F7FLF2;P47198	23.1229	24.2299	23.5129	27.346	26.4297	26.7483	26.1641	26.3725	25.5394	22.4611	22.5472	22.4617	4.06144	adherens junction;anchoring junction;cell junction;cell part;cell-substrate adherens junction;cell-substrate junction;cytoplasmic part;cytosolic large ribosomal subunit;extracellular membrane-bounded organelle;extracellular organelle;extracellular region part;extracellular vesicular exosome;focal adhesion;intracellular membrane-bounded organelle;intracellular non-membrane-bounded organelle;intrac…	binding;carbohydrate binding;glycosaminoglycan binding;heparin binding;nucleic acid binding;pattern binding;polysaccharide binding;RNA binding;structural constituent of ribosome;structural molecule activity	Ribosome	2	2	2	18.9	14.658	0	5	2.77141
LOC100911107;Serpinb1b		M0RE01;F8WGA3	24.1965	23.7881	23.4349	24.0365	23.1906	23.6596	24.333	24.295	22.649	17.2	17.2	17.2	4.90416	cell part;cytoplasm;extracellular region part;extracellular space;intracellular part	endopeptidase inhibitor activity;endopeptidase regulator activity;enzyme inhibitor activity;enzyme regulator activity;peptidase inhibitor activity;peptidase regulator activity;serine-type endopeptidase inhibitor activity		4	1	1	13.3	36.899	0.0015408	3	4.16194
Pbdc1		G3V6C3	24.9991	23.7829	23.4983	23.8027	24.0196	24.3198	24.075	23.9576	23.7072	21.9404	17.2	17.2	1.53137				3	3	3	19.2	22.423	0	11	1.82432
Atp5b	ATP synthase subunit beta, mitochondrial;ATP synthase subunit beta	P10719;G3V6D3	31.5096	31.9256	31.8497	32.3737	32.8152	32.2235	29.7248	30.5119	29.1137	28.5874	29.8073	29.5494	2.80863	cell part;cell surface;cytoplasmic part;extracellular membrane-bounded organelle;extracellular organelle;extracellular region part;extracellular vesicular exosome;intracellular membrane-bounded organelle;intracellular non-membrane-bounded organelle;intracellular organelle;intracellular organelle part;intracellular part;macromolecular complex;membrane;membrane part;membrane-bounded organelle;membr…	active transmembrane transporter activity;adenyl nucleotide binding;adenyl ribonucleotide binding;ATP binding;ATPase activity;ATPase activity, coupled;ATPase activity, coupled to movement of substances;ATPase activity, coupled to transmembrane movement of ions;ATPase activity, coupled to transmembrane movement of substances;binding;calcium ion binding;cargo receptor activity;catalytic activity;ca…	Alzheimer's disease;Huntington's disease;Oxidative phosphorylation;Parkinson's disease	21	21	21	59.2	56.353	0	344	1.84405
Prpf8		G3V6H2	17.2	17.2	17.2	22.178	22.2104	21.7567	17.2	17.2	17.2	17.2	17.2	17.2	5.30779	catalytic step 2 spliceosome;cell part;intracellular organelle part;intracellular part;macromolecular complex;membrane;nuclear part;organelle part;ribonucleoprotein complex;small nuclear ribonucleoprotein complex;spliceosomal complex;U5 snRNP	binding;catalytic activity;nucleic acid binding;RNA binding;second spliceosomal transesterification activity;snRNA binding;U1 snRNA binding;U2 snRNA binding;U5 snRNA binding;U6 snRNA binding	Spliceosome	1	1	1	0.9	273.61	0.0015472	1	3.35261
Slc25a11	Mitochondrial 2-oxoglutarate/malate carrier protein	G3V6H5;P97700	28.0783	29.0232	29.2207	28.068	27.882	27.6581	27.1572	27.6498	26.5648	24.0385	26.111	25.5513	1.85714	cell part;cytoplasmic part;integral to membrane;intracellular membrane-bounded organelle;intracellular organelle;intracellular organelle part;intracellular part;intrinsic to membrane;membrane;membrane part;membrane-bounded organelle;mitochondrial inner membrane;mitochondrial membrane;mitochondrial part;nucleus;organelle;organelle inner membrane;organelle membrane;organelle part	transporter activity		10	10	10	33.4	34.136	0	74	1.3655
Dnaja3		G3V6I5	27.073	27.2868	26.8146	30.9225	30.632	30.6156	28.7438	28.8057	27.6128	26.4681	26.0565	26.1448	5.02237	actin filament;cell part;cytoplasmic part;cytoskeletal part;cytosolic part;extrinsic to membrane;extrinsic to plasma membrane;IkappaB kinase complex;I-kappaB/NF-kappaB complex;intracellular membrane-bounded organelle;intracellular non-membrane-bounded organelle;intracellular organelle;intracellular organelle part;intracellular part;macromolecular complex;membrane;membrane part;membrane-bounded or…	adenyl nucleotide binding;adenyl ribonucleotide binding;ATP binding;binding;cation binding;chaperone binding;heat shock protein binding;Hsp70 protein binding;ion binding;metal ion binding;nucleotide binding;protein binding;purine nucleotide binding;purine ribonucleoside triphosphate binding;purine ribonucleotide binding;ribonucleotide binding;unfolded protein binding		13	13	13	26.5	52.403	0	95	3.08244
Strn	Striatin	P70483;G3V6L8	17.2	24.2207	17.2	23.7496	22.7262	22.7581	22.5173	22.8465	21.9198	17.2	17.2	17.2	4.20307	cell body;cell junction;cell part;cell projection;cell projection part;cell-cell junction;cytoplasm;cytoskeletal part;dendritic spine;intracellular organelle part;intracellular part;macromolecular complex;membrane;neuron projection;neuron spine;neuronal cell body;occluding junction;organelle part;postsynaptic density;postsynaptic membrane;protein complex;protein phosphatase type 2A complex;protei…	binding;calcium-dependent protein binding;calmodulin binding;protein binding;protein complex binding;protein domain specific binding		2	2	2	5	86.225	0	3	3.593
Phospho1		G3V6P4	24.9659	17.2	17.2	24.4671	24.0049	24.4993	23.9279	24.9003	23.3979	17.2	17.2	17.2	5.82076		catalytic activity;hydrolase activity;hydrolase activity, acting on acid anhydrides;hydrolase activity, acting on acid anhydrides, in phosphorus-containing anhydrides;hydrolase activity, acting on ester bonds;phosphatase activity;phosphocholine phosphatase activity;phosphoethanolamine phosphatase activity;phosphoric ester hydrolase activity;pyrophosphatase activity	Glycerophospholipid metabolism	1	1	1	4.2	32.42	0.00052604	2	4.88024
Sptbn1		G3V6S0	26.178	27.3033	27.0286	27.6304	27.5774	27.563	26.9016	26.493	25.9172	25.5025	25.8928	25.3957	3.7043	axolemma;axon part;cell cortex part;cell part;cell projection membrane;cell projection part;contractile fiber part;cuticular plate;cytoplasmic part;cytoskeletal part;extracellular membrane-bounded organelle;extracellular organelle;extracellular region part;extracellular vesicular exosome;intracellular non-membrane-bounded organelle;intracellular organelle;intracellular organelle part;intracellula…	binding;lipid binding;phospholipid binding;structural constituent of cytoskeleton;structural molecule activity		23	23	23	13.2	273.48	0	66	1.37235
Calu		G3V6S3;Q3MID6	26.7116	26.9991	26.8724	29.381	28.8064	28.8831	28.5558	28.2338	27.4406	25.4255	24.5122	24.505	3.53924	cell part;cytoplasmic part;endoplasmic reticulum lumen;endoplasmic reticulum part;intracellular membrane-bounded organelle;intracellular organelle;intracellular organelle lumen;intracellular organelle part;intracellular part;membrane;membrane-bounded organelle;membrane-enclosed lumen;organelle;organelle lumen;organelle part	binding;calcium ion binding;cation binding;enzyme binding;enzyme inhibitor activity;enzyme regulator activity;ion binding;metal ion binding;protein binding		13	13	13	40.6	37.063	0	61	2.54375
Preb	Prolactin regulatory element-binding protein	Q9WTV0;G3V6W2	24.008	23.3224	17.2	24.6685	24.5203	24.204	17.2	17.2	17.2	17.2	17.2	17.2	6.12099	cell part;cytoplasmic part;endoplasmic reticulum membrane;endoplasmic reticulum part;integral to membrane;intracellular membrane-bounded organelle;intracellular organelle;intracellular organelle part;intracellular part;intrinsic to membrane;membrane;membrane part;membrane-bounded organelle;nucleus;organelle;organelle membrane;organelle part	binding;DNA binding;nucleic acid binding;nucleic acid binding transcription factor activity;RNA polymerase II core promoter proximal region sequence-specific DNA binding transcription factor activity;RNA polymerase II core promoter proximal region sequence-specific DNA binding transcription factor activity involved in positive regulation of transcription;sequence-specific DNA binding RNA polymera…	Protein processing in endoplasmic reticulum	2	2	2	6.7	45.357	0	5	5.05523
Psmc6		G3V6W6	27.6206	27.8658	27.0969	30.1343	30.3336	30.0746	26.4176	26.0688	25.0951	23.1918	24.8775	23.9431	3.62892	cell part;cytoplasmic part;cytosolic part;cytosolic proteasome complex;inclusion body;intracellular organelle part;intracellular part;macromolecular complex;nuclear part;nuclear proteasome complex;organelle part;proteasome complex;proteasome regulatory particle, base subcomplex;protein complex	adenyl nucleotide binding;adenyl ribonucleotide binding;ATP binding;binding;nucleotide binding;protein binding;purine nucleotide binding;purine ribonucleoside triphosphate binding;purine ribonucleotide binding;ribonucleotide binding;TBP-class protein binding;transcription factor binding	Proteasome	11	11	11	36.2	45.796	0	78	3.44334
Decr1	2,4-dienoyl-CoA reductase, mitochondrial	Q64591;G3V734	24.0977	24.5207	24.0737	25.0903	25.4115	24.9209	24.0124	24.1345	22.6545	17.2	17.2	17.2	6.19052	cell part;cytoplasmic part;extracellular membrane-bounded organelle;extracellular organelle;extracellular region part;extracellular vesicular exosome;intracellular membrane-bounded organelle;intracellular organelle;intracellular organelle part;intracellular part;membrane-bounded organelle;membrane-bounded vesicle;mitochondrion;nuclear part;nucleoplasm;organelle;organelle part;vesicle	2,4-dienoyl-CoA reductase (NADPH) activity;binding;catalytic activity;coenzyme binding;cofactor binding;NADP binding;NADPH binding;nucleotide binding;oxidoreductase activity;oxidoreductase activity, acting on the CH-CH group of donors;oxidoreductase activity, acting on the CH-CH group of donors, NAD or NADP as acceptor		2	2	2	10.4	36.132	0	9	5.49978
Mogs	Mannosyl-oligosaccharide glucosidase	O88941;G3V743	23.5877	23.0269	24.5286	24.0649	24.4255	23.4863	17.2	22.055	22.0161	17.2	17.2	17.2	4.80636	cell part;cytoplasmic part;endoplasmic reticulum membrane;endoplasmic reticulum part;extracellular membrane-bounded organelle;extracellular organelle;extracellular region part;extracellular vesicular exosome;integral to membrane;intracellular organelle part;intracellular part;intrinsic to membrane;membrane;membrane part;membrane-bounded organelle;membrane-bounded vesicle;organelle;organelle membr…	catalytic activity;glucosidase activity;hydrolase activity;hydrolase activity, acting on glycosyl bonds;hydrolase activity, hydrolyzing O-glycosyl compounds;mannosyl-oligosaccharide glucosidase activity	N-Glycan biosynthesis;Protein processing in endoplasmic reticulum	3	3	3	4.6	91.87	0	4	4.31647
Pnpla7	Patatin-like phospholipase domain-containing protein 7	Q5BK26;G3V745	17.2	17.2	17.2	23.3119	23.3031	23.1152	17.2	17.2	17.2	17.2	17.2	17.2	7.11832	cell part;cytoplasmic part;endoplasmic reticulum;integral to membrane;intracellular membrane-bounded organelle;intracellular organelle;intracellular organelle part;intracellular part;intrinsic to membrane;lysosomal membrane;membrane;membrane part;membrane-bounded organelle;mitochondrial membrane;mitochondrial part;nuclear membrane;nuclear part;organelle;organelle membrane;organelle part;vacuolar …	carboxylic ester hydrolase activity;catalytic activity;hydrolase activity;hydrolase activity, acting on ester bonds;lipase activity;lysophospholipase activity;phospholipase activity	Glycerophospholipid metabolism	1	1	1	1	150.02	0	2	4.43013
Eif3s6ip	Eukaryotic translation initiation factor 3 subunit L	G3V7G9	17.2	22.3094	21.3589	21.9035	23.2195	21.8487	21.5221	21.8349	17.2	17.2	17.2	17.2	3.47662	cell part;cytoplasmic part;eukaryotic 43S preinitiation complex;eukaryotic 48S preinitiation complex;eukaryotic translation initiation factor 3 complex;fibrillar center;intracellular organelle part;intracellular part;macromolecular complex;membrane;nuclear part;nucleolar part;nucleoplasm;organelle part;protein complex;ribonucleoprotein complex;translation preinitiation complex	binding;nucleic acid binding;RNA binding;translation factor activity, nucleic acid binding;translation initiation factor activity		2	2	2	6.8	45.082	0.0034826	2	2.93115
Prkra	Interferon-inducible double stranded RNA-dependent protein kinase activator A	Q4V8C7;G3V7J2	22.5461	24.6354	23.4276	25.8342	25.4168	25.6634	24.0071	24.8814	17.2	21.8975	22.0836	21.3889	4.05047	cell part;cytoplasm;cytoplasmic part;intracellular organelle part;intracellular part;membrane;nuclear part;nucleoplasm;organelle part;perinuclear region of cytoplasm	binding;catalytic activity;enzyme binding;kinase activity;kinase binding;nucleic acid binding;protein binding;protein kinase binding;RNA binding;transferase activity;transferase activity, transferring phosphorus-containing groups		4	4	4	18.5	34.355	0	11	2.49818
Psmc2	26S protease regulatory subunit 7	G3V7L6;Q63347	27.5649	27.7418	27.3713	31.004	31.0589	30.4329	26.7098	26.6786	26.5562	24.1611	24.1596	24.8571	4.51743	cell part;cytoplasmic mRNA processing body;cytoplasmic part;cytosolic part;cytosolic proteasome complex;intracellular membrane-bounded organelle;intracellular non-membrane-bounded organelle;intracellular organelle;intracellular organelle part;intracellular part;macromolecular complex;membrane;membrane-bounded organelle;non-membrane-bounded organelle;nuclear part;nuclear proteasome complex;nucleus…	adenyl nucleotide binding;adenyl ribonucleotide binding;ATP binding;ATPase activity;binding;catalytic activity;hydrolase activity;hydrolase activity, acting on acid anhydrides;hydrolase activity, acting on acid anhydrides, in phosphorus-containing anhydrides;nucleoside-triphosphatase activity;nucleotide binding;protein binding;purine nucleotide binding;purine ribonucleoside triphosphate binding;p…	Proteasome	22	22	22	49.2	48.633	0	131	4.00804
Stx12	Syntaxin-12	G3V7P1	22.8599	23.3798	23.8561	25.5667	25.7157	24.9842	17.2	17.2	17.2	17.2	17.2	17.2	5.48925	BLOC complex;BLOC-1 complex;cell part;cytoplasmic membrane-bounded vesicle;cytoplasmic part;cytoplasmic vesicle;cytosolic part;endocytic vesicle;endomembrane system;endosomal part;endosome membrane;extracellular membrane-bounded organelle;extracellular organelle;extracellular region part;extracellular vesicular exosome;Golgi apparatus part;Golgi membrane;integral to membrane;intracellular membran…	binding;protein binding;SNAP receptor activity;SNARE binding	Phagosome	2	2	2	11.7	31.187	0	4	5.398
Psmb5	Proteasome subunit beta type;Proteasome subunit beta type-5	G3V7Q6;P28075	24.9869	22.755	23.9899	28.6484	29.0984	28.3465	17.2	24.8554	22.3775	23.3272	22.0594	22.8896	3.79303	cell part;centrosome;cytoplasm;cytoplasmic part;cytoskeletal part;extracellular membrane-bounded organelle;extracellular organelle;extracellular region part;extracellular vesicular exosome;intracellular membrane-bounded organelle;intracellular non-membrane-bounded organelle;intracellular organelle;intracellular organelle part;intracellular part;macromolecular complex;membrane-bounded organelle;me…	catalytic activity;endopeptidase activity;hydrolase activity;peptidase activity;peptidase activity, acting on L-amino acid peptides;threonine-type endopeptidase activity;threonine-type peptidase activity	Proteasome	8	8	8	35.4	28.559	0	25	3.43056
Lmnb1	Lamin-B1	G3V7U4;P70615	24.4445	17.2	23.6459	26.9502	26.6483	27.5666	22.0078	22.6784	17.2	23.2428	22.1315	24.1295	2.4352	cell part;cytoskeletal part;intermediate filament;intracellular organelle part;intracellular part;lamin filament;macromolecular complex;membrane;nuclear inner membrane;nuclear matrix;nuclear membrane;nuclear part;nucleoplasm;organelle inner membrane;organelle membrane;organelle part;protein complex	structural molecule activity		12	12	12	28.8	66.686	0	15	2.00567
Slc27a4		G3V7V3	26.9568	27.4881	26.8994	23.8434	23.1093	23.6882	19.7385	20.4217	19.5205	17.2	17.2	17.2	5.03974	brush border membrane;cell part;cell projection;cell projection membrane;cell projection part;cytoplasmic part;endoplasmic reticulum membrane;endoplasmic reticulum part;integral to membrane;intracellular organelle part;intracellular part;intrinsic to membrane;membrane;membrane part;microvillus;organelle membrane;organelle part;plasma membrane part	catalytic activity;fatty acid ligase activity;ligase activity;ligase activity, forming carbon-sulfur bonds;long-chain fatty acid-CoA ligase activity;very long-chain fatty acid-CoA ligase activity	PPAR signaling pathway	7	6	6	13.4	72.188	0	16	4.16644
Anpep	Aminopeptidase N	P15684;G3V7W7	17.2	22.5842	17.2	25.0721	25.1327	25.1341	23.7115	23.7966	24.2097	17.2	17.2	17.2	9.57252	cell part;cytoplasmic part;endoplasmic reticulum-Golgi intermediate compartment;external side of plasma membrane;extracellular membrane-bounded organelle;extracellular organelle;extracellular region part;extracellular space;extracellular vesicular exosome;integral to membrane;intracellular membrane-bounded organelle;intracellular organelle;intracellular organelle part;intracellular part;intrinsic…	aminopeptidase activity;binding;catalytic activity;cation binding;exopeptidase activity;hydrolase activity;ion binding;metal ion binding;metallopeptidase activity;peptidase activity;peptidase activity, acting on L-amino acid peptides;peptide binding;transition metal ion binding;zinc ion binding	Glutathione metabolism;Hematopoietic cell lineage;Renin-angiotensin system	3	3	3	5.1	109.45	0	12	5.99262
Atp5d	ATP synthase subunit delta, mitochondrial	P35434;G3V7Y3	25.3639	25.1794	24.6454	26.24	25.7981	26.9172	17.2	17.2	23.0691	17.2	22.0317	22.6851	1.49385	cell part;cytoplasmic part;intracellular organelle part;intracellular part;macromolecular complex;membrane;membrane part;mitochondrial inner membrane;mitochondrial membrane;mitochondrial membrane part;mitochondrial part;mitochondrial proton-transporting ATP synthase complex;mitochondrial proton-transporting ATP synthase complex, catalytic core F(1);organelle inner membrane;organelle membrane;orga…	active transmembrane transporter activity;ATPase activity;ATPase activity, coupled;ATPase activity, coupled to movement of substances;ATPase activity, coupled to transmembrane movement of ions;ATPase activity, coupled to transmembrane movement of substances;binding;catalytic activity;cation transmembrane transporter activity;cation-transporting ATPase activity;hydrogen ion transmembrane transport…	Alzheimer's disease;Huntington's disease;Oxidative phosphorylation;Parkinson's disease	2	2	2	13.7	17.595	0	7	1.85597
Igf2r		G3V824	25.5477	26.2628	26.0083	26.8168	26.7239	26.6398	24.0665	24.5131	24.5357	21.7022	21.4783	23.2923	2.87186	adherens junction;anchoring junction;cell junction;cell part;cell surface;cell-substrate adherens junction;cell-substrate junction;clathrin-coated vesicle;coated vesicle;cytoplasmic membrane-bounded vesicle;cytoplasmic part;cytoplasmic vesicle;endocytic vesicle;endosome;extracellular membrane-bounded organelle;extracellular organelle;extracellular region part;extracellular vesicular exosome;focal…	binding;carbohydrate binding;mannose binding;monosaccharide binding;sugar binding;transporter activity		8	8	8	3.9	273.59	0	16	2.43908
Slc1a3	Excitatory amino acid transporter 1	P24942;P24942-2;G3V846	22.2138	22.5243	21.3302	20.08	20.9691	20.4495	17.2	17.2	17.2	17.2	17.2	17.2	3.6676	basolateral plasma membrane;cell body;cell part;cell projection;cell projection part;cell surface;cytoplasmic part;dendritic spine;extracellular matrix part;extracellular region part;fibril;integral to membrane;intracellular organelle part;intracellular part;intrinsic to membrane;membrane;membrane part;mitochondrial inner membrane;mitochondrial membrane;mitochondrial part;neuron projection;neuron…	acidic amino acid transmembrane transporter activity;active transmembrane transporter activity;amine binding;amine transmembrane transporter activity;amino acid binding;amino acid transmembrane transporter activity;anion transmembrane transporter activity;anion:cation symporter activity;binding;carboxylic acid binding;carboxylic acid transmembrane transporter activity;cation transmembrane transpo…		1	1	1	2.8	59.697	0.0015576	1	2.118
Myh6		G3V885	29.6512	30.4959	29.9777	31.1899	30.7493	30.7618	29.9249	29.1992	28.9827	28.5898	28.3788	28.5498	3.94957	actin filament bundle;actomyosin;adherens junction;anchoring junction;cell junction;cell part;cell-substrate adherens junction;cell-substrate junction;contractile fiber;contractile fiber part;cytoplasm;cytoplasmic part;cytoskeletal part;focal adhesion;intracellular membrane-bounded organelle;intracellular non-membrane-bounded organelle;intracellular organelle;intracellular organelle part;intracel…	actin-dependent ATPase activity;adenyl nucleotide binding;adenyl ribonucleotide binding;ATP binding;ATPase activity;ATPase activity, coupled;binding;calcium-dependent ATPase activity;catalytic activity;hydrolase activity;hydrolase activity, acting on acid anhydrides;hydrolase activity, acting on acid anhydrides, in phosphorus-containing anhydrides;identical protein binding;microfilament motor act…	Tight junction;Viral myocarditis	55	55	0	33.4	223.51	0	296	1.64139
Myh7	Myosin-7	G3V8B0;P02564	26.0287	27.0022	26.3663	27.1397	25.6126	26.4845	24.1947	24.3104	24.1167	20.9489	22.942	23.5038	1.93984	actin filament bundle;actomyosin;adherens junction;anchoring junction;cell junction;cell part;cell-substrate adherens junction;cell-substrate junction;contractile fiber;contractile fiber part;cytoplasmic part;cytoskeletal part;focal adhesion;intracellular non-membrane-bounded organelle;intracellular organelle;intracellular organelle part;intracellular part;macromolecular complex;muscle myosin com…	actin-dependent ATPase activity;adenyl nucleotide binding;adenyl ribonucleotide binding;ATP binding;ATPase activity;ATPase activity, coupled;binding;catalytic activity;hydrolase activity;hydrolase activity, acting on acid anhydrides;hydrolase activity, acting on acid anhydrides, in phosphorus-containing anhydrides;identical protein binding;microfilament motor activity;motor activity;nucleoside-tr…	Tight junction;Viral myocarditis	47	8	8	30.5	222.9	0	26	1.80039
Psmd1	26S proteasome non-ATPase regulatory subunit 1	G3V8B6;O88761	26.5684	27.2062	27.3964	30.3858	30.4244	30.1806	25.7499	26.1636	25.1013	22.1435	22.8766	22.0052	5.04179	cell part;extracellular membrane-bounded organelle;extracellular organelle;extracellular region part;extracellular vesicular exosome;intracellular part;macromolecular complex;membrane;membrane-bounded organelle;membrane-bounded vesicle;organelle;proteasome accessory complex;proteasome complex;protein complex;vesicle	enzyme regulator activity	Proteasome	21	21	21	26	105.7	0	75	5.05351
Dnajc7		G3V8B8	23.2193	23.981	23.5566	24.886	24.4314	25.8184	25.5025	25.8915	21.5158	17.2	22.248	17.2	1.62702	cell part;cytoplasm;extracellular membrane-bounded organelle;extracellular organelle;extracellular region part;extracellular vesicular exosome;intracellular organelle part;intracellular part;membrane;membrane-bounded organelle;membrane-bounded vesicle;nuclear part;nucleoplasm;organelle;organelle part;vesicle			4	4	4	6.9	56.475	0	11	2.03288
Vim	Vimentin	P31000;G3V8C3	31.4121	31.8767	31.4377	33.3924	33.4578	33.6971	32.4358	33.2236	31.9825	29.8603	28.9192	29.7554	3.67355	adherens junction;anchoring junction;axon;cell body;cell junction;cell leading edge;cell part;cell projection;cell-substrate adherens junction;cell-substrate junction;cytoplasm;cytoplasmic part;cytoskeletal part;cytoskeleton;cytosol;extracellular membrane-bounded organelle;extracellular organelle;extracellular region part;extracellular vesicular exosome;focal adhesion;intermediate filament;intrac…	binding;double-stranded RNA binding;enzyme binding;kinase binding;nucleic acid binding;phosphatase binding;protein binding;protein kinase binding;protein phosphatase 2A binding;protein phosphatase binding;RNA binding;structural constituent of cytoskeleton;structural constituent of eye lens;structural molecule activity		32	32	29	54.3	53.732	0	470	2.48421
Glg1	Golgi apparatus protein 1	Q62638;G3V8G5	17.2	23.2939	22.6587	24.0674	23.9889	24.0319	22.4248	22.6152	22.301	17.2	17.2	22.2763	1.41383	cell part;cytoplasmic part;extracellular matrix;extracellular membrane-bounded organelle;extracellular organelle;extracellular region part;extracellular vesicular exosome;Golgi apparatus part;Golgi cisterna;Golgi medial cisterna;Golgi membrane;integral to membrane;intracellular membrane-bounded organelle;intracellular organelle;intracellular organelle part;intracellular part;intrinsic to membrane…	binding;fibroblast growth factor binding;growth factor binding;protein binding	Cell adhesion molecules (CAMs)	1	1	1	1.1	133.56	0	5	1.71685
Stx4	Syntaxin-4	Q08850;G3V8I4	24.3318	17.2	22.5833	25.5681	23.4615	25.2021	17.2	17.2	17.2	17.2	22.467	17.2	1.43762	apical plasma membrane;basolateral plasma membrane;cell part;cell projection;cell projection part;cell surface;clathrin-coated vesicle;coated vesicle;cytoplasmic membrane-bounded vesicle;cytoplasmic part;cytoplasmic vesicle;dendritic spine;endomembrane system;endosome;extracellular membrane-bounded organelle;extracellular organelle;extracellular region part;extracellular space;extracellular vesic…	binding;cytoskeletal protein binding;enzyme activator activity;enzyme binding;enzyme regulator activity;GTPase binding;lipase activator activity;phospholipase activator activity;protein binding;Rab GTPase binding;Ras GTPase binding;small GTPase binding;SNAP receptor activity;SNARE binding;spectrin binding;sphingomyelin phosphodiesterase activator activity	SNARE interactions in vesicular transport;Vasopressin-regulated water reabsorption	1	1	1	6.4	34.209	0	3	1.82475
Lmna	Prelamin-A/C;Lamin-A/C	P48679;G3V8L3	26.6136	27.2022	26.4023	29.158	28.2884	29.3874	25.8871	25.5162	24.92	25.4862	17.2	24.7488	1.13946	cell part;cytoplasmic part;cytoskeletal part;envelope;intermediate filament;intracellular membrane-bounded organelle;intracellular organelle;intracellular organelle part;intracellular part;lamin filament;macromolecular complex;membrane-bounded organelle;nuclear envelope;nuclear lamina;nuclear matrix;nuclear part;nucleoplasm;nucleus;organelle;organelle envelope;organelle part;perinuclear region of…	structural molecule activity	Arrhythmogenic right ventricular cardiomyopathy (ARVC);Dilated cardiomyopathy;Hypertrophic cardiomyopathy (HCM)	15	15	15	27.7	74.323	0	56	1.62928
Ddb1	DNA damage-binding protein 1	G3V8T4;Q9ESW0	27.9569	28.0216	28.1158	29.3959	29.4762	29.2922	28.9546	28.9481	28.4642	26.067	26.6308	26.0968	4.08911	cell part;CUL4 RING ubiquitin ligase complex;Cul4A-RING ubiquitin ligase complex;Cul4B-RING ubiquitin ligase complex;cullin-RING ubiquitin ligase complex;cytoplasm;extracellular membrane-bounded organelle;extracellular organelle;extracellular region part;extracellular space;extracellular vesicular exosome;intracellular membrane-bounded organelle;intracellular organelle;intracellular organelle par…	binding;damaged DNA binding;DNA binding;nucleic acid binding	Nucleotide excision repair;Ubiquitin mediated proteolysis	27	27	27	27	126.94	0	133	2.09507
Ruvbl2		G3V8T5	25.2597	17.2	17.2	25.8743	26.3904	26.085	25.6226	26.2025	25.7656	22.0207	23.7973	17.2	1.2149	cell part;chromatin;chromatin remodeling complex;chromosomal part;cytoplasm;DNA helicase complex;euchromatin;extracellular membrane-bounded organelle;extracellular organelle;extracellular region part;extracellular vesicular exosome;H4/H2A histone acetyltransferase complex;histone acetyltransferase complex;histone methyltransferase complex;Ino80 complex;intracellular organelle part;intracellular p…	5'-3' DNA helicase activity;adenyl nucleotide binding;adenyl ribonucleotide binding;ATP binding;ATPase activity;ATPase activity, coupled;ATP-dependent 5'-3' DNA helicase activity;ATP-dependent DNA helicase activity;ATP-dependent helicase activity;binding;catalytic activity;chromatin binding;chromatin DNA binding;core promoter binding;core promoter sequence-specific DNA binding;damaged DNA binding…		8	8	8	21.4	51.112	0	20	1.55974
Psmb4	Proteasome subunit beta type;Proteasome subunit beta type-4	G3V8U9;P34067	23.0415	24.899	24.2882	27.8529	28.1171	27.5475	22.1109	22.4909	23.5916	17.2	17.2	22.3912	2.1636	cell part;cytoplasm;extracellular membrane-bounded organelle;extracellular organelle;extracellular region part;extracellular vesicular exosome;intracellular membrane-bounded organelle;intracellular organelle;intracellular part;macromolecular complex;membrane-bounded organelle;membrane-bounded vesicle;nucleus;organelle;proteasome core complex;protein complex;vesicle	binding;catalytic activity;endopeptidase activity;hydrolase activity;lipopolysaccharide binding;peptidase activity;peptidase activity, acting on L-amino acid peptides;threonine-type endopeptidase activity;threonine-type peptidase activity	Proteasome	5	5	5	29.5	29.228	0	13	2.93224
Hip1		G3V8Y8	22.3583	22.8694	22.7744	22.873	22.9438	22.509	22.9443	23.3429	22.8872	17.2	17.2	17.2	5.69138	cell part;clathrin coat;clathrin-coated vesicle;coated vesicle;cytoplasmic membrane-bounded vesicle;cytoplasmic part;cytoplasmic vesicle;Golgi apparatus;integral to membrane;intracellular membrane-bounded organelle;intracellular organelle;intracellular part;intrinsic to membrane;macromolecular complex;membrane coat;membrane part;membrane-bounded organelle;membrane-bounded vesicle;organelle;protei…	binding;clathrin binding;lipid binding;phosphatidylinositol binding;phospholipid binding;protein binding	Huntington's disease	1	1	1	1.3	115	0.0015568	1	3.88606
Atf6		G3V909	17.2	17.2	17.2	23.7796	24.1871	23.4867	17.2	17.2	17.2	17.2	17.2	17.2	5.27663	cell part;cytoplasmic part;endoplasmic reticulum membrane;endoplasmic reticulum part;Golgi apparatus;integral to membrane;intracellular membrane-bounded organelle;intracellular organelle;intracellular organelle part;intracellular part;intrinsic to membrane;membrane;membrane part;membrane-bounded organelle;nucleus;organelle;organelle membrane;organelle part	binding;cAMP response element binding;DNA binding;nucleic acid binding;nucleic acid binding transcription factor activity;regulatory region DNA binding;regulatory region nucleic acid binding;RNA polymerase II regulatory region DNA binding;RNA polymerase II regulatory region sequence-specific DNA binding;sequence-specific DNA binding;sequence-specific DNA binding transcription factor activity;tran…	Alzheimer's disease;Protein processing in endoplasmic reticulum	2	2	2	2.7	72.665	0.0034705	1	4.40276
Lrp1		G3V928	24.7077	25.4183	24.3241	24.6584	25.1029	24.1808	24.6659	25.2855	24.7627	21.7354	21.7133	23.0563	2.05938	adherens junction;anchoring junction;cell body;cell junction;cell part;cell projection;cell-substrate adherens junction;cell-substrate junction;clathrin-coated vesicle;coated vesicle;cytoplasmic membrane-bounded vesicle;cytoplasmic part;cytoplasmic vesicle;dendrite;endosome;focal adhesion;integral to membrane;integral to plasma membrane;intracellular membrane-bounded organelle;intracellular non-m…	binding;calcium ion binding;cation binding;enzyme binding;ion binding;metal ion binding;protease binding;protein binding	Alzheimer's disease;Malaria	8	8	8	2.2	504.88	0	17	1.36382
Rasa1	Ras GTPase-activating protein 1	P50904;G3V9H0	24.0712	17.2	24.0826	23.9622	24.4287	23.5323	23.5666	24.18	24.2	17.2	23.094	17.2	1.14143	cell part;cell projection;cytoplasm;intracellular;intracellular part;intrinsic to internal side of plasma membrane;intrinsic to membrane;intrinsic to plasma membrane;membrane;membrane part;plasma membrane;plasma membrane part;ruffle	enzyme activator activity;enzyme regulator activity;GTPase activator activity;GTPase regulator activity;nucleoside-triphosphatase regulator activity	Axon guidance;MAPK signaling pathway	5	5	5	6.3	115.44	0	14	1.46564
Hnrnpc		G3V9R8	17.2	24.3605	23.5055	25.8869	25.6084	25.8381	22.8049	22.8785	22.2041	22.4571	17.2	22.0476	1.43335	cell part;intracellular organelle part;intracellular part;macromolecular complex;nuclear part;organelle part;ribonucleoprotein complex;spliceosomal complex	binding;nucleotide binding		4	4	4	12.8	32.857	0	13	1.74207
Rcn3		I6L9G5	23.5503	23.499	17.2	25.652	23.8035	25.7302	22.705	24.1184	22.3727	17.2	17.2	17.2	3.62602		binding;calcium ion binding;cation binding;ion binding;metal ion binding		3	3	3	11.3	37.941	0	4	4.07436
LOC686590		M0RBD0;M0R4G7;M0R5C6	17.2	17.2	17.2	29.0731	29.0337	17.2	28.9523	29.0159	27.2908	17.2	17.2	17.2	0.935102	cell junction;cell part;intracellular membrane-bounded organelle;intracellular organelle;intracellular part;membrane-bounded organelle;nucleus;organelle	ARF guanyl-nucleotide exchange factor activity;enzyme regulator activity;GTPase regulator activity;guanyl-nucleotide exchange factor activity;nucleoside-triphosphatase regulator activity;small GTPase regulator activity	Endocytosis	2	2	2	3.7	108	0	2	1.50486
Fam65b;Ftl1;RGD1560687;RGD1566189;LOC100363177;LOC100359668;RGD1561055;LOC100362384	Ferritin light chain 1;Ferritin	Q7TP54;P02793;M0R6L9;M0R5T8;D4A8D3;F1M5T1;M0RCS3;M0R597	17.2	24.442	17.2	25.8179	27.1678	26.6141	27.4474	27.074	26.9254	17.2	22.9428	23.4274	1.23149	apical plasma membrane;cell part;cell projection membrane;cell projection part;cytoplasm;ferritin complex;intracellular ferritin complex;intracellular part;macromolecular complex;membrane part;microvillus membrane;organelle part;plasma membrane part;protein complex;stereocilium membrane	binding;cation binding;ferric iron binding;ion binding;iron ion binding;metal ion binding;transition metal ion binding	Mineral absorption;Porphyrin and chlorophyll metabolism	4	4	4	4.4	144.71	0	23	1.60076
Hax1	HCLS1-associated protein X-1	M0R639;Q7TSE9;M0RC50;Q7TSE9-2;Q7TSE9-5;Q7TSE9-3	17.2	17.2	17.2	23.7327	23.2673	22.121	17.2	17.2	17.2	17.2	17.2	17.2	3.58585	actin cytoskeleton;apical plasma membrane;cell part;cell projection;clathrin-coated vesicle;coated vesicle;cytoplasmic membrane-bounded vesicle;cytoplasmic part;cytoplasmic vesicle;cytoskeleton;endoplasmic reticulum;intracellular membrane-bounded organelle;intracellular non-membrane-bounded organelle;intracellular organelle;intracellular organelle part;intracellular part;lamellipodium;macromolecu…	binding;protein binding;protein domain specific binding		2	2	2	11.4	20.92	0	3	3.28312
Lamb2	Laminin subunit beta-2	P15800;M0R6K0	17.2	17.2	22.2794	22.6499	21.6722	21.9701	17.2	17.2	17.2	17.2	17.2	17.2	4.14618	basement membrane;extracellular matrix part;extracellular membrane-bounded organelle;extracellular organelle;extracellular region part;extracellular vesicular exosome;laminin complex;laminin-3 complex;macromolecular complex;membrane-bounded organelle;membrane-bounded vesicle;organelle;protein complex;synapse;vesicle		Amoebiasis;ECM-receptor interaction;Focal adhesion;Pathways in cancer;Small cell lung cancer;Toxoplasmosis	1	1	1	0.7	196.47	0	1	3.08142
Kpna2;LOC100359600	Importin subunit alpha	Q6P6T9;M0R7I0;F1M4P1	25.2067	25.5768	25.2642	26.6873	26.5661	26.5836	23.8706	25.0813	22.0394	23.9077	24.0203	24.1063	5.53333	cell part;cytoplasm;intracellular membrane-bounded organelle;intracellular organelle;intracellular part;membrane-bounded organelle;nucleus;organelle	protein transporter activity;substrate-specific transporter activity;transporter activity		8	8	8	20.8	57.836	0	26	1.9001
LOC100911677		M0R9Q1;M0R7L9;M0R3R6;M0RB03	23.9836	24.3748	23.8529	26.8332	26.0294	26.4461	25.4865	25.31	25.1251	21.5723	21.4303	22.4539	3.51209		binding;nucleic acid binding;nucleotide binding		6	6	6	11.2	69.493	0	21	2.72342
LOC687711		M0R907	17.2	24.2978	24.4754	24.9006	25.3752	25.5368	22.8351	24.4336	22.7802	22.4434	22.2448	22.0268	3.75115	catalytic step 2 spliceosome;cell part;cytoplasmic part;cytosol;extracellular membrane-bounded organelle;extracellular organelle;extracellular region part;extracellular vesicular exosome;intracellular organelle part;intracellular part;macromolecular complex;membrane-bounded organelle;membrane-bounded vesicle;methylosome;methyltransferase complex;nuclear part;nucleoplasm;organelle;organelle part;p…	binding;histone pre-mRNA DCP binding;nucleic acid binding;RNA binding	Spliceosome;Systemic lupus erythematosus	3	3	3	20.6	13.916	0	7	1.98768
Top2b	DNA topoisomerase 2	M0R9G7	21.345	23.6499	22.1464	23.264	23.2168	23.6381	22.957	21.6786	21.7136	19.6896	21.037	17.2	1.63938				1	1	1	2.5	53.414	0	3	1.67127
Snx9		M0R9L3	23.4083	23.2491	24.0541	24.0761	22.7554	24.2678	23.2765	24.143	17.2	17.2	17.2	17.2	3.7805	cell part;clathrin-coated vesicle;coated vesicle;cytoplasmic membrane-bounded vesicle;cytoplasmic part;cytoplasmic vesicle;cytoplasmic vesicle membrane;cytoplasmic vesicle part;endosome;extracellular membrane-bounded organelle;extracellular organelle;extracellular region part;extracellular vesicular exosome;extrinsic to internal side of plasma membrane;extrinsic to membrane;extrinsic to plasma me…	1-phosphatidylinositol binding;binding;lipid binding;phosphatidylinositol binding;phospholipid binding		3	3	3	5	66.44	0	5	3.66101
Hk1	Hexokinase-1	P05708;M0RAQ6	17.2	22.438	22.1275	23.3962	24.4011	21.4499	17.2	17.2	17.2	17.2	17.2	17.2	2.6098	caveola;cell part;cytoplasmic part;cytosol;intracellular membrane-bounded organelle;intracellular organelle;intracellular organelle part;intracellular part;macromolecular complex;membrane;membrane part;membrane raft;membrane-bounded organelle;mitochondrial membrane;mitochondrial outer membrane;mitochondrial part;mitochondrion;organelle;organelle membrane;organelle outer membrane;organelle part;ou…	adenyl nucleotide binding;adenyl ribonucleotide binding;ATP binding;ATPase activity;binding;carbohydrate binding;carbohydrate kinase activity;catalytic activity;glucokinase activity;glucose binding;hexokinase activity;hydrolase activity;hydrolase activity, acting on acid anhydrides;hydrolase activity, acting on acid anhydrides, in phosphorus-containing anhydrides;identical protein binding;kinase …	Amino sugar and nucleotide sugar metabolism;Butirosin and neomycin biosynthesis;Carbohydrate digestion and absorption;Fructose and mannose metabolism;Galactose metabolism;Glycolysis / Gluconeogenesis;Insulin signaling pathway;Starch and sucrose metabolism;Streptomycin biosynthesis;Type II diabetes mellitus	6	2	2	7.6	102.41	0.0039196	2	2.71547
Pnkd		M0RBK9;F1M1E4	17.2	25.1954	25.1049	24.1713	25.1151	24.6769	17.2	22.5954	21.8734	21.5298	17.2	22.552	1.19488	cell part;cytoplasmic part;intracellular membrane-bounded organelle;intracellular organelle;intracellular part;membrane;membrane-bounded organelle;mitochondrion;organelle	binding;catalytic activity;cation binding;hydrolase activity;hydrolase activity, acting on ester bonds;hydroxyacylglutathione hydrolase activity;ion binding;metal ion binding;thiolester hydrolase activity;transition metal ion binding;zinc ion binding		2	2	2	22.5	15.598	0	3	1.42669
Mpeg1	Macrophage-expressed gene 1 protein	Q9WV57;M0RBM0	22.8437	23.238	23.084	24.9246	25.2266	24.5725	24.9728	25.2599	21.4979	17.2	17.2	22.3307	1.59823	cell part;integral to membrane;intrinsic to membrane;membrane part			4	4	4	8.4	78.527	0	11	1.98554
Prdx6	Peroxiredoxin-6	O35244	22.3115	23.0883	23.452	22.0012	24.025	22.0574	21.8812	22.8296	22.1029	17.2	17.2	21.4724	1.21668	cell part;cytoplasm;cytoplasmic membrane-bounded vesicle;cytoplasmic part;cytoplasmic vesicle;extracellular membrane-bounded organelle;extracellular organelle;extracellular region part;extracellular space;extracellular vesicular exosome;intracellular membrane-bounded organelle;intracellular organelle;intracellular part;lysosome;lytic vacuole;membrane;membrane-bounded organelle;membrane-bounded ve…	antioxidant activity;carboxylic ester hydrolase activity;catalytic activity;glutathione peroxidase activity;hydrolase activity;hydrolase activity, acting on ester bonds;lipase activity;oxidoreductase activity;oxidoreductase activity, acting on paired donors, with incorporation or reduction of molecular oxygen;oxidoreductase activity, acting on peroxide as acceptor;peroxidase activity;peroxiredoxi…	Methane metabolism;Phenylalanine metabolism;Phenylpropanoid biosynthesis	2	2	2	9.8	24.818	0	3	1.41732
C1qbp	Complement component 1 Q subcomponent-binding protein, mitochondrial	O35796	17.2	25.6007	17.2	29.4974	30.066	29.5012	24.576	24.6229	25.3368	23.0281	24.6776	23.6618	3.47544	cell part;cell surface;cytoplasm;cytoplasmic part;cytosol;extracellular region part;extracellular space;intracellular membrane-bounded organelle;intracellular non-membrane-bounded organelle;intracellular organelle;intracellular organelle lumen;intracellular organelle part;intracellular part;membrane;membrane-bounded organelle;membrane-enclosed lumen;mitochondrial matrix;mitochondrial part;non-mem…	adrenergic receptor binding;binding;carbohydrate binding;complement binding;complement component C1q binding;enzyme binding;glycosaminoglycan binding;G-protein-coupled receptor binding;hyaluronic acid binding;kinase binding;kininogen binding;mRNA binding;nucleic acid binding;opsonin binding;pattern binding;polysaccharide binding;protein binding;protein binding transcription factor activity;protei…		6	6	6	24.4	30.997	0	43	3.24795
Mybbp1a	Myb-binding protein 1A	O35821	17.2	22.102	21.7759	25.761	25.0247	24.4546	22.9629	23.6423	22.2771	17.2	17.2	17.2	4.50396	cell part;cytoplasm;intracellular membrane-bounded organelle;intracellular non-membrane-bounded organelle;intracellular organelle;intracellular organelle part;intracellular part;macromolecular complex;membrane;membrane-bounded organelle;NLS-dependent protein nuclear import complex;non-membrane-bounded organelle;nuclear part;nucleocytoplasmic shuttling complex;nucleolus;nucleus;organelle;organelle…	binding;catalytic activity;core promoter binding;DNA binding;DNA polymerase activity;DNA-directed DNA polymerase activity;nucleic acid binding;nucleotidyltransferase activity;protein binding transcription factor activity;regulatory region DNA binding;regulatory region nucleic acid binding;sequence-specific DNA binding;transcription cofactor activity;transcription corepressor activity;transcriptio…		5	5	5	4.9	152.28	0	13	4.6957
Dnaja2	DnaJ homolog subfamily A member 2	O35824;Q5M9H7	26.1757	26.3781	26.1729	27.0197	26.9619	26.1705	26.0191	24.9939	24.9287	24.0501	22.6366	17.2	1.20984	cell part;cytoplasmic part;cytosol;extracellular membrane-bounded organelle;extracellular organelle;extracellular region part;extracellular vesicular exosome;intracellular membrane-bounded organelle;intracellular organelle;intracellular part;membrane;membrane-bounded organelle;membrane-bounded vesicle;nucleus;organelle;vesicle	adenyl nucleotide binding;adenyl ribonucleotide binding;ATP binding;binding;cation binding;chaperone binding;glycoprotein binding;ion binding;metal ion binding;nucleotide binding;protein binding;purine nucleotide binding;purine ribonucleoside triphosphate binding;purine ribonucleotide binding;ribonucleotide binding;unfolded protein binding	Protein processing in endoplasmic reticulum	5	5	5	16	45.765	0	16	1.59187
Cpz	Carboxypeptidase Z	O54858	17.2	17.2	21.2837	26.1456	24.9771	26.2022	25.6177	25.5867	24.2227	17.2	17.2	17.2	4.55592	extracellular matrix;extracellular membrane-bounded organelle;extracellular organelle;extracellular region part;extracellular vesicular exosome;membrane-bounded organelle;membrane-bounded vesicle;organelle;proteinaceous extracellular matrix;vesicle	binding;carboxypeptidase activity;catalytic activity;cation binding;exopeptidase activity;hydrolase activity;ion binding;metal ion binding;metallocarboxypeptidase activity;metalloexopeptidase activity;metallopeptidase activity;peptidase activity;peptidase activity, acting on L-amino acid peptides;transition metal ion binding;zinc ion binding		4	4	4	7.7	73.081	0	8	5.04625
Nfib	Nuclear factor 1	O70185;O70187;O70186	23.212	24.3021	24.2199	25.1174	25.7649	24.9862	24.1514	24.9729	22.9209	22.0202	22.9761	23.1244	2.44436	axon;cell part;cell projection;cerebellar mossy fiber;intracellular membrane-bounded organelle;intracellular non-membrane-bounded organelle;intracellular organelle;intracellular organelle part;intracellular part;membrane-bounded organelle;neuron projection;non-membrane-bounded organelle;nuclear part;nucleolus;nucleoplasm;nucleus;organelle;organelle part	binding;core promoter proximal region DNA binding;core promoter proximal region sequence-specific DNA binding;DNA binding;double-stranded DNA binding;nucleic acid binding;nucleic acid binding transcription factor activity;protein binding transcription factor activity;regulatory region DNA binding;regulatory region nucleic acid binding;RNA polymerase II core promoter proximal region sequence-speci…		3	3	2	5.9	62.717	0	13	1.50023
Slit3	Slit homolog 3 protein	O88280;F1LQL9	17.2	17.2	17.2	31.9473	30.4051	30.3686	31.2988	31.0268	18.7233	17.2	17.2	17.2	4.90885	cell part;extracellular region;extracellular region part;extracellular space;membrane	binding;calcium ion binding;cation binding;ion binding;metal ion binding	Axon guidance	2	2	2	1.4	167.77	0.005717	6	7.53019
Psmd4		O88321	25.4986	23.8825	24.0275	28.3945	28.1748	26.7033	17.2	17.2	22.4751	17.2	17.2	17.2	4.42327	cell part;cytoplasm;intracellular organelle part;intracellular part;macromolecular complex;nuclear part;nucleoplasm;organelle part;proteasome regulatory particle, base subcomplex;protein complex	binding;protein binding;transcription factor binding	Proteasome	7	7	7	23.2	41.073	0	14	5.76626
Col1a1	Collagen alpha-1(I) chain	P02454	24.2989	25.764	25.5233	25.1653	26.0699	25.8366	24.0155	26.0679	24.1681	23.717	22.6478	23.2741	2.41452	cell part;collagen;collagen type I;cytoplasmic membrane-bounded vesicle;cytoplasmic part;cytoplasmic vesicle;endoplasmic reticulum;extracellular matrix part;extracellular region;extracellular region part;extracellular space;fibrillar collagen;Golgi apparatus;intracellular membrane-bounded organelle;intracellular organelle;intracellular part;membrane-bounded organelle;membrane-bounded vesicle;orga…	binding;cation binding;extracellular matrix structural constituent;ion binding;metal ion binding;structural molecule activity	Amoebiasis;ECM-receptor interaction;Focal adhesion;Protein digestion and absorption	9	9	9	11.4	137.95	0	13	1.44723
Gpx1	Glutathione peroxidase 1;Glutathione peroxidase	P04041;Q6PDW8	17.2	17.2	23.0649	26.2786	26.9416	26.091	26.3628	26.6315	25.4072	17.2	21.9247	21.4795	1.82129	cell part;cytoplasmic part;cytosol;extracellular membrane-bounded organelle;extracellular organelle;extracellular region part;extracellular vesicular exosome;intracellular membrane-bounded organelle;intracellular organelle;intracellular part;membrane-bounded organelle;membrane-bounded vesicle;mitochondrion;nucleus;organelle;vesicle	amine binding;amino acid binding;antioxidant activity;binding;carboxylic acid binding;catalytic activity;glutathione binding;glutathione peroxidase activity;modified amino acid binding;oxidoreductase activity;oxidoreductase activity, acting on paired donors, with incorporation or reduction of molecular oxygen;oxidoreductase activity, acting on peroxide as acceptor;peptide binding;peroxidase activ…	Arachidonic acid metabolism;Glutathione metabolism	6	6	6	38.3	22.305	0	23	2.20488
Fn1	Fibronectin;Anastellin	P04937;P04937-3;P04937-4;P04937-2;F1LST1	27.8019	28.6886	28.3858	29.725	29.6826	29.9022	28.0048	28.136	27.7807	25.9981	25.0219	26.9563	2.59211	basement membrane;extracellular matrix;extracellular matrix part;extracellular region;extracellular region part;extracellular space;proteinaceous extracellular matrix	binding;carbohydrate binding;cation binding;enzyme binding;extracellular matrix structural constituent;glycosaminoglycan binding;heparin binding;ion binding;mercury ion binding;metal ion binding;pattern binding;polysaccharide binding;protease binding;protein binding;structural molecule activity;transition metal ion binding		26	26	26	14.7	272.51	0	118	2.02844
Atp1a1	Sodium/potassium-transporting ATPase subunit alpha-1	P06685	30.4783	31.0298	30.8524	31.7366	31.8661	31.6808	29.1516	29.6002	29.0129	28.2538	29.2066	28.8773	3.32807	apical plasma membrane;basolateral plasma membrane;caveola;cell junction;cell part;cell-cell contact zone;cell-cell junction;cytoplasmic membrane-bounded vesicle;cytoplasmic part;cytoplasmic vesicle;endoplasmic reticulum;endosome;extracellular membrane-bounded organelle;extracellular organelle;extracellular region part;extracellular vesicular exosome;Golgi apparatus;integral to membrane;intercala…	active transmembrane transporter activity;adenyl nucleotide binding;adenyl ribonucleotide binding;ADP binding;alkali metal ion binding;ankyrin binding;ATP binding;ATPase activity;ATPase activity, coupled;ATPase activity, coupled to movement of substances;ATPase activity, coupled to transmembrane movement of ions;ATPase activity, coupled to transmembrane movement of ions, phosphorylative mechanism…	Aldosterone-regulated sodium reabsorption;Bile secretion;Carbohydrate digestion and absorption;Cardiac muscle contraction;Endocrine and other factor-regulated calcium reabsorption;Gastric acid secretion;Mineral absorption;Pancreatic secretion;Protein digestion and absorption;Proximal tubule bicarbonate reclamation;Salivary secretion	29	29	19	30.3	113.05	0	238	1.88165
Hspa5	78 kDa glucose-regulated protein	P06761	33.7179	33.6348	33.7505	33.7381	33.3104	33.5108	31.8331	32.3334	31.2587	29.8221	29.8953	29.7874	5.06787	adherens junction;anchoring junction;cell junction;cell part;cell surface;cell-substrate adherens junction;cell-substrate junction;cytoplasmic membrane-bounded vesicle;cytoplasmic part;cytoplasmic vesicle;endoplasmic reticulum;endoplasmic reticulum chaperone complex;endoplasmic reticulum lumen;endoplasmic reticulum part;endoplasmic reticulum-Golgi intermediate compartment;extracellular membrane-b…	adenyl nucleotide binding;adenyl ribonucleotide binding;ATP binding;binding;misfolded protein binding;nucleotide binding;protein binding;purine nucleotide binding;purine ribonucleoside triphosphate binding;purine ribonucleotide binding;ribonucleoprotein binding;ribonucleotide binding;ribosome binding;unfolded protein binding	Prion diseases;Protein export;Protein processing in endoplasmic reticulum	36	36	34	49.8	72.346	0	619	2.58116
Atp1b1	Sodium/potassium-transporting ATPase subunit beta-1	P07340	27.4539	28.1348	27.9974	29.1266	29.1822	29.0905	26.574	26.931	26.0851	26.21	26.9832	26.5597	3.45979	apical plasma membrane;basolateral plasma membrane;caveola;cell junction;cell part;cell-cell contact zone;cell-cell junction;extracellular membrane-bounded organelle;extracellular organelle;extracellular region part;extracellular vesicular exosome;intercalated disc;macromolecular complex;membrane;membrane part;membrane raft;membrane-bounded organelle;membrane-bounded vesicle;organelle;plasma memb…	active transmembrane transporter activity;ATPase activator activity;ATPase activity;ATPase activity, coupled;ATPase activity, coupled to movement of substances;ATPase activity, coupled to transmembrane movement of ions;ATPase activity, coupled to transmembrane movement of ions, phosphorylative mechanism;ATPase activity, coupled to transmembrane movement of substances;ATPase regulator activity;cat…	Aldosterone-regulated sodium reabsorption;Bile secretion;Carbohydrate digestion and absorption;Cardiac muscle contraction;Endocrine and other factor-regulated calcium reabsorption;Gastric acid secretion;Mineral absorption;Pancreatic secretion;Protein digestion and absorption;Proximal tubule bicarbonate reclamation;Salivary secretion	6	6	6	17.4	35.201	0	49	1.67122
Myl2	Myosin regulatory light chain 2, ventricular/cardiac muscle isoform	P08733	17.2	24.4479	23.1333	26.0255	24.9084	26.5315	24.5132	25.6578	20.4809	17.2	17.2	17.2	4.25004	A band;cell part;contractile fiber;contractile fiber part;cytoplasmic part;cytoskeletal part;intracellular non-membrane-bounded organelle;intracellular organelle;intracellular organelle part;intracellular part;macromolecular complex;myofibril;myosin complex;non-membrane-bounded organelle;organelle;organelle part;protein complex	binding;calcium ion binding;cation binding;ion binding;metal ion binding	Cardiac muscle contraction;Dilated cardiomyopathy;Focal adhesion;Hypertrophic cardiomyopathy (HCM);Leukocyte transendothelial migration;Regulation of actin cytoskeleton;Tight junction	4	4	4	22.9	18.88	0	6	4.84511
Gnai3;Gnai1;Gnat1;Gnat3;Gnat2	Guanine nucleotide-binding protein G(k) subunit alpha;Guanine nucleotide-binding protein G(i) subunit alpha-1;Guanine nucleotide-binding protein G(t) subunit alpha-3	P08753;P10824;D3ZSS5;F1LZ83;P29348;D4AA42	23.0529	23.5484	23.1459	22.9088	23.7929	23.1484	22.519	22.6524	22.7392	17.2	17.2	17.2	4.67751	acrosomal vesicle;apical plasma membrane;axoneme;cell body;cell part;cell projection;cell projection part;centrosome;cilium;cytoplasm;cytoplasmic membrane-bounded vesicle;cytoplasmic part;cytoplasmic vesicle;cytoskeletal part;extracellular membrane-bounded organelle;extracellular organelle;extracellular region part;extracellular vesicular exosome;extrinsic to internal side of plasma membrane;extr…	binding;catalytic activity;cation binding;GDP binding;G-protein beta/gamma-subunit complex binding;G-protein coupled photoreceptor activity;G-protein coupled receptor activity;G-protein-coupled receptor binding;GTP binding;GTPase activating protein binding;GTPase activity;guanyl nucleotide binding;guanyl ribonucleotide binding;hydrolase activity;hydrolase activity, acting on acid anhydrides;hydro…	Axon guidance;Chagas disease (American trypanosomiasis);Chemokine signaling pathway;Gap junction;Gastric acid secretion;Leukocyte transendothelial migration;Long-term depression;Melanogenesis;Phototransduction;Progesterone-mediated oocyte maturation;Tight junction;Toxoplasmosis	4	1	1	13	40.522	0.0070159	4	3.88965
Rab7a	Ras-related protein Rab-7a	P09527	17.2	23.8596	17.2	21.8363	22.4619	21.9892	17.2	21.8469	21.024	17.2	17.2	17.2	4.88606	axon part;cell part;cell projection part;cytoplasmic membrane-bounded vesicle;cytoplasmic part;cytoplasmic vesicle;cytoplasmic vesicle membrane;cytoplasmic vesicle part;endocytic vesicle;endocytic vesicle membrane;endosome;extracellular membrane-bounded organelle;extracellular organelle;extracellular region part;extracellular vesicular exosome;Golgi apparatus;intracellular membrane-bounded organe…	binding;catalytic activity;enzyme binding;GDP binding;GTP binding;GTPase activity;GTPase binding;guanyl nucleotide binding;guanyl ribonucleotide binding;hydrolase activity;hydrolase activity, acting on acid anhydrides;hydrolase activity, acting on acid anhydrides, in phosphorus-containing anhydrides;nucleoside-triphosphatase activity;nucleotide binding;protein binding;purine nucleotide binding;pu…	Amoebiasis;Endocytosis;ko05152;Phagosome	2	2	2	14	23.504	0	2	3.28956
Rpl5;Rpl5l1	60S ribosomal protein L5	P09895;D3ZHP8;D3ZET5	27.3636	27.8345	27.9159	29.1819	29.1765	29.0245	27.7244	28.1914	27.2636	26.3832	27.0773	26.9654	3.32932	aminoacyl-tRNA synthetase multienzyme complex;cell part;cytoplasmic part;intracellular non-membrane-bounded organelle;intracellular organelle;intracellular organelle part;intracellular part;macromolecular complex;non-membrane-bounded organelle;nuclear part;nucleolus;organelle;organelle part;protein complex;ribonucleoprotein complex;ribosome	5S rRNA binding;binding;nucleic acid binding;RNA binding;rRNA binding;structural constituent of ribosome;structural molecule activity	Ribosome	8	8	8	24.9	34.458	0	61	1.52438
Atp2a2	Sarcoplasmic/endoplasmic reticulum calcium ATPase 2	P11507-2;P11507;E9PSX6;F1LPF6	33.2698	33.6715	33.3638	34.7038	34.5509	34.5191	31.4511	31.8075	30.9006	30.0964	31.0127	30.7475	3.85513	cell junction;cell part;cell-cell contact zone;cell-cell junction;cytoplasmic part;endoplasmic reticulum;endoplasmic reticulum membrane;endoplasmic reticulum part;extrinsic to internal side of plasma membrane;extrinsic to membrane;extrinsic to plasma membrane;integral to membrane;intercalated disc;intracellular membrane-bounded organelle;intracellular organelle;intracellular organelle part;intrac…	active transmembrane transporter activity;adenyl nucleotide binding;adenyl ribonucleotide binding;ATP binding;ATPase activity;ATPase activity, coupled;ATPase activity, coupled to movement of substances;ATPase activity, coupled to transmembrane movement of ions;ATPase activity, coupled to transmembrane movement of ions, phosphorylative mechanism;ATPase activity, coupled to transmembrane movement o…	Alzheimer's disease;Calcium signaling pathway;Pancreatic secretion	36	36	26	33.6	109.68	0	614	2.51716
Rpl18	60S ribosomal protein L18	P12001	25.706	26.3944	25.6995	27.6262	27.6531	26.9835	26.0258	25.8627	26.5163	23.873	25.1404	25.0631	2.37589	cell part;cytoplasmic part;intracellular non-membrane-bounded organelle;intracellular organelle;intracellular part;macromolecular complex;non-membrane-bounded organelle;organelle;ribonucleoprotein complex;ribosome	structural constituent of ribosome;structural molecule activity	Ribosome	5	5	5	29.8	21.658	0	38	1.54613
Cox5b	Cytochrome c oxidase subunit 5B, mitochondrial	P12075	22.8541	23.2581	21.7884	25.0136	24.2342	24.2247	24.1969	24.4272	22.7096	17.2	17.2	21.7404	1.70449	cell part;cytoplasmic part;intracellular organelle part;intracellular part;membrane;mitochondrial inner membrane;mitochondrial membrane;mitochondrial part;organelle inner membrane;organelle membrane;organelle part	binding;catalytic activity;cation binding;cation transmembrane transporter activity;cytochrome-c oxidase activity;heme-copper terminal oxidase activity;hydrogen ion transmembrane transporter activity;inorganic cation transmembrane transporter activity;ion binding;ion transmembrane transporter activity;metal ion binding;monovalent inorganic cation transmembrane transporter activity;oxidoreductase …	Alzheimer's disease;Cardiac muscle contraction;Huntington's disease;Oxidative phosphorylation;Parkinson's disease	2	2	2	16.3	13.915	0	10	2.03724
Npm1	Nucleophosmin	P13084;P13084-2;D3ZXI2;D3ZP59	23.9931	24.7922	23.8427	25.7193	24.3562	25.0081	24.7745	24.9685	22.872	23.6617	17.2	20.0915	1.15979	cell part;centrosome;cytoplasm;cytoplasmic part;cytoskeletal part;intracellular membrane-bounded organelle;intracellular non-membrane-bounded organelle;intracellular organelle;intracellular organelle part;intracellular part;membrane-bounded organelle;microtubule organizing center;non-membrane-bounded organelle;nuclear part;nucleolus;nucleoplasm;nucleus;organelle;organelle part	binding;DNA binding;enzyme binding;enzyme inhibitor activity;enzyme regulator activity;kinase inhibitor activity;kinase regulator activity;lipid binding;NF-kappaB binding;nucleic acid binding;phosphatidylinositol binding;phosphatidylinositol-3,4,5-trisphosphate binding;phospholipid binding;protein binding;protein kinase inhibitor activity;protein kinase regulator activity;RNA binding;transcriptio…		2	2	2	11.6	32.56	0	5	1.46744
Cnp	2,3-cyclic-nucleotide 3-phosphodiesterase	P13233	23.3047	17.2	17.2	23.7827	22.0908	23.6856	22.6428	17.2	17.2	17.2	17.2	17.2	3.39775	cell part;cell projection;cytoplasm;cytoplasmic membrane-bounded vesicle;cytoplasmic part;cytoplasmic vesicle;cytoskeletal part;extracellular membrane-bounded organelle;extracellular organelle;extracellular region part;extracellular space;extracellular vesicular exosome;intracellular membrane-bounded organelle;intracellular organelle;intracellular organelle part;intracellular part;macromolecular …	2',3'-cyclic-nucleotide 3'-phosphodiesterase activity;binding;catalytic activity;cyclic nucleotide binding;cyclic-nucleotide phosphodiesterase activity;hydrolase activity;hydrolase activity, acting on ester bonds;nucleic acid binding;nucleotide binding;phosphoric diester hydrolase activity;phosphoric ester hydrolase activity;RNA binding		1	1	1	3.3	47.268	0.0088126	0	3.23851
Rps14	40S ribosomal protein S14	Q6PDV6;P13471	26.8877	28.1487	27.4626	28.336	28.4503	28.7326	27.8199	28.1706	27.4214	26.2595	26.0489	25.0412	2.63849	adherens junction;anchoring junction;cell junction;cell part;cell-substrate adherens junction;cell-substrate junction;cytoplasmic part;cytosolic small ribosomal subunit;extracellular membrane-bounded organelle;extracellular organelle;extracellular region part;extracellular vesicular exosome;focal adhesion;intracellular membrane-bounded organelle;intracellular non-membrane-bounded organelle;intrac…	binding;mRNA 5'-UTR binding;mRNA binding;nucleic acid binding;RNA binding;structural constituent of ribosome;structural molecule activity;translation regulator activity	Ribosome	6	6	6	31.8	16.273	0	31	1.60754
Araf	Serine/threonine-protein kinase A-Raf	P14056	22.4805	23.4095	23.3915	21.2269	22.1298	21.6837	17.2	22.0352	17.2	17.2	17.2	17.2	4.1724	cell part;cytoplasmic part;cytosol;intracellular part	adenyl nucleotide binding;adenyl ribonucleotide binding;ATP binding;binding;catalytic activity;cation binding;ion binding;kinase activity;MAP kinase kinase kinase activity;metal ion binding;molecular transducer activity;nucleotide binding;phosphotransferase activity, alcohol group as acceptor;protein kinase activity;protein serine/threonine kinase activity;purine nucleotide binding;purine ribonuc…		3	2	2	6.3	67.551	0.0034653	2	2.87065
Hspa2	Heat shock-related 70 kDa protein 2	P14659	20.4862	23.5471	24.9258	24.9343	25.8588	25.6736	24.1057	17.2	22.9148	17.2	17.2	17.2	5.09577	blood microparticle;cell part;cell surface;chromosomal part;cytoplasmic part;cytosol;extracellular membrane-bounded organelle;extracellular organelle;extracellular region part;extracellular vesicular exosome;germ cell nucleus;intracellular membrane-bounded organelle;intracellular organelle;intracellular organelle part;intracellular part;male germ cell nucleus;membrane-bounded organelle;membrane-b…	adenyl nucleotide binding;adenyl ribonucleotide binding;ATP binding;binding;glycolipid binding;lipid binding;nucleotide binding;purine nucleotide binding;purine ribonucleoside triphosphate binding;purine ribonucleotide binding;ribonucleotide binding	Antigen processing and presentation;Endocytosis;MAPK signaling pathway;Measles;Protein processing in endoplasmic reticulum;Spliceosome;Toxoplasmosis	12	3	3	20.1	69.641	0	6	5.2382
Hist1h1e	Histone H1.4	P15865	25.796	27.3659	26.5202	29.0549	28.588	28.4343	26.2895	27.2456	26.9309	23.6705	25.5579	25.2419	2.49247	cell part;chromatin;chromosomal part;extracellular membrane-bounded organelle;extracellular organelle;extracellular region part;extracellular vesicular exosome;heterochromatin;intracellular organelle part;intracellular part;macromolecular complex;membrane-bounded organelle;membrane-bounded vesicle;nuclear chromatin;nuclear chromosome part;nuclear heterochromatin;nuclear part;nucleosome;organelle;…	binding;chromatin binding;chromatin DNA binding;DNA binding;nucleic acid binding;structure-specific DNA binding		9	9	2	26.5	21.987	0	32	2.02273
Atp5a1	ATP synthase subunit alpha, mitochondrial;ATP synthase subunit alpha	P15999;F1LP05;M0R4D7	31.8019	32.1937	31.9931	32.4082	32.3995	32.1901	29.8343	30.6597	29.1649	29.3012	29.7957	29.6194	4.16509	cell part;cytoplasmic part;extracellular membrane-bounded organelle;extracellular organelle;extracellular region part;extracellular vesicular exosome;intracellular membrane-bounded organelle;intracellular organelle;intracellular organelle part;intracellular part;macromolecular complex;membrane;membrane part;membrane-bounded organelle;membrane-bounded vesicle;mitochondrial inner membrane;mitochond…	active transmembrane transporter activity;adenyl nucleotide binding;adenyl ribonucleotide binding;ADP binding;ATP binding;ATPase activity;ATPase activity, coupled;ATPase activity, coupled to movement of substances;ATPase activity, coupled to transmembrane movement of ions;ATPase activity, coupled to transmembrane movement of substances;binding;catalytic activity;cation transmembrane transporter a…	Alzheimer's disease;Huntington's disease;Oxidative phosphorylation;Parkinson's disease	29	29	29	54.8	59.753	0	296	1.88909
Myl3	Myosin light chain 3	P16409	27.7261	28.188	27.8633	28.4659	28.6561	28.0082	28.0852	28.3359	27.7623	25.7447	25.9588	25.9965	3.54803	A band;cell part;contractile fiber part;cytoplasmic part;cytoskeletal part;I band;intracellular organelle part;intracellular part;macromolecular complex;myosin complex;organelle part;protein complex	binding;calcium ion binding;catalytic activity;cation binding;hydrolase activity;hydrolase activity, acting on acid anhydrides;hydrolase activity, acting on acid anhydrides, in phosphorus-containing anhydrides;ion binding;metal ion binding;motor activity;nucleoside-triphosphatase activity;pyrophosphatase activity	Cardiac muscle contraction;Dilated cardiomyopathy;Hypertrophic cardiomyopathy (HCM)	6	6	5	35.5	22.156	0	40	1.64276
Rpl9;LOC100910002;RGD1561928;LOC100911472	60S ribosomal protein L9	P17077;F1M2X8;M0R6B4;F1M7A9;M0RBD4;F1LX84	24.5735	25.7422	25.14	26.9709	27.5756	27.1495	26.477	25.8365	24.5333	24.2633	24.6916	24.3279	3.63447	cell part;cytoplasmic part;intracellular non-membrane-bounded organelle;intracellular organelle;intracellular part;macromolecular complex;non-membrane-bounded organelle;organelle;ribonucleoprotein complex;ribosome	binding;nucleic acid binding;RNA binding;rRNA binding;structural constituent of ribosome;structural molecule activity	Ribosome	3	3	3	15.6	21.893	0	10	1.84077
Psma2	Proteasome subunit alpha type-2	P17220	24.8285	26.0041	24.5338	27.5726	28.1441	27.7353	24.4975	23.7653	17.2	17.2	17.2	23.0495	1.94174	cell part;cytoplasm;cytoplasmic mRNA processing body;cytoplasmic part;extracellular membrane-bounded organelle;extracellular organelle;extracellular region part;extracellular vesicular exosome;intracellular membrane-bounded organelle;intracellular non-membrane-bounded organelle;intracellular organelle;intracellular part;macromolecular complex;membrane-bounded organelle;membrane-bounded vesicle;no…	catalytic activity;endopeptidase activity;hydrolase activity;peptidase activity;peptidase activity, acting on L-amino acid peptides;threonine-type endopeptidase activity;threonine-type peptidase activity	Proteasome	5	5	5	33.3	25.926	0	15	2.66101
Calr	Calreticulin	P18418	22.2137	22.7949	23.3041	23.0446	24.5636	22.8869	17.2	21.8311	17.2	17.2	17.2	17.2	3.52732	acrosomal vesicle;adherens junction;anchoring junction;cell junction;cell part;cell surface;cell-substrate adherens junction;cell-substrate junction;cytoplasm;cytoplasmic membrane-bounded vesicle;cytoplasmic part;cytoplasmic vesicle;cytosol;endoplasmic reticulum;endoplasmic reticulum lumen;endoplasmic reticulum part;external side of plasma membrane;extracellular matrix;extracellular membrane-boun…	binding;calcium ion binding;carbohydrate binding;cation binding;glycoprotein binding;hormone binding;ion binding;iron ion binding;metal ion binding;mRNA binding;nucleic acid binding;peptide binding;protein binding;RNA binding;transition metal ion binding;unfolded protein binding	Antigen processing and presentation;Chagas disease (American trypanosomiasis);Phagosome;Protein processing in endoplasmic reticulum	3	3	3	9.4	47.995	0	5	3.43315
Psma1	Proteasome subunit alpha type-1	P18420	26.9865	27.1333	27.4383	29.9809	30.3224	30.5319	27.6719	27.3933	26.0603	25.3752	25.8808	26.164	4.0397	cell part;cytoplasm;intracellular membrane-bounded organelle;intracellular organelle;intracellular part;macromolecular complex;membrane-bounded organelle;nucleus;organelle;proteasome core complex;proteasome core complex, alpha-subunit complex;protein complex	binding;catalytic activity;endopeptidase activity;hydrolase activity;lipopolysaccharide binding;peptidase activity;peptidase activity, acting on L-amino acid peptides;threonine-type endopeptidase activity;threonine-type peptidase activity	Proteasome	10	10	10	49	29.517	0	51	2.82825
Psma3	Proteasome subunit alpha type-3;Proteasome subunit alpha type	P18422;Q6IE67	26.7085	25.032	25.1218	30.1288	29.5618	30.1984	26.3347	27.1512	24.5373	23.6819	21.8327	22.1401	3.58911	cell part;cytoplasm;extracellular membrane-bounded organelle;extracellular organelle;extracellular region part;extracellular vesicular exosome;intracellular membrane-bounded organelle;intracellular organelle;intracellular part;macromolecular complex;membrane-bounded organelle;membrane-bounded vesicle;nucleus;organelle;proteasome core complex;proteasome core complex, alpha-subunit complex;protein …	catalytic activity;endopeptidase activity;hydrolase activity;peptidase activity;peptidase activity, acting on L-amino acid peptides;threonine-type endopeptidase activity;threonine-type peptidase activity	Proteasome	10	10	10	39.6	28.419	0	58	3.88733
Mx1;Mx2;Mx3	Interferon-induced GTP-binding protein Mx1;Interferon-induced GTP-binding protein Mx3;Interferon-induced GTP-binding protein Mx2	Q499S4;P18588;Q499Q3;P18590;P18589	17.2	17.2	17.2	22.6013	23.8874	22.3959	17.2	17.2	17.2	17.2	17.2	17.2	3.60655	cell part;cytoplasm;intracellular membrane-bounded organelle;intracellular organelle;intracellular part;membrane-bounded organelle;nucleus;organelle	binding;catalytic activity;GTP binding;GTPase activity;guanyl nucleotide binding;guanyl ribonucleotide binding;hydrolase activity;hydrolase activity, acting on acid anhydrides;hydrolase activity, acting on acid anhydrides, in phosphorus-containing anhydrides;nucleoside-triphosphatase activity;nucleotide binding;purine nucleotide binding;purine ribonucleoside triphosphate binding;purine ribonucleo…	Measles	2	2	2	4.1	74.504	0	1	3.26117
Myl12b;Rlc-a;Myl9	Myosin regulatory light chain 12B;Myosin regulatory light chain RLC-A;Myosin regulatory light polypeptide 9	P18666;P13832;Q64122;B0BMS8	27.0725	26.5017	27.4617	27.2182	28.0673	27.2767	26.4961	27.5664	25.9448	23.203	21.4351	24.9899	1.8137	actin filament bundle;actomyosin;cell part;contractile fiber part;cytoplasmic part;cytoskeletal part;extracellular membrane-bounded organelle;extracellular organelle;extracellular region part;extracellular vesicular exosome;intracellular organelle part;intracellular part;macromolecular complex;membrane-bounded organelle;membrane-bounded vesicle;myosin complex;myosin II complex;organelle;organelle…	binding;calcium ion binding;cation binding;ion binding;metal ion binding	Focal adhesion;Leukocyte transendothelial migration;Regulation of actin cytoskeleton;Tight junction;Vascular smooth muscle contraction	6	6	6	33.7	19.838	0	30	1.82525
Fth1	Ferritin;Ferritin heavy chain	Q66HI5;P19132	24.2721	22.0641	22.8373	24.7837	24.072	23.9548	24.2264	25.167	23.7467	20.1035	17.2	19.9739	2.20791	cell part;cytoplasmic part;intracellular membrane-bounded organelle;intracellular organelle;intracellular part;membrane-bounded organelle;mitochondrion;organelle	binding;catalytic activity;cation binding;ferric iron binding;ferroxidase activity;ion binding;iron ion binding;metal ion binding;oxidoreductase activity;oxidoreductase activity, oxidizing metal ions;oxidoreductase activity, oxidizing metal ions, oxygen as acceptor;transition metal ion binding	Mineral absorption;Porphyrin and chlorophyll metabolism	2	2	2	9.3	21.099	0	3	2.26916
Csnk2a1	Casein kinase II subunit alpha	P19139	25.2419	25.9314	25.4402	27.3199	27.4468	26.5027	25.8406	26.267	24.0707	24.6904	24.3144	25.2641	2.34786	cell part;intracellular part;macromolecular complex;protein complex;protein kinase CK2 complex	adenyl nucleotide binding;adenyl ribonucleotide binding;ATP binding;binding;catalytic activity;kinase activity;nucleotide binding;phosphotransferase activity, alcohol group as acceptor;protein kinase activity;protein serine/threonine kinase activity;purine nucleotide binding;purine ribonucleoside triphosphate binding;purine ribonucleotide binding;ribonucleotide binding;transferase activity;transf…	Adherens junction;Circadian rhythm - plant;Measles;Ribosome biogenesis in eukaryotes;Tight junction;Wnt signaling pathway	8	8	8	35.5	45.073	0	29	1.36887
Atp5f1	ATP synthase subunit b, mitochondrial	P19511	27.2343	27.025	26.6385	27.6709	28.7483	28.1212	26.0073	24.8287	23.6657	25.5485	24.4037	24.4766	2.64976	cell part;cytoplasmic part;intracellular organelle part;intracellular part;macromolecular complex;membrane part;mitochondrial membrane part;mitochondrial part;mitochondrial proton-transporting ATP synthase complex;mitochondrial proton-transporting ATP synthase complex, coupling factor F(o);organelle part;protein complex;proton-transporting ATP synthase complex;proton-transporting ATP synthase com…	cation transmembrane transporter activity;hydrogen ion transmembrane transporter activity;inorganic cation transmembrane transporter activity;ion transmembrane transporter activity;monovalent inorganic cation transmembrane transporter activity;substrate-specific transmembrane transporter activity;substrate-specific transporter activity;transmembrane transporter activity;transporter activity	Alzheimer's disease;Huntington's disease;Oxidative phosphorylation;Parkinson's disease	10	10	10	35.2	28.868	0	33	1.88901
Rplp0	60S acidic ribosomal protein P0	P19945	28.6682	28.8455	29.1105	29.458	29.7409	29.1308	28.5545	28.6776	27.6798	26.9581	27.4553	27.4578	3.05287	cell part;cytoplasm;cytoplasmic part;intracellular membrane-bounded organelle;intracellular non-membrane-bounded organelle;intracellular organelle;intracellular part;macromolecular complex;membrane-bounded organelle;non-membrane-bounded organelle;nucleus;organelle;ribonucleoprotein complex;ribosome		Ribosome	11	11	11	36.6	34.215	0	88	1.39593
Rpl3	60S ribosomal protein L3	P21531	27.4372	27.2111	27.3406	29.4181	28.4389	29.1515	27.9282	28.3998	26.913	26.3075	26.9611	26.6006	2.62082	cell part;cytoplasmic part;intracellular non-membrane-bounded organelle;intracellular organelle;intracellular organelle part;intracellular part;macromolecular complex;non-membrane-bounded organelle;nuclear part;nucleolus;organelle;organelle part;ribonucleoprotein complex;ribosome	structural constituent of ribosome;structural molecule activity	Ribosome	11	11	11	30.5	46.135	0	78	1.44398
Nt5e	5-nucleotidase	P21588;Q66HL0	17.2	23.289	22.2693	24.4718	24.4812	23.4043	23.9028	23.6614	23.7872	17.2	17.2	17.2	4.37708	anchored to membrane;cell part;cell surface;cytoplasm;extracellular membrane-bounded organelle;extracellular organelle;extracellular region part;extracellular vesicular exosome;integral to membrane;intracellular part;intrinsic to membrane;membrane;membrane part;membrane-bounded organelle;membrane-bounded vesicle;organelle;plasma membrane;synapse part;synaptic membrane;vesicle	5'-nucleotidase activity;binding;catalytic activity;cation binding;ferrous iron binding;hydrolase activity;hydrolase activity, acting on ester bonds;ion binding;iron ion binding;metal ion binding;nucleotidase activity;nucleotide binding;phosphatase activity;phosphoric ester hydrolase activity;transition metal ion binding	Nicotinate and nicotinamide metabolism;Purine metabolism;Pyrimidine metabolism	2	2	2	4.5	63.968	0	10	4.17466
Psma4	Proteasome subunit alpha type-4	P21670	25.9218	26.498	26.0544	29.083	28.8265	28.7576	25.0973	25.4806	23.1733	24.6978	23.1734	23.7533	3.41354	cell part;cytoplasm;cytoplasmic mRNA processing body;cytoplasmic part;extracellular membrane-bounded organelle;extracellular organelle;extracellular region part;extracellular vesicular exosome;intracellular membrane-bounded organelle;intracellular non-membrane-bounded organelle;intracellular organelle;intracellular part;macromolecular complex;membrane;membrane-bounded organelle;membrane-bounded v…	catalytic activity;endopeptidase activity;hydrolase activity;peptidase activity;peptidase activity, acting on L-amino acid peptides;threonine-type endopeptidase activity;threonine-type peptidase activity	Proteasome	6	6	6	24.9	29.497	0	30	2.85685
Fbl	rRNA 2-O-methyltransferase fibrillarin	P22509	22.0294	17.2	22.0472	24.581	24.4426	24.6318	22.4348	17.2	22.2661	21.8423	17.2	21.5657	1.35135	box C/D snoRNP complex;Cajal body;cell part;dense fibrillar component;intracellular non-membrane-bounded organelle;intracellular organelle;intracellular organelle part;intracellular part;macromolecular complex;non-membrane-bounded organelle;nuclear body;nuclear part;nucleolar part;nucleolus;nucleoplasm part;organelle;organelle part;preribosome;ribonucleoprotein complex;small nucleolar ribonucleop…	binding;catalytic activity;methyltransferase activity;nucleic acid binding;RNA binding;RNA methyltransferase activity;rRNA methyltransferase activity;S-adenosylmethionine-dependent methyltransferase activity;transferase activity;transferase activity, transferring one-carbon groups	Ribosome biogenesis in eukaryotes	3	3	2	12.8	34.221	0	9	1.55077
Copb1	Coatomer subunit beta	P23514	17.2	23.6884	23.6331	23.0494	23.5095	22.2251	20.0536	19.3212	21.9588	20.3788	17.2	20.252	1.5256	cell part;COPI vesicle coat;cytoplasmic membrane-bounded vesicle;cytoplasmic part;cytoplasmic vesicle;cytoplasmic vesicle part;endoplasmic reticulum;endoplasmic reticulum-Golgi intermediate compartment;Golgi apparatus;Golgi apparatus part;Golgi-associated vesicle;intracellular membrane-bounded organelle;intracellular organelle;intracellular organelle part;intracellular part;macromolecular complex…	structural molecule activity		2	2	2	2.6	107.01	0	7	1.51816
Rps27l	40S ribosomal protein S27-like	P24051	26.6923	26.4827	26.2969	27.3567	25.9326	27.297	25.9133	26.3684	17.2	17.2	22.9162	24.6139	1.08495	cell part;cytoplasmic part;intracellular membrane-bounded organelle;intracellular non-membrane-bounded organelle;intracellular organelle;intracellular part;macromolecular complex;membrane-bounded organelle;non-membrane-bounded organelle;nucleus;organelle;ribonucleoprotein complex;ribosome	apoptotic protease activator activity;binding;caspase activator activity;caspase regulator activity;cation binding;enzyme activator activity;enzyme regulator activity;ion binding;metal ion binding;nucleic acid binding;peptidase activator activity;peptidase regulator activity;structural constituent of ribosome;structural molecule activity;translation activator activity;translation regulator activi…	Ribosome	3	2	2	31	9.4771	0	7	1.47215
Rpn2	Dolichyl-diphosphooligosaccharide--protein glycosyltransferase subunit 2	P25235	27.2718	27.1831	27.0344	27.2158	27.5658	27.1645	19.9257	24.6127	22.038	17.2	20.0555	20.4585	2.8399	autophagic vacuole membrane;cell part;cytoplasmic part;endoplasmic reticulum;endoplasmic reticulum part;integral to membrane;intracellular membrane-bounded organelle;intracellular organelle;intracellular organelle part;intracellular part;intrinsic to membrane;macromolecular complex;membrane;membrane part;membrane-bounded organelle;nucleus;oligosaccharyltransferase complex;organelle;organelle memb…	binding;catalytic activity;ribonucleoprotein binding;ribosome binding;transferase activity;transferase activity, transferring glycosyl groups	N-Glycan biosynthesis;Protein processing in endoplasmic reticulum;Various types of N-glycan biosynthesis	7	7	7	19.5	69.077	0	25	3.4617
Ubtf	Nucleolar transcription factor 1	P25977;P25977-2	23.5216	23.7156	23.7414	26.5846	25.0564	25.8816	17.2	17.2	17.2	22.7066	17.2	20.7186	1.55372	cell part;fibrillar center;intracellular membrane-bounded organelle;intracellular non-membrane-bounded organelle;intracellular organelle;intracellular organelle part;intracellular part;membrane-bounded organelle;non-membrane-bounded organelle;nuclear part;nucleolar part;nucleolus;nucleus;organelle;organelle part	binding;chromatin binding;DNA binding;nucleic acid binding		4	4	4	6.7	89.436	0	8	1.89681
ifitm3	Interferon-induced transmembrane protein 3	P26376	27.9688	28.6826	28.1235	30.8855	31.1869	31.4145	17.2	17.2	17.2	23.7509	17.2	17.2	2.23916	apical part of cell;cell part;cell surface;cytoplasmic membrane-bounded vesicle;cytoplasmic part;cytoplasmic vesicle;endoplasmic reticulum;endosomal part;endosome membrane;integral to membrane;intracellular membrane-bounded organelle;intracellular organelle;intracellular organelle part;intracellular part;intrinsic to membrane;late endosome membrane;lysosomal membrane;membrane;membrane part;membra…			5	5	4	48.2	14.971	0	54	3.37593
Slc9a1	Sodium/hydrogen exchanger 1	P26431	17.2	17.2	17.2	24.7788	22.4417	25.0828	17.2	17.2	17.2	17.2	17.2	17.2	2.93334	adherens junction;anchoring junction;apical plasma membrane;basolateral plasma membrane;cell junction;cell part;cell surface;cell-cell contact zone;cell-cell junction;cell-substrate adherens junction;cell-substrate junction;cytoplasm;cytoplasmic part;endoplasmic reticulum;endoplasmic reticulum membrane;endoplasmic reticulum part;extracellular membrane-bounded organelle;extracellular organelle;ext…	active transmembrane transporter activity;antiporter activity;binding;calcium-dependent protein binding;cation transmembrane transporter activity;cation:cation antiporter activity;hydrogen ion transmembrane transporter activity;inorganic cation transmembrane transporter activity;ion transmembrane transporter activity;metal ion transmembrane transporter activity;monovalent cation:hydrogen antiport…	Bile secretion;Cardiac muscle contraction;Gastric acid secretion;Pancreatic secretion;Regulation of actin cytoskeleton;Salivary secretion	2	2	2	2.9	91.646	0	4	3.23338
Psmb6	Proteasome subunit beta type-6	P28073	25.886	24.8476	24.5021	26.9481	28.2245	29.0875	17.2	17.2	24.2883	22.5779	17.2	17.2	2.06094	cell part;cytoplasm;intracellular membrane-bounded organelle;intracellular organelle;intracellular part;macromolecular complex;membrane-bounded organelle;nucleus;organelle;proteasome core complex;protein complex	catalytic activity;endopeptidase activity;hydrolase activity;peptidase activity;peptidase activity, acting on L-amino acid peptides;threonine-type endopeptidase activity;threonine-type peptidase activity	Proteasome	2	2	2	8.8	25.289	0	4	2.84434
Atp5i	ATP synthase subunit e, mitochondrial	P29419	25.3897	26.0011	25.8865	25.9028	26.5881	25.564	24.5118	24.4086	22.8897	17.2	22.103	23.6384	1.20506	cell part;cytoplasmic part;intracellular membrane-bounded organelle;intracellular organelle;intracellular organelle part;intracellular part;macromolecular complex;membrane part;membrane-bounded organelle;mitochondrial membrane part;mitochondrial part;mitochondrial proton-transporting ATP synthase complex;mitochondrial proton-transporting ATP synthase complex, coupling factor F(o);mitochondrion;or…	ATPase activity;catalytic activity;cation transmembrane transporter activity;hydrogen ion transmembrane transporter activity;hydrolase activity;hydrolase activity, acting on acid anhydrides;hydrolase activity, acting on acid anhydrides, in phosphorus-containing anhydrides;inorganic cation transmembrane transporter activity;ion transmembrane transporter activity;monovalent inorganic cation transme…	Oxidative phosphorylation	3	3	3	50.7	8.2545	0	13	1.5431
Plec	Plectin	P30427;P30427-3;P30427-2;P30427-4	28.764	29.3137	27.7826	30.578	30.387	31.0387	30.5581	30.5371	29.6429	27.3338	27.7679	27.5127	3.76639	apical plasma membrane;basal plasma membrane;cell junction;cell part;cell-substrate junction;contractile fiber part;costamere;cytoplasm;cytoplasmic part;cytoskeleton;hemidesmosome;intracellular non-membrane-bounded organelle;intracellular organelle;intracellular part;membrane;membrane part;non-membrane-bounded organelle;organelle;organelle part;perinuclear region of cytoplasm;plasma membrane;plas…	ankyrin binding;binding;cytoskeletal protein binding;protein binding;protein N-terminus binding;structural constituent of cytoskeleton;structural molecule activity		100	100	2	25.6	533.53	0	327	2.04448
Phkg2	Phosphorylase b kinase gamma catalytic chain, liver/testis isoform	P31325	17.2	17.2	17.2	22.2287	22.9749	23.6404	17.2	21.6542	24.0121	21.3762	17.2	17.2	1.39982	cell part;cytoplasmic part;intracellular part;macromolecular complex;phosphorylase kinase complex;protein complex	adenyl nucleotide binding;adenyl ribonucleotide binding;ATP binding;binding;calmodulin binding;calmodulin-dependent protein kinase activity;catalytic activity;enzyme binding;kinase activity;nucleotide binding;phosphorylase kinase activity;phosphotransferase activity, alcohol group as acceptor;protein binding;protein kinase activity;protein serine/threonine kinase activity;purine nucleotide bindin…	Calcium signaling pathway;Insulin signaling pathway	2	2	2	5.9	46.677	0	7	1.58364
Atp5h	ATP synthase subunit d, mitochondrial	P31399;D3ZWT8	26.1973	26.7225	26.3362	26.179	27.2849	27.4555	25.1774	25.8555	17.2	24.1978	22.546	22.9185	2.37281	cell part;cytoplasmic part;intracellular membrane-bounded organelle;intracellular organelle;intracellular organelle part;intracellular part;macromolecular complex;membrane part;membrane-bounded organelle;mitochondrial membrane part;mitochondrial part;mitochondrial proton-transporting ATP synthase complex;mitochondrial proton-transporting ATP synthase complex, coupling factor F(o);mitochondrion;or…	cation transmembrane transporter activity;hydrogen ion transmembrane transporter activity;inorganic cation transmembrane transporter activity;ion transmembrane transporter activity;monovalent inorganic cation transmembrane transporter activity;substrate-specific transmembrane transporter activity;substrate-specific transporter activity;transmembrane transporter activity;transporter activity	Alzheimer's disease;Huntington's disease;Oxidative phosphorylation;Parkinson's disease	4	4	4	23	18.763	0	8	1.93364
Dpep1	Dipeptidase 1	P31430	21.8435	23.264	22.5262	24.6618	25.0026	23.9542	24.8449	25.0493	23.2781	17.2	17.2	17.2	4.73121	anchored to membrane;apical part of cell;apical plasma membrane;cell junction;cell part;cell projection membrane;cell projection part;extracellular membrane-bounded organelle;extracellular organelle;extracellular region part;extracellular space;extracellular vesicular exosome;intracellular membrane-bounded organelle;intracellular organelle;intracellular part;intrinsic to membrane;membrane;membran…	amine binding;amino acid binding;binding;carboxylic acid binding;caspase inhibitor activity;caspase regulator activity;catalytic activity;cation binding;cysteine-type endopeptidase inhibitor activity;dipeptidase activity;dipeptidyl-peptidase activity;endopeptidase inhibitor activity;endopeptidase regulator activity;enzyme inhibitor activity;enzyme regulator activity;exopeptidase activity;GPI anch…		3	3	3	7.3	45.522	0	10	4.56225
Cpt1a	Carnitine O-palmitoyltransferase 1, liver isoform	P32198	29.0068	29.5659	29.1994	27.2415	27.2858	27.0218	25.7286	25.7715	25.2355	24.9029	24.6978	24.7203	4.68139	cell part;cytoplasmic part;integral to membrane;integral to mitochondrial membrane;integral to mitochondrial outer membrane;integral to organelle membrane;intracellular membrane-bounded organelle;intracellular organelle;intracellular organelle part;intracellular part;intrinsic to membrane;intrinsic to mitochondrial outer membrane;intrinsic to organelle membrane;membrane;membrane part;membrane-bou…	binding;carnitine O-acyltransferase activity;carnitine O-palmitoyltransferase activity;catalytic activity;identical protein binding;O-acyltransferase activity;O-palmitoyltransferase activity;palmitoyltransferase activity;protein binding;transferase activity;transferase activity, transferring acyl groups;transferase activity, transferring acyl groups other than amino-acyl groups	Adipocytokine signaling pathway;Fatty acid metabolism;PPAR signaling pathway	11	10	10	17.5	88.124	0	50	1.71569
Ywhab	14-3-3 protein beta/alpha;14-3-3 protein beta/alpha, N-terminally processed	P35213;P35213-2	23.0438	21.737	23.8533	28.4454	28.6365	29.7888	29.5103	29.4679	29.4328	17.2	25.5966	17.2	1.46836	adherens junction;anchoring junction;cell junction;cell part;cell-substrate adherens junction;cell-substrate junction;cytoplasm;cytoplasmic membrane-bounded vesicle;cytoplasmic part;cytoplasmic vesicle;cytosol;extracellular membrane-bounded organelle;extracellular organelle;extracellular region part;extracellular vesicular exosome;focal adhesion;intracellular membrane-bounded organelle;intracellu…	binding;protein binding;protein binding transcription factor activity;protein complex binding;protein C-terminus binding;transcription cofactor activity;transcription corepressor activity;transcription factor binding transcription factor activity	Cell cycle;Neurotrophin signaling pathway;Oocyte meiosis	10	8	6	45.1	28.054	0	39	2.16894
Canx	Calnexin	P35565	26.982	28.2068	27.777	26.4422	26.8021	26.1936	21.4395	21.4754	18.693	17.2	17.2	22.54	1.86081	axon;cell body;cell part;cell projection;cell projection cytoplasm;cell projection part;cytoplasm;cytoplasmic membrane-bounded vesicle;cytoplasmic part;cytoplasmic vesicle;dendrite cytoplasm;dendritic spine;endoplasmic reticulum;endoplasmic reticulum part;ER-mitochondrion membrane contact site;extracellular membrane-bounded organelle;extracellular organelle;extracellular region part;extracellular…	apolipoprotein binding;binding;calcium ion binding;carbohydrate binding;cation binding;glutamate receptor binding;glycoprotein binding;ion binding;ionotropic glutamate receptor binding;metal ion binding;protein binding;receptor binding;unfolded protein binding	Antigen processing and presentation;Phagosome;Protein processing in endoplasmic reticulum	7	7	7	14.2	67.254	0	32	2.42796
Psmb2	Proteasome subunit beta type-2	P40307	26.2687	26.471	26.0996	28.929	27.8127	29.1566	25.4687	25.1898	22.7238	24.7674	21.6813	22.0701	2.27009	cell part;cytoplasm;extracellular membrane-bounded organelle;extracellular organelle;extracellular region part;extracellular vesicular exosome;intracellular membrane-bounded organelle;intracellular organelle;intracellular organelle part;intracellular part;macromolecular complex;membrane;membrane-bounded organelle;membrane-bounded vesicle;nuclear part;nucleoplasm;nucleus;organelle;organelle part;p…	catalytic activity;endopeptidase activity;hydrolase activity;peptidase activity;peptidase activity, acting on L-amino acid peptides;threonine-type endopeptidase activity;threonine-type peptidase activity	Proteasome	5	5	5	30.3	22.912	0	16	2.45937
Cav1	Caveolin-1;Caveolin	P41350;Q2IBC6;P41350-2	32.0864	32.143	32.0307	31.5642	31.0317	31.6076	24.414	24.7971	23.1589	24.5387	23.7015	22.6961	3.79062	acrosomal membrane;adherens junction;anchoring junction;apical plasma membrane;basal plasma membrane;caveola;cell cortex;cell junction;cell part;cell projection;cell surface;cell-substrate adherens junction;cell-substrate junction;cilium;cytoplasm;cytoplasmic part;cytoplasmic vesicle;cytoplasmic vesicle membrane;cytoplasmic vesicle part;cytosol;endoplasmic reticulum;endosome;focal adhesion;Golgi …	binding;channel inhibitor activity;channel regulator activity;enzyme activator activity;enzyme binding;enzyme regulator activity;inward rectifier potassium channel inhibitor activity;ion channel binding;ion channel inhibitor activity;kinase binding;nitric-oxide synthase binding;peptidase activator activity;peptidase regulator activity;potassium channel inhibitor activity;potassium channel regulat…	Bacterial invasion of epithelial cells;Endocytosis;Focal adhesion;Viral myocarditis	6	6	4	36	20.552	0	75	4.16098
Npr3	Atrial natriuretic peptide receptor 3	P41740	17.2	17.2	17.2	24.6696	22.4028	24.2673	17.2	17.2	17.2	17.2	17.2	17.2	3.15058	cell part;extracellular membrane-bounded organelle;extracellular organelle;extracellular region part;extracellular vesicular exosome;integral to membrane;integral to plasma membrane;intrinsic to membrane;intrinsic to plasma membrane;membrane;membrane part;membrane-bounded organelle;membrane-bounded vesicle;organelle;plasma membrane part;vesicle	binding;G-protein coupled receptor activity;hormone binding;identical protein binding;molecular transducer activity;natriuretic peptide receptor activity;peptide binding;peptide hormone binding;peptide receptor activity;peptide receptor activity, G-protein coupled;protein binding;protein dimerization activity;protein homodimerization activity;receptor activity;signal transducer activity;signaling…		2	2	2	3.9	59.727	0	3	3.29282
Matr3	Matrin-3	P43244	17.2	17.2	17.2	23.3026	24.1094	23.5603	23.0378	21.8169	22.0878	17.2	20.9376	17.2	1.83132	cell part;cytoplasm;intracellular membrane-bounded organelle;intracellular organelle;intracellular organelle part;intracellular part;membrane-bounded organelle;nuclear matrix;nuclear part;nucleus;organelle;organelle part	binding;cation binding;ion binding;metal ion binding;nucleic acid binding;nucleotide binding;RNA binding;transition metal ion binding;zinc ion binding		3	3	3	4.7	94.446	0	4	2.02912
Des	Desmin	P48675;Q6P725	27.0248	27.426	27.1554	29.4663	28.6089	29.1879	27.5952	27.9965	27.06	25.7338	26.173	24.7632	2.71632	adherens junction;anchoring junction;cell junction;cell part;cell-cell adherens junction;cell-cell junction;contractile fiber part;cytoplasm;cytoplasmic part;cytoskeletal part;extracellular membrane-bounded organelle;extracellular organelle;extracellular region part;extracellular vesicular exosome;fascia adherens;gap junction;intermediate filament;intracellular organelle part;intracellular part;m…	structural molecule activity	Arrhythmogenic right ventricular cardiomyopathy (ARVC);Dilated cardiomyopathy;Hypertrophic cardiomyopathy (HCM)	18	15	15	38.6	53.456	0	74	1.97589
Itgb1	Integrin beta-1	P49134	23.0723	23.6156	17.2	23.7414	25.0153	22.6671	17.2	23.0175	17.2	17.2	17.2	17.2	3.20537	acrosomal vesicle;adherens junction;alpha10-beta1 integrin complex;alpha11-beta1 integrin complex;alpha1-beta1 integrin complex;alpha2-beta1 integrin complex;alpha3-beta1 integrin complex;alpha7-beta1 integrin complex;alpha9-beta1 integrin complex;anchoring junction;basement membrane;cell junction;cell part;cell projection;cell projection membrane;cell projection part;cell surface;cell-cell conta…	actin binding;actinin binding;alpha-actinin binding;binding;cation binding;collagen binding;cytoskeletal protein binding;enzyme binding;extracellular matrix binding;fibronectin binding;glycoprotein binding;integrin binding;ion binding;kinase binding;laminin binding;metal ion binding;peptide binding;protease binding;protein binding;protein complex binding;protein dimerization activity;protein doma…	Arrhythmogenic right ventricular cardiomyopathy (ARVC);Axon guidance;Bacterial invasion of epithelial cells;Cell adhesion molecules (CAMs);Dilated cardiomyopathy;ECM-receptor interaction;Focal adhesion;Hypertrophic cardiomyopathy (HCM);Leishmaniasis;Leukocyte transendothelial migration;Pathogenic Escherichia coli infection;Pathways in cancer;Phagosome;Regulation of actin cytoskeleton;Shigellosis;…	3	3	3	7.3	88.494	0	5	3.33956
Cav3	Caveolin-3	P51638	27.084	26.576	26.9025	27.4617	27.3655	27.926	22.9956	24.8336	22.4992	17.2	23.4114	17.2	1.79291	caveola;cell part;cell surface;cytoplasm;cytoplasmic part;dystrophin-associated glycoprotein complex;endoplasmic reticulum;Golgi apparatus part;Golgi membrane;integral to membrane;intracellular membrane-bounded organelle;intracellular organelle;intracellular organelle part;intracellular part;intrinsic to membrane;macromolecular complex;membrane;membrane part;membrane raft;membrane-bounded organel…	binding;calcium channel regulator activity;channel inhibitor activity;channel regulator activity;enzyme binding;ion channel binding;ion channel inhibitor activity;nitric-oxide synthase binding;potassium channel inhibitor activity;potassium channel regulator activity;protein binding;protein complex scaffold;sodium channel regulator activity;structural molecule activity	Bacterial invasion of epithelial cells;Endocytosis;Focal adhesion	3	1	1	14.6	17.402	0	22	2.46142
Gnb2;Gnb4	Guanine nucleotide-binding protein G(I)/G(S)/G(T) subunit beta-2;Guanine nucleotide-binding protein subunit beta-4	P54313;O35353	27.0866	27.2172	27.0156	27.3025	26.9596	27.2288	26.5467	26.8985	24.9408	24.5692	24.7889	24.1707	3.6563	adherens junction;anchoring junction;cell body;cell junction;cell part;cell-substrate adherens junction;cell-substrate junction;cytoplasmic part;extracellular membrane-bounded organelle;extracellular organelle;extracellular region part;extracellular space;extracellular vesicular exosome;focal adhesion;intracellular organelle part;intracellular part;lysosomal membrane;macromolecular complex;membra…	calcium channel regulator activity;channel regulator activity;molecular transducer activity;signal transducer activity	Chemokine signaling pathway	4	4	1	12.6	37.331	0	27	1.75905
Plscr1	Phospholipid scramblase 1	P58195;Q5U351	17.2	17.2	17.2	25.0178	25.9498	24.6982	17.2	17.2	17.2	17.2	17.2	17.2	4.54708	cell part;cytoplasmic part;cytosol;extracellular matrix;extracellular region part;Golgi apparatus;integral to membrane;integral to plasma membrane;intracellular membrane-bounded organelle;intracellular non-membrane-bounded organelle;intracellular organelle;intracellular organelle part;intracellular part;intrinsic to membrane;intrinsic to plasma membrane;membrane;membrane part;membrane raft;membra…	binding;calcium ion binding;cation binding;CD4 receptor binding;DNA binding;enzyme binding;epidermal growth factor receptor binding;growth factor receptor binding;ion binding;lipid transporter activity;metal ion binding;nucleic acid binding;nucleic acid binding transcription factor activity;phospholipid scramblase activity;phospholipid transporter activity;protein binding;protein domain specific …		3	3	3	11.9	36.71	0	5	4.78792
Psma6	Proteasome subunit alpha type-6	P60901	26.3001	26.4308	26.4356	29.1744	29.0229	29.0704	26.2772	26.4735	24.9607	25.8096	24.759	24.5913	3.33481	cell part;contractile fiber;contractile fiber part;cytoplasmic mRNA processing body;cytoplasmic part;extracellular membrane-bounded organelle;extracellular organelle;extracellular region part;extracellular vesicular exosome;intracellular membrane-bounded organelle;intracellular non-membrane-bounded organelle;intracellular organelle;intracellular organelle part;intracellular part;macromolecular co…	binding;catalytic activity;endopeptidase activity;hydrolase activity;nucleic acid binding;peptidase activity;peptidase activity, acting on L-amino acid peptides;RNA binding;threonine-type endopeptidase activity;threonine-type peptidase activity	Proteasome	7	7	7	29.7	27.399	0	40	2.39688
Pln	Cardiac phospholamban	P61016	25.7244	25.7024	24.8291	28.1923	28.1608	28.9883	24.8324	24.7761	24.4066	17.2	17.2	17.2	5.69745	cell part;cytoplasmic part;endoplasmic reticulum;endoplasmic reticulum membrane;endoplasmic reticulum part;intracellular membrane-bounded organelle;intracellular organelle;intracellular organelle part;intracellular part;macromolecular complex;membrane;membrane part;membrane-bounded organelle;mitochondrial membrane;mitochondrial part;organelle;organelle membrane;organelle part;protein complex;sarc…	ATPase inhibitor activity;ATPase regulator activity;calcium channel regulator activity;channel regulator activity;enzyme inhibitor activity;enzyme regulator activity;nucleoside-triphosphatase regulator activity	Calcium signaling pathway;Dilated cardiomyopathy	3	3	3	40.4	6.0945	0	13	7.16038
Rpl15;RGD1565131;Gm8420	60S ribosomal protein L15;Ribosomal protein L15	P61314;D3ZXA2;M0R6I6	27.2493	26.4991	25.9317	28.9834	28.017	28.8273	27.4033	28.469	27.168	25.702	25.5668	25.9672	3.05515	cell part;cytoplasmic part;cytosolic large ribosomal subunit;extracellular membrane-bounded organelle;extracellular organelle;extracellular region part;extracellular vesicular exosome;intracellular membrane-bounded organelle;intracellular non-membrane-bounded organelle;intracellular organelle;intracellular organelle part;intracellular part;large ribosomal subunit;macromolecular complex;membrane-b…	structural constituent of ribosome;structural molecule activity	Ribosome	6	6	6	27.5	24.146	0	44	1.7659
Ywhag	14-3-3 protein gamma;14-3-3 protein gamma, N-terminally processed	P61983	27.2037	27.4067	26.7772	29.8618	29.4776	29.8558	29.9201	30.4864	29.4673	26.112	26.9874	26.9974	3.16117	cell part;cytoplasm;intracellular part;membrane-bounded vesicle;organelle;vesicle	actin binding;binding;cytoskeletal protein binding;enzyme binding;enzyme regulator activity;insulin-like growth factor receptor binding;kinase binding;protein binding;protein kinase binding;protein kinase C binding;receptor binding;receptor tyrosine kinase binding	Cell cycle;Neurotrophin signaling pathway;Oocyte meiosis	9	5	5	39.7	28.302	0	52	1.8723
Calm1;Calm2	Calmodulin	P62161;D4ABV5;D4A5H3	26.0279	26.7124	26.44	26.4029	27.3853	26.9389	26.8186	26.531	26.7376	22.8358	24.6735	24.5645	1.92323	calcium channel complex;cation channel complex;cell part;cell projection;cell projection part;centrosome;contractile fiber part;cytoplasm;cytoplasmic part;cytoskeletal part;cytosol;extracellular membrane-bounded organelle;extracellular organelle;extracellular region part;extracellular vesicular exosome;growth cone;intracellular membrane-bounded organelle;intracellular non-membrane-bounded organel…	adenylate cyclase binding;binding;calcium channel regulator activity;calcium ion binding;calcium-dependent protein binding;cation binding;channel regulator activity;enzyme activator activity;enzyme binding;enzyme regulator activity;glutamate receptor binding;G-protein-coupled receptor binding;ion binding;ion channel binding;kinase binding;metabotropic glutamate receptor binding;metal ion binding;…	Alzheimer's disease;Calcium signaling pathway;Gastric acid secretion;Glioma;GnRH signaling pathway;Insulin signaling pathway;ko05152;Long-term potentiation;Melanogenesis;Neurotrophin signaling pathway;Olfactory transduction;Oocyte meiosis;Phosphatidylinositol signaling system;Phototransduction;Phototransduction - fly;Plant-pathogen interaction;Salivary secretion;Vascular smooth muscle contraction	4	4	4	39.6	16.837	0	12	1.47203
Psmc1	26S protease regulatory subunit 4	P62193	26.7279	26.8919	26.9974	30.2137	30.0855	30.2022	25.5491	26.6803	24.2857	22.898	23.3312	22.8994	5.93139	cell part;cytoplasmic part;cytosolic part;cytosolic proteasome complex;intracellular membrane-bounded organelle;intracellular organelle;intracellular organelle part;intracellular part;macromolecular complex;membrane-bounded organelle;nuclear part;nuclear proteasome complex;nucleus;organelle;organelle part;proteasome accessory complex;proteasome complex;proteasome regulatory particle, base subcomp…	adenyl nucleotide binding;adenyl ribonucleotide binding;ATP binding;ATPase activity;binding;catalytic activity;hydrolase activity;hydrolase activity, acting on acid anhydrides;hydrolase activity, acting on acid anhydrides, in phosphorus-containing anhydrides;nucleoside-triphosphatase activity;nucleotide binding;protein binding;purine nucleotide binding;purine ribonucleoside triphosphate binding;p…	Proteasome	18	18	18	44.8	49.184	0	59	4.91379
Psmc5	26S protease regulatory subunit 8	P62198	26.6294	27.3214	27.3782	30.8094	30.8623	30.4757	26.3154	26.5123	24.5811	23.1055	23.1003	22.5597	5.43893	blood microparticle;cell part;cytoplasm;cytoplasmic part;cytoplasmic vesicle;cytosolic part;cytosolic proteasome complex;extracellular membrane-bounded organelle;extracellular organelle;extracellular region part;extracellular vesicular exosome;inclusion body;intracellular membrane-bounded organelle;intracellular organelle;intracellular organelle part;intracellular part;macromolecular complex;memb…	adenyl nucleotide binding;adenyl ribonucleotide binding;ATP binding;ATPase activity;binding;catalytic activity;G-protein-coupled receptor binding;hormone receptor binding;hydrolase activity;hydrolase activity, acting on acid anhydrides;hydrolase activity, acting on acid anhydrides, in phosphorus-containing anhydrides;nucleoside-triphosphatase activity;nucleotide binding;peptide hormone receptor b…	Proteasome	23	23	23	55.2	45.626	0	98	5.13506
Rps18;LOC100912024;LOC100362298;RGD1562404;RGD1561919	40S ribosomal protein S18	P62271;M0R5K9;D3ZM33;D3ZII2;D3ZAU6	28.7135	28.5727	28.3011	29.156	29.0655	29.5051	28.8058	29.0557	27.8893	27.101	26.9778	26.7466	3.76745	adherens junction;anchoring junction;cell junction;cell part;cell-substrate adherens junction;cell-substrate junction;cytoplasmic part;cytosol;cytosolic small ribosomal subunit;extracellular membrane-bounded organelle;extracellular organelle;extracellular region part;extracellular vesicular exosome;focal adhesion;intracellular membrane-bounded organelle;intracellular non-membrane-bounded organell…	binding;nucleic acid binding;RNA binding;rRNA binding;structural constituent of ribosome;structural molecule activity	Ribosome	10	10	10	44.1	17.718	0	78	1.56536
Hist1h4b	Histone H4;Osteogenic growth peptide	P62804	29.8958	30.4539	30.1872	32.6217	32.3099	32.4733	30.4053	29.9327	29.5649	29.5344	28.6391	29.567	3.27706	cell part;chromosomal part;chromosome;extracellular membrane-bounded organelle;extracellular organelle;extracellular region part;extracellular vesicular exosome;intracellular non-membrane-bounded organelle;intracellular organelle;intracellular organelle part;intracellular part;macromolecular complex;membrane;membrane-bounded organelle;membrane-bounded vesicle;non-membrane-bounded organelle;nuclea…	binding;DNA binding;nucleic acid binding	Systemic lupus erythematosus	7	7	7	43.7	11.367	0	85	1.99217
Tra2b	Transformer-2 protein homolog beta	P62997	17.2	17.2	17.2	23.7256	24.7526	24.0205	17.2	17.2	17.2	17.2	17.2	17.2	4.66052	cell part;intracellular membrane-bounded organelle;intracellular organelle;intracellular part;membrane-bounded organelle;nucleus;organelle	binding;mRNA binding;nucleic acid binding;nucleotide binding;RNA binding	Spliceosome	1	1	1	5.6	33.665	0	1	4.33953
Hspa8;LOC680121	Heat shock cognate 71 kDa protein	P63018;M0RCB1;F1LZI1;M0R8M9	34.5291	34.4914	34.4148	36.0773	35.8997	35.8409	34.6915	34.9909	34.2864	31.4035	31.8106	31.6293	5.21488	axon part;cell body;cell part;cell projection;cell projection part;clathrin-coated vesicle;coated vesicle;cytoplasm;cytoplasmic membrane-bounded vesicle;cytoplasmic part;cytoplasmic vesicle;extracellular membrane-bounded organelle;extracellular organelle;extracellular region part;extracellular vesicular exosome;intracellular membrane-bounded organelle;intracellular non-membrane-bounded organelle;…	adenyl nucleotide binding;adenyl ribonucleotide binding;ADP binding;ATP binding;ATPase activity;ATPase activity, coupled;binding;catalytic activity;hydrolase activity;hydrolase activity, acting on acid anhydrides;hydrolase activity, acting on acid anhydrides, in phosphorus-containing anhydrides;nucleoside-triphosphatase activity;nucleotide binding;protein binding;purine nucleotide binding;purine …	Antigen processing and presentation;Endocytosis;MAPK signaling pathway;Measles;Protein processing in endoplasmic reticulum;Spliceosome;Toxoplasmosis	33	31	23	49.4	70.87	0	994	3.00847
Ube2b	Ubiquitin-conjugating enzyme E2 B	P63149	23.9743	24.9011	25.0056	24.029	25.206	23.7274	24.5538	24.4216	17.2	17.2	17.2	23.9046	1.00545	cell part;chromatin;chromosomal part;chromosome;cytoplasm;HULC complex;intracellular non-membrane-bounded organelle;intracellular organelle;intracellular organelle part;intracellular part;macromolecular complex;membrane;non-membrane-bounded organelle;nuclear chromatin;nuclear chromosome part;nuclear part;organelle;organelle part;plasma membrane;protein complex;replication fork;sex chromosome;ubiq…	acid-amino acid ligase activity;adenyl nucleotide binding;adenyl ribonucleotide binding;ATP binding;binding;catalytic activity;enzyme binding;ligase activity;ligase activity, forming carbon-nitrogen bonds;nucleotide binding;protein binding;purine nucleotide binding;purine ribonucleoside triphosphate binding;purine ribonucleotide binding;ribonucleotide binding;small conjugating protein ligase acti…	Ubiquitin mediated proteolysis	1	1	1	11.2	17.312	0	2	1.36481
Ywhaq	14-3-3 protein theta	P68255	28.3929	27.8681	27.7786	31.0182	30.5055	30.9766	31.9184	31.9228	30.2568	27.5441	27.8115	27.8031	4.12397	cell part;cytoplasm;intracellular part;macromolecular complex;protein complex	14-3-3 protein binding;binding;ion channel binding;protein binding;protein C-terminus binding;protein N-terminus binding	Cell cycle;Neurotrophin signaling pathway;Oocyte meiosis	12	10	10	41.2	27.778	0	78	2.09494
Ywhah	14-3-3 protein eta	P68511	27.4762	27.2255	26.4815	28.6736	28.8737	28.8558	29.2734	28.3917	28.5911	26.0869	27.1786	26.4932	2.61614	cell part;cytoplasm;extracellular membrane-bounded organelle;extracellular organelle;extracellular region part;extracellular vesicular exosome;intracellular part;membrane;membrane-bounded organelle;membrane-bounded vesicle;organelle;plasma membrane;vesicle	channel regulator activity;sodium channel regulator activity	Cell cycle;Neurotrophin signaling pathway;Oocyte meiosis	11	9	9	51.2	28.211	0	53	1.36306
Cdipt	CDP-diacylglycerol--inositol 3-phosphatidyltransferase	P70500	27.0102	27.5528	27.4274	25.1286	25.24	25.8522	24.7992	25.2327	23.3923	22.1861	23.5253	23.1826	2.21709	cell part;cytoplasmic part;endoplasmic reticulum membrane;endoplasmic reticulum part;Golgi apparatus;Golgi apparatus part;Golgi membrane;integral to membrane;intracellular membrane-bounded organelle;intracellular organelle;intracellular organelle part;intracellular part;intrinsic to membrane;membrane;membrane part;membrane-bounded organelle;organelle;organelle membrane;organelle part;plasma membr…	alcohol binding;binding;carbohydrate binding;catalytic activity;cation binding;CDP-alcohol phosphatidyltransferase activity;CDP-diacylglycerol-inositol 3-phosphatidyltransferase activity;diacylglycerol binding;ion binding;lipid binding;manganese ion binding;metal ion binding;phosphotransferase activity, for other substituted phosphate groups;transferase activity;transferase activity, transferring…	Glycerophospholipid metabolism;Inositol phosphate metabolism;Phosphatidylinositol signaling system	4	4	4	21.1	23.613	0	17	1.38736
Hsp90aa1	Heat shock protein HSP 90-alpha	P82995	25.6278	26.8651	25.6733	26.0198	26.9981	26.5171	25.5783	25.4854	25.7875	21.5673	21.2513	23.4539	2.39684	apical plasma membrane;basolateral plasma membrane;brush border membrane;cell body;cell part;cell projection;cell projection membrane;cell projection part;cell surface;cytoplasm;cytoplasmic membrane-bounded vesicle;cytoplasmic part;cytoplasmic vesicle;cytosol;extracellular matrix;extracellular membrane-bounded organelle;extracellular organelle;extracellular region part;extracellular vesicular exo…	adenyl deoxyribonucleotide binding;adenyl nucleotide binding;adenyl ribonucleotide binding;ATP binding;ATPase activity;binding;catalytic activity;CTP binding;dATP binding;deoxyribonucleotide binding;enzyme binding;enzyme regulator activity;GDP-dissociation inhibitor binding;GTP binding;guanyl nucleotide binding;guanyl ribonucleotide binding;hydrolase activity;hydrolase activity, acting on acid an…	Antigen processing and presentation;NOD-like receptor signaling pathway;Pathways in cancer;Plant-pathogen interaction;Progesterone-mediated oocyte maturation;Prostate cancer;Protein processing in endoplasmic reticulum	19	11	11	23.6	84.814	0	29	2.16354
Rpl19	60S ribosomal protein L19	P84100	22.9729	24.6072	24.0617	25.6764	25.2467	25.3427	23.8641	24.3803	24.6878	22.3455	22.7088	23.4702	2.71574	adherens junction;anchoring junction;cell junction;cell part;cell-substrate adherens junction;cell-substrate junction;cytosolic large ribosomal subunit;focal adhesion;intracellular non-membrane-bounded organelle;intracellular organelle;intracellular organelle part;intracellular part;large ribosomal subunit;macromolecular complex;membrane;non-membrane-bounded organelle;nuclear part;nucleolus;organ…	structural constituent of ribosome;structural molecule activity	Ribosome	3	3	3	13.8	23.466	0	16	1.55818
Fis1	Mitochondrial fission 1 protein	P84817-3;P84817;P84817-2	24.5939	24.13	23.8727	21.4699	22.9534	23.5982	22.4046	20.644	17.2	17.2	17.2	20.1695	1.7269	cell part;cytoplasmic part;integral to membrane;integral to mitochondrial membrane;integral to mitochondrial outer membrane;integral to organelle membrane;integral to peroxisomal membrane;intracellular membrane-bounded organelle;intracellular organelle;intracellular organelle part;intracellular part;intrinsic to membrane;intrinsic to mitochondrial outer membrane;intrinsic to organelle membrane;in…			2	2	2	16.6	16.251	0	4	1.81292
Slc25a20	Mitochondrial carnitine/acylcarnitine carrier protein	Q66HP8;P97521	24.2299	24.7916	24.7377	23.8493	23.3944	23.2922	23.0979	23.7702	22.9723	17.2	17.2	17.2	5.49042	cell part;cytoplasmic part;integral to membrane;intracellular organelle part;intracellular part;intrinsic to membrane;membrane;membrane part;mitochondrial inner membrane;mitochondrial membrane;mitochondrial part;organelle inner membrane;organelle membrane;organelle part			1	1	1	3.7	33.071	0.003009	4	4.2903
Enpp3	Ectonucleotide pyrophosphatase/phosphodiesterase family member 3;Alkaline phosphodiesterase I;Nucleotide pyrophosphatase	P97675	17.2	17.2	17.2	20.8587	21.4158	20.5278	20.3387	21.0069	17.2	17.2	17.2	17.2	3.87058	cell part;cell surface;cytoplasmic part;extracellular membrane-bounded organelle;extracellular organelle;extracellular region part;extracellular vesicular exosome;integral to membrane;intracellular part;intrinsic to membrane;membrane part;membrane-bounded organelle;membrane-bounded vesicle;organelle;perinuclear region of cytoplasm;vesicle	binding;carbohydrate binding;cargo receptor activity;catalytic activity;cation binding;exonuclease activity;hydrolase activity;hydrolase activity, acting on acid anhydrides;hydrolase activity, acting on acid anhydrides, in phosphorus-containing anhydrides;hydrolase activity, acting on ester bonds;ion binding;metal ion binding;NADH pyrophosphatase activity;nuclease activity;nucleic acid binding;nu…	Nicotinate and nicotinamide metabolism;Pantothenate and CoA biosynthesis;Purine metabolism;Riboflavin metabolism;Starch and sucrose metabolism	1	1	1	1.4	99.071	0.0052531	2	2.39506
Slc8a1	Sodium/calcium exchanger 1	Q01728;R9PXX8;R9PXZ4;Q01728-2;Q01728-6;R9PXX9;Q01728-3;R9PXY5;Q01728-4;R9PXY7;M0R3V7;Q01728-5;F1LPW4	17.2	17.2	17.2	23.3906	23.9021	23.0624	17.2	17.2	17.2	17.2	17.2	17.2	4.85834	basolateral plasma membrane;cell junction;cell part;cell projection;cell projection part;cell-cell contact zone;cell-cell junction;contractile fiber part;cytoplasmic part;cytoskeletal part;dendritic shaft;dendritic spine;integral to membrane;integral to plasma membrane;intercalated disc;intracellular membrane-bounded organelle;intracellular organelle;intracellular organelle part;intracellular par…	active transmembrane transporter activity;antiporter activity;binding;calcium ion transmembrane transporter activity;calcium:cation antiporter activity;calcium:sodium antiporter activity;cation binding;cation transmembrane transporter activity;cation:cation antiporter activity;divalent inorganic cation transmembrane transporter activity;inorganic cation transmembrane transporter activity;ion bind…	Calcium signaling pathway;Protein digestion and absorption	10	1	1	15.8	108.18	0.0038854	6	4.04817
Slc8a1	Sodium/calcium exchanger 1	Q01728-7	17.2	17.2	21.4263	27.6036	27.6205	27.4135	17.2	17.2	21.7162	17.2	17.2	17.2	7.99324	cell junction;cell part;cell projection;cell projection part;cell-cell contact zone;cell-cell junction;contractile fiber part;cytoplasmic part;cytoskeletal part;dendritic shaft;dendritic spine;integral to membrane;intercalated disc;intracellular membrane-bounded organelle;intracellular organelle;intracellular organelle part;intracellular part;intrinsic to membrane;macromolecular complex;membrane;…	active transmembrane transporter activity;antiporter activity;binding;calcium ion transmembrane transporter activity;calcium:cation antiporter activity;calcium:sodium antiporter activity;cation binding;cation transmembrane transporter activity;cation:cation antiporter activity;divalent inorganic cation transmembrane transporter activity;inorganic cation transmembrane transporter activity;ion bind…	Calcium signaling pathway;Protein digestion and absorption	10	10	1	16.3	108.12	0	17	7.57178
H2afy	Core histone macro-H2A.1	Q02874;Q02874-2	17.2	17.2	22.3753	24.4043	23.8806	22.5801	17.2	17.2	17.2	17.2	17.2	17.2	3.53589	Barr body;cell part;centromeric heterochromatin;chromatin;chromosomal part;chromosome;condensed chromosome;ESC/E(Z) complex;extracellular membrane-bounded organelle;extracellular organelle;extracellular region part;extracellular vesicular exosome;heterochromatin;histone methyltransferase complex;intracellular membrane-bounded organelle;intracellular non-membrane-bounded organelle;intracellular or…	binding;chromatin binding;chromatin DNA binding;DNA binding;double-stranded DNA binding;double-stranded methylated DNA binding;enzyme inhibitor activity;enzyme regulator activity;kinase inhibitor activity;kinase regulator activity;nucleic acid binding;protein kinase inhibitor activity;protein kinase regulator activity;protein serine/threonine kinase inhibitor activity;rDNA binding;regulatory regi…	Systemic lupus erythematosus	3	3	3	10.8	39.503	0.0015424	3	3.48571
Myo1b	Unconventional myosin-Ib	Q05096-3;Q05096-2;Q05096;D3ZNP7;D3ZC71;F1LSW1;D4A2X2	25.6815	26.1944	27.0585	27.8919	27.8075	27.394	27.9165	27.9071	27.2073	24.0945	23.472	23.8385	4.09397	brush border;cell part;cell periphery;cell projection;cytoplasm;cytoskeletal part;cytoskeleton;filopodium;intracellular non-membrane-bounded organelle;intracellular organelle;intracellular organelle part;intracellular part;macromolecular complex;membrane;myosin complex;non-membrane-bounded organelle;organelle;organelle part;plasma membrane;protein complex	actin binding;actin-dependent ATPase activity;adenyl nucleotide binding;adenyl ribonucleotide binding;ATP binding;ATPase activity;ATPase activity, coupled;binding;calmodulin binding;catalytic activity;cytoskeletal protein binding;hydrolase activity;hydrolase activity, acting on acid anhydrides;hydrolase activity, acting on acid anhydrides, in phosphorus-containing anhydrides;lipid binding;microfi…		15	15	15	13.7	124.77	0	60	2.53442
Myadm	Myeloid-associated differentiation marker	Q6VBQ5;Q05BA4	24.8239	23.9026	23.2438	25.8928	25.1725	25.9473	24.9562	25.4554	24.7763	21.912	22.0617	22.6132	3.34583	cell part;integral to membrane;intrinsic to membrane;membrane part			2	2	2	8.5	35.148	0	11	2.13419
Lpl	Lipoprotein lipase	Q06000	21.9259	24.5899	17.2	24.0744	25.2803	23.6213	17.2	17.2	23.4832	17.2	17.2	17.2	3.86829	anchored to membrane;cell part;cell surface;chylomicron;extracellular matrix;extracellular membrane-bounded organelle;extracellular organelle;extracellular region part;extracellular vesicular exosome;intrinsic to membrane;macromolecular complex;membrane;membrane part;membrane-bounded organelle;membrane-bounded vesicle;organelle;plasma lipoprotein particle;plasma membrane;protein-lipid complex;tri…	binding;carbohydrate binding;carboxylic ester hydrolase activity;catalytic activity;glycosaminoglycan binding;heparin binding;hydrolase activity;hydrolase activity, acting on ester bonds;lipase activity;lipid binding;lipoprotein lipase activity;pattern binding;polysaccharide binding;triglyceride binding	Alzheimer's disease;Glycerolipid metabolism;PPAR signaling pathway	3	3	3	9.7	53.082	0	12	3.96941
Atp5o	ATP synthase subunit O, mitochondrial	Q06647	26.5034	27.4844	27.289	26.7705	27.5833	26.2311	25.1672	24.3959	24.247	24.5823	24.7665	24.0203	2.21992	cell part;cytoplasmic part;intracellular membrane-bounded organelle;intracellular organelle;intracellular organelle part;intracellular part;macromolecular complex;membrane part;membrane-bounded organelle;mitochondrial membrane part;mitochondrial part;mitochondrial proton-transporting ATP synthase complex;mitochondrial proton-transporting ATP synthase complex, coupling factor F(o);mitochondrion;or…	binding;cation transmembrane transporter activity;hydrogen ion transmembrane transporter activity;hydrogen ion transporting ATP synthase activity, rotational mechanism;inorganic cation transmembrane transporter activity;ion transmembrane transporter activity;lipid binding;monovalent inorganic cation transmembrane transporter activity;protein binding;protein complex binding;steroid binding;substra…	Alzheimer's disease;Huntington's disease;Oxidative phosphorylation;Parkinson's disease	8	8	8	48.4	23.397	0	18	1.37244
Hspa1a	Heat shock 70 kDa protein 1A/1B	Q07439	27.4265	26.7612	26.9179	29.4713	28.8937	29.0767	28.1836	28.5751	27.1391	22.1402	23.4996	23.6417	3.54638				16	13	9	29	70.184	0	77	3.34805
Srsf3		Q0ZFS8	24.3504	26.3477	24.8027	26.3502	25.9955	25.7848	24.6459	23.3211	25.0105	23.6753	24.1451	23.8951	3.25194		binding;nucleotide binding	Spliceosome	3	3	2	18.3	19.329	0	8	1.41273
Lpcat1	Lysophosphatidylcholine acyltransferase 1	Q1HAQ0	17.2	22.1928	21.7208	19.8112	21.137	19.3659	17.2	17.2	19.2353	17.2	17.2	17.2	2.26224	cell part;cytoplasmic part;endoplasmic reticulum;endoplasmic reticulum membrane;endoplasmic reticulum part;Golgi apparatus;Golgi apparatus part;Golgi membrane;integral to membrane;intracellular membrane-bounded organelle;intracellular organelle;intracellular organelle part;intracellular part;intrinsic to membrane;lipid particle;membrane;membrane part;membrane-bounded organelle;organelle;organelle…	1-acylglycerophosphocholine O-acyltransferase activity;1-alkenylglycerophosphocholine O-acyltransferase activity;1-alkylglycerophosphocholine O-acetyltransferase activity;1-alkylglycerophosphocholine O-acyltransferase activity;acetyltransferase activity;binding;calcium ion binding;catalytic activity;cation binding;ion binding;metal ion binding;O-acetyltransferase activity;O-acyltransferase activi…	Ether lipid metabolism;Glycerophospholipid metabolism	2	2	2	3.6	59.761	0	2	1.5856
Eif3a	Eukaryotic translation initiation factor 3 subunit A	Q1JU68	17.2	23.3966	20.4646	24.4154	24.2959	23.8205	23.5398	24.0298	20.2855	17.2	21.511	21.5525	1.31586	cell part;cytoplasmic part;eukaryotic 43S preinitiation complex;eukaryotic 48S preinitiation complex;eukaryotic translation initiation factor 3 complex;eukaryotic translation initiation factor 3 complex, eIF3m;intracellular membrane-bounded organelle;intracellular non-membrane-bounded organelle;intracellular organelle;intracellular organelle part;intracellular part;macromolecular complex;membrane…	binding;nucleic acid binding;RNA binding;translation factor activity, nucleic acid binding;translation initiation factor activity	RNA transport	3	3	3	3	163.19	0	6	1.48417
Cav2	Caveolin-2	Q2IBC5	26.2352	28.6894	28.5619	17.2	27.808	25.5752	17.2	17.2	17.2	17.2	17.2	17.2	0.915102	caveola;cell part;cell surface;cytoplasm;cytoplasmic part;cytosol;endoplasmic reticulum;envelope;extrinsic to internal side of plasma membrane;extrinsic to membrane;extrinsic to plasma membrane;Golgi apparatus;Golgi apparatus part;Golgi membrane;intracellular membrane-bounded organelle;intracellular organelle;intracellular organelle part;intracellular part;lipid particle;macromolecular complex;me…	binding;D1 dopamine receptor binding;dopamine receptor binding;enzyme binding;G-protein-coupled receptor binding;kinase binding;mitogen-activated protein kinase kinase kinase binding;phosphoprotein binding;protein binding;protein kinase binding;receptor binding;SNARE binding;syntaxin binding	Bacterial invasion of epithelial cells;Endocytosis;Focal adhesion	2	2	2	18.5	18.266	0	10	1.3972
Jph2	Junctophilin-2	Q2PS20	17.2	17.2	17.2	26.7374	26.144	26.2644	17.2	20.3641	22.9367	17.2	17.2	17.2	6.0431	cell part;contractile fiber part;cytoplasmic part;endoplasmic reticulum membrane;endoplasmic reticulum part;integral to membrane;intracellular organelle part;intracellular part;intrinsic to membrane;junctional membrane complex;macromolecular complex;membrane;membrane part;organelle membrane;organelle part;plasma membrane;protein complex;sarcoplasmic reticulum membrane;Z disc	binding;calcium channel activity;calcium-release channel activity;cation channel activity;cation transmembrane transporter activity;channel activity;gated channel activity;ion channel activity;ion transmembrane transporter activity;ligand-gated channel activity;ligand-gated ion channel activity;lipid binding;passive transmembrane transporter activity;phosphatidic acid binding;phosphatidylinositol…		6	6	6	13	74.258	0	15	6.19942
Spns1	Protein spinster homolog 1	Q2YDU8	25.6792	26.4681	25.9435	22.1377	24.9145	22.506	23.4493	23.7076	17.2	17.2	17.2	17.2	2.62976	cell part;cytoplasmic part;integral to membrane;intracellular organelle part;intracellular part;intrinsic to membrane;lysosomal membrane;membrane;membrane part;mitochondrial inner membrane;mitochondrial membrane;mitochondrial part;organelle;organelle inner membrane;organelle membrane;organelle part;vacuolar membrane;vacuolar part;vesicle	lipid transporter activity;sphingolipid transporter activity;substrate-specific transporter activity;transporter activity		3	3	3	9.8	56.795	0	8	2.7576
Spon1	Spondin-1	Q3B7D6;P35446	22.7536	25.0117	24.1725	24.7186	24.6374	24.994	22.7588	24.1754	23.4851	17.2	21.9243	17.2	1.72135	extracellular matrix;extracellular region part;extracellular space;proteinaceous extracellular matrix			4	4	4	5.8	90.756	0	11	2.08743
Fkbp8	Peptidyl-prolyl cis-trans isomerase FKBP8	Q3B7U9	25.5244	25.721	25.6032	25.7746	26.0508	25.4479	24.0672	23.996	23.8888	22.4344	23.8625	23.4694	2.2556	cell part;cytoplasmic part;endoplasmic reticulum membrane;endoplasmic reticulum part;integral to endoplasmic reticulum membrane;integral to membrane;integral to organelle membrane;intracellular organelle part;intracellular part;intrinsic to endoplasmic reticulum membrane;intrinsic to membrane;intrinsic to organelle membrane;membrane;membrane part;mitochondrial membrane;mitochondrial part;organell…	binding;catalytic activity;cis-trans isomerase activity;drug binding;FK506 binding;isomerase activity;macrolide binding;peptidyl-prolyl cis-trans isomerase activity		3	3	3	11.7	43.555	0	15	1.42165
Immt	Mitochondrial inner membrane protein	Q3KR86	30.6836	30.8265	30.6415	29.911	29.3741	29.7582	28.4536	29.2719	27.9272	26.2176	26.5932	26.181	4.06927	cell part;cytoplasmic part;integral to membrane;intracellular membrane-bounded organelle;intracellular organelle;intracellular organelle part;intracellular part;intrinsic to membrane;membrane;membrane part;membrane-bounded organelle;mitochondrial inner membrane;mitochondrial membrane;mitochondrial part;mitochondrion;organelle;organelle inner membrane;organelle membrane;organelle part			17	17	17	32.8	67.176	0	152	2.22326
Vtn		Q3KR94	17.2	23.9943	23.6253	23.7457	23.6932	23.5783	22.7478	22.4962	17.2	21.1597	21.6557	21.8805	3.1887	blood microparticle;extracellular matrix;extracellular membrane-bounded organelle;extracellular organelle;extracellular region part;extracellular vesicular exosome;membrane-bounded organelle;membrane-bounded vesicle;organelle;proteinaceous extracellular matrix;vesicle	binding;carbohydrate binding;cargo receptor activity;extracellular matrix binding;pattern binding;polysaccharide binding;receptor activity;scavenger receptor activity	ECM-receptor interaction;Focal adhesion	2	2	2	6.3	54.724	0	10	1.38755
Atad3	ATPase family AAA domain-containing protein 3	Q3KRE0	27.1633	27.8815	27.4501	27.6077	26.9485	26.4092	25.3283	25.2385	24.9004	23.5639	23.7883	24.4827	2.62737	cell part;cytoplasmic part;integral to membrane;intracellular non-membrane-bounded organelle;intracellular organelle;intracellular organelle part;intracellular part;intrinsic to membrane;membrane;membrane part;mitochondrial inner membrane;mitochondrial membrane;mitochondrial nucleoid;mitochondrial part;non-membrane-bounded organelle;nucleoid;organelle;organelle inner membrane;organelle membrane;o…	adenyl nucleotide binding;adenyl ribonucleotide binding;ATP binding;binding;nucleotide binding;purine nucleotide binding;purine ribonucleoside triphosphate binding;purine ribonucleotide binding;ribonucleotide binding		13	13	13	25.5	66.758	0	47	1.74576
Ogfr	Opioid growth factor receptor	Q9QXY4;Q3MID9	24.6641	26.0154	26.2207	24.6796	25.4554	25.025	24.4392	24.7758	24.4406	24.5229	17.2	17.2	1.03702	cell part;cytoplasmic part;intracellular membrane-bounded organelle;intracellular organelle;intracellular part;membrane;membrane-bounded organelle;nucleus;organelle;perinuclear region of cytoplasm	receptor activity		2	2	2	4.7	64.727	0	9	1.44283
Rer1	Protein RER1	Q498C8	26.7725	27.2348	27.0097	24.3627	26.1638	26.6384	17.2	17.2	17.2	17.2	17.2	17.2	3.59955	cell part;cell surface;cytoplasmic part;endoplasmic reticulum-Golgi intermediate compartment;Golgi apparatus part;integral to Golgi membrane;integral to membrane;integral to organelle membrane;intracellular membrane-bounded organelle;intracellular organelle;intracellular organelle part;intracellular part;intrinsic to Golgi membrane;intrinsic to membrane;intrinsic to organelle membrane;membrane pa…			3	3	3	24.5	22.988	0	14	4.27545
Copg1	Coatomer subunit gamma-1	Q4AEF8	21.7066	23.503	21.5458	23.8592	23.713	19.6981	20.222	17.2	22.4347	17.2	17.2	17.2	1.7306	cell part;COPI vesicle coat;cytoplasmic part;cytoplasmic vesicle part;cytosol;Golgi apparatus part;Golgi membrane;intracellular organelle part;intracellular part;macromolecular complex;membrane;membrane coat;membrane part;organelle membrane;organelle part;protein complex;vesicle coat	structural molecule activity		3	3	3	3.8	97.613	0	3	1.96126
Psmd2	26S proteasome non-ATPase regulatory subunit 2	Q4FZT9	30.5601	31.233	31.0109	31.5263	31.1263	31.2294	27.1621	27.6008	26.856	23.7668	25.4846	25.8663	3.1684	cell part;extracellular membrane-bounded organelle;extracellular organelle;extracellular region part;extracellular vesicular exosome;intracellular part;macromolecular complex;membrane;membrane-bounded organelle;membrane-bounded vesicle;organelle;proteasome accessory complex;protein complex;vesicle	enzyme regulator activity	Proteasome	31	31	31	39.6	100.19	0	112	3.19653
Msrb2	Methionine-R-sulfoxide reductase B2, mitochondrial	Q4FZX5	24.1452	24.1338	24.0152	23.4978	23.9989	22.7646	24.6694	22.91	23.493	22.5928	17.2	17.2	1.13476	cell part;cytoplasmic part;intracellular membrane-bounded organelle;intracellular organelle;intracellular part;membrane-bounded organelle;mitochondrion;organelle	actin binding;binding;catalytic activity;cation binding;cytoskeletal protein binding;ion binding;metal ion binding;oxidoreductase activity;oxidoreductase activity, acting on a sulfur group of donors;oxidoreductase activity, acting on a sulfur group of donors, disulfide as acceptor;peptide-methionine (R)-S-oxide reductase activity;protein binding;transition metal ion binding;zinc ion binding		2	2	2	13.2	19.073	0.0015369	2	1.4117
Coq5	2-methoxy-6-polyprenyl-1,4-benzoquinol methylase, mitochondrial	Q4G064	24.2466	24.4749	23.8791	23.7022	23.7822	23.4692	17.2	21.2044	17.2	17.2	17.2	17.2	6.57104	cell part;cytoplasmic part;intracellular membrane-bounded organelle;intracellular organelle;intracellular organelle part;intracellular part;membrane;membrane-bounded organelle;mitochondrial inner membrane;mitochondrial membrane;mitochondrial part;mitochondrion;organelle;organelle inner membrane;organelle membrane;organelle part	catalytic activity;methyltransferase activity;S-adenosylmethionine-dependent methyltransferase activity;transferase activity;transferase activity, transferring one-carbon groups	Ubiquinone and other terpenoid-quinone biosynthesis	2	2	2	10.1	37.3	0	2	4.62828
Vnn1		Q4KLZ0	24.0269	25.2421	24.9639	24.7211	25.7298	25.7132	25.4227	24.9411	24.2892	23.1901	17.2	17.2	1.42347	extracellular membrane-bounded organelle;extracellular organelle;extracellular region part;extracellular vesicular exosome;membrane-bounded organelle;membrane-bounded vesicle;organelle;vesicle	catalytic activity;hydrolase activity;hydrolase activity, acting on carbon-nitrogen (but not peptide) bonds;hydrolase activity, acting on carbon-nitrogen (but not peptide) bonds, in linear amides;pantetheine hydrolase activity	Pantothenate and CoA biosynthesis	5	5	5	11.3	57.013	0	11	1.86242
Sec22b	Vesicle-trafficking protein SEC22b	Q4KM74	21.7723	24.4901	24.7836	22.817	25.0891	23.6704	22.9605	17.2	17.2	17.2	17.2	17.2	3.25854	cell part;cytoplasmic membrane-bounded vesicle;cytoplasmic part;cytoplasmic vesicle;endoplasmic reticulum membrane;endoplasmic reticulum part;endoplasmic reticulum-Golgi intermediate compartment membrane;Golgi apparatus part;Golgi membrane;integral to membrane;intracellular membrane-bounded organelle;intracellular organelle;intracellular organelle part;intracellular part;intrinsic to membrane;mac…	binding;protein binding;SNAP receptor activity;SNARE binding;syntaxin binding	Phagosome;SNARE interactions in vesicular transport	3	3	3	19.1	24.74	0	11	3.39285
Tmem55a	Transmembrane protein 55A	Q4V888	25.1901	25.6283	25.5414	23.621	24.3916	23.7147	17.2	22.466	17.2	17.2	17.2	17.2	4.99157	cell part;cytoplasmic part;endosomal part;endosome membrane;integral to membrane;intracellular organelle part;intracellular part;intrinsic to membrane;late endosome membrane;lysosomal membrane;membrane;membrane part;organelle membrane;organelle part;vacuolar membrane;vacuolar part	catalytic activity;hydrolase activity		1	1	1	10.1	28.024	0	8	4.34876
Psmd14		Q4V8E2	25.1917	25.8716	25.3836	29.3892	29.353	28.8217	24.6363	25.2233	24.5501	22.6148	23.558	22.7141	4.22664	cell part;cytoplasmic part;cytosolic part;cytosolic proteasome complex;extracellular membrane-bounded organelle;extracellular organelle;extracellular region part;extracellular vesicular exosome;intracellular membrane-bounded organelle;intracellular organelle;intracellular part;macromolecular complex;membrane-bounded organelle;membrane-bounded vesicle;nucleus;organelle;proteasome complex;proteasom…	endopeptidase activator activity;endopeptidase regulator activity;enzyme activator activity;enzyme regulator activity;peptidase activator activity;peptidase regulator activity	Proteasome	7	7	7	31.9	34.577	0	36	3.77092
Ehd2	EH domain-containing protein 2	Q4V8H8	23.1054	17.2	23.3105	25.3083	24.5293	24.3652	24.571	24.9439	23.3092	17.2	17.2	17.2	4.8793	caveola;cell part;cytoplasmic part;endosomal part;endosome membrane;extracellular membrane-bounded organelle;extracellular organelle;extracellular region part;extracellular vesicular exosome;intracellular organelle part;intracellular part;membrane;membrane part;membrane raft;membrane-bounded organelle;membrane-bounded vesicle;organelle;organelle membrane;organelle part;perinuclear region of cytop…	adenyl nucleotide binding;adenyl ribonucleotide binding;ATP binding;binding;calcium ion binding;catalytic activity;cation binding;GTP binding;guanyl nucleotide binding;guanyl ribonucleotide binding;hydrolase activity;ion binding;metal ion binding;nucleotide binding;purine nucleotide binding;purine ribonucleoside triphosphate binding;purine ribonucleotide binding;ribonucleotide binding	Endocytosis	3	3	3	5.5	61.237	0	5	4.73583
Atad1	ATPase family AAA domain-containing protein 1	Q505J9	23.9124	25.1997	17.2	26.0372	17.2	24.8925	24.5198	24.5003	20.157	17.2	17.2	17.2	0.928043	cell junction;cell part;cytoplasmic part;intracellular membrane-bounded organelle;intracellular organelle;intracellular organelle part;intracellular part;membrane;membrane-bounded organelle;microbody;microbody membrane;microbody part;mitochondrion;nucleus;organelle;organelle membrane;organelle part;peroxisomal membrane;peroxisomal part;postsynaptic membrane;synapse part;synaptic membrane	adenyl nucleotide binding;adenyl ribonucleotide binding;ATP binding;ATPase activity;ATPase activity, coupled;binding;catalytic activity;hydrolase activity;hydrolase activity, acting on acid anhydrides;hydrolase activity, acting on acid anhydrides, in phosphorus-containing anhydrides;microtubule-severing ATPase activity;nucleoside-triphosphatase activity;nucleotide binding;purine nucleotide bindin…		3	3	3	13	40.717	0	6	1.35222
Zfr	Zinc finger RNA-binding protein	Q562A2	23.7511	23.5217	22.8517	23.9042	22.2521	23.1568	23.0812	17.2	22.07	17.2	17.2	17.2	3.60886	cell part;chromosome;cytoplasm;intracellular non-membrane-bounded organelle;intracellular organelle;intracellular organelle part;intracellular part;non-membrane-bounded organelle;nuclear part;nucleoplasm;organelle;organelle part	binding;cation binding;DNA binding;ion binding;metal ion binding;nucleic acid binding;transition metal ion binding;zinc ion binding		1	1	1	1.6	116.82	0	6	3.32146
Slc30a7	Zinc transporter 7	Q5BJM8	17.2	17.2	17.2	26.6691	26.1812	26.2559	17.2	22.5644	17.2	17.2	17.2	17.2	6.34756	cell part;cytoplasmic membrane-bounded vesicle;cytoplasmic part;cytoplasmic vesicle;extracellular membrane-bounded organelle;extracellular organelle;extracellular region part;extracellular vesicular exosome;Golgi apparatus;integral to membrane;intracellular membrane-bounded organelle;intracellular organelle;intracellular part;intrinsic to membrane;membrane part;membrane-bounded organelle;membrane…	cation transmembrane transporter activity;ion transmembrane transporter activity;substrate-specific transmembrane transporter activity;substrate-specific transporter activity;transmembrane transporter activity;transporter activity		4	4	4	13	41.773	0	9	6.31572
Rbm39		Q5BJP4	17.2	17.2	17.2	23.3996	24.1188	22.214	17.2	17.2	23.4485	17.2	17.2	17.2	3.39304	cell part;intracellular membrane-bounded organelle;intracellular organelle;intracellular part;membrane-bounded organelle;nucleus;organelle	binding;nucleic acid binding;nucleotide binding;RNA binding		2	2	2	5.3	58.683	0	8	3.25772
Nnt		Q5BJZ3	23.9304	24.6844	22.9371	24.6424	26.2541	24.6961	22.7099	25.2523	23.4112	22.1715	22.1584	17.2	1.26601	cell part;cytoplasmic part;integral to membrane;intracellular organelle part;intracellular part;intrinsic to membrane;membrane;membrane part;mitochondrial inner membrane;mitochondrial membrane;mitochondrial part;organelle inner membrane;organelle membrane;organelle part	binding;catalytic activity;coenzyme binding;cofactor binding;NAD(P)+ transhydrogenase (AB-specific) activity;NAD(P)+ transhydrogenase activity;NADP binding;nucleotide binding;oxidoreductase activity;oxidoreductase activity, acting on NADH or NADPH;oxidoreductase activity, acting on NADH or NADPH, NAD or NADP as acceptor	Nicotinate and nicotinamide metabolism	4	4	4	4.1	113.87	0	8	1.54331
Ndufa9	NADH dehydrogenase [ubiquinone] 1 alpha subcomplex subunit 9, mitochondrial	Q5BK63	26.58	27.0984	26.9174	26.0468	26.6064	26.0034	25.367	25.6925	23.1589	23.2063	23.6379	23.7005	3.39144	cell part;cytoplasmic part;intracellular membrane-bounded organelle;intracellular organelle;intracellular organelle lumen;intracellular organelle part;intracellular part;macromolecular complex;membrane part;membrane-bounded organelle;membrane-enclosed lumen;mitochondrial matrix;mitochondrial membrane part;mitochondrial part;mitochondrial respiratory chain complex I;mitochondrion;NADH dehydrogenas…	catalytic activity;NADH dehydrogenase activity;oxidoreductase activity;oxidoreductase activity, acting on NADH or NADPH	Alzheimer's disease;Huntington's disease;Oxidative phosphorylation;Parkinson's disease	9	9	9	30	42.559	0	33	1.74599
Myzap	Myocardial zonula adherens protein	Q5EB94;V9GZ81	17.2	24.3325	17.2	24.7484	24.1461	23.9999	22.6402	22.5214	23.3494	17.2	17.2	17.2	5.18971	cell junction;cell part;contractile fiber part;cytoplasmic part;cytoskeleton;extrinsic to internal side of plasma membrane;extrinsic to membrane;extrinsic to plasma membrane;I band;intracellular non-membrane-bounded organelle;intracellular organelle;intracellular part;membrane;membrane part;non-membrane-bounded organelle;organelle;organelle part;plasma membrane part;Z disc			2	2	2	4.5	53.955	0	5	4.64218
Arhgef2	Rho guanine nucleotide exchange factor 2	Q5FVC2	23.3798	23.974	23.3358	25.211	23.554	25.6528	24.2393	24.0675	23.6233	17.2	23.5792	17.2	1.16052	adherens junction;anchoring junction;cell body;cell junction;cell part;cell projection membrane;cell projection part;cell-cell junction;cell-substrate adherens junction;cell-substrate junction;cytoplasm;cytoplasmic membrane-bounded vesicle;cytoplasmic part;cytoplasmic vesicle;cytoskeletal part;cytoskeleton;dendritic shaft;focal adhesion;Golgi apparatus;intracellular membrane-bounded organelle;int…	binding;cation binding;cytoskeletal protein binding;enzyme binding;enzyme regulator activity;GTPase binding;GTPase regulator activity;guanyl-nucleotide exchange factor activity;ion binding;metal ion binding;microtubule binding;nucleoside-triphosphatase regulator activity;protein binding;Rac GTPase binding;Rac guanyl-nucleotide exchange factor activity;Ras GTPase binding;Ras guanyl-nucleotide exch…	Pathogenic Escherichia coli infection	4	4	4	4.9	111.91	0	5	1.55656
Dnajb12		Q5FVC4	17.2	17.2	17.2	23.5408	23.9503	23.7593	17.2	17.2	17.2	17.2	17.2	17.2	6.19609			Protein processing in endoplasmic reticulum	1	1	1	2.9	42.521	0.0043415	2	4.61836
Nono	Non-POU domain-containing octamer-binding protein	Q5FVM4	17.2	17.2	17.2	25.4013	24.7111	25.2662	22.6688	25.1438	22.6481	17.2	17.2	22.1276	1.71676	cell part;intracellular membrane-bounded organelle;intracellular non-membrane-bounded organelle;intracellular organelle;intracellular organelle part;intracellular part;membrane;membrane-bounded organelle;non-membrane-bounded organelle;nuclear body;nuclear matrix;nuclear part;nuclear speck;nucleolus;nucleoplasm part;nucleus;organelle;organelle part;paraspeckles	binding;core promoter binding;DNA binding;nucleic acid binding;nucleotide binding;regulatory region DNA binding;regulatory region nucleic acid binding;transcription regulatory region DNA binding		4	4	4	10.3	54.925	0	5	2.12568
Dnajc16	DnaJ homolog subfamily C member 16	Q5FVM7	17.2	21.9005	17.2	25.2706	24.4755	26.0911	17.2	21.4558	17.2	17.2	17.2	17.2	4.18582	cell part;integral to membrane;intrinsic to membrane;membrane part			3	3	3	5.7	88.868	0	4	4.57373
Lpcat3	Lysophospholipid acyltransferase 5	Q5FVN0	25.1115	26.4696	26.2772	22.7544	23.3218	23.9251	20.9303	17.2	17.2	17.2	21.5401	17.2	1.46403	cell part;cytoplasmic part;endoplasmic reticulum membrane;endoplasmic reticulum part;integral to membrane;intracellular organelle part;intracellular part;intrinsic to membrane;membrane;membrane part;organelle membrane;organelle part	1-acylglycerophosphocholine O-acyltransferase activity;catalytic activity;O-acyltransferase activity;transferase activity;transferase activity, transferring acyl groups;transferase activity, transferring acyl groups other than amino-acyl groups	Glycerophospholipid metabolism	3	3	3	7.2	56.017	0	2	1.68256
Nlrx1	NLR family member X1	Q5FVQ8	23.5025	23.5349	23.6598	23.6541	23.3423	22.7478	24.9801	22.7151	17.2	17.2	17.2	22.4262	1.14912	cell part;cytoplasmic part;intracellular organelle part;intracellular part;membrane;mitochondrial membrane;mitochondrial outer membrane;mitochondrial part;organelle membrane;organelle outer membrane;organelle part;outer membrane	adenyl nucleotide binding;adenyl ribonucleotide binding;ATP binding;binding;nucleotide binding;purine nucleotide binding;purine ribonucleoside triphosphate binding;purine ribonucleotide binding;ribonucleotide binding	RIG-I-like receptor signaling pathway	3	3	3	3.3	107.59	0	3	1.40618
Fam98a	Protein FAM98A	Q5FWT1	24.0612	24.0768	23.5222	24.242	23.7209	23.3729	23.5768	23.9567	22.9482	22.3705	17.2	17.2	1.30583	cell part;intracellular part;macromolecular complex;protein complex;tRNA-splicing ligase complex			3	3	3	8.3	55.07	0	6	1.59609
Aip	AH receptor-interacting protein	Q5FWY5	27.9408	27.7252	27.1795	29.067	28.0808	28.6364	27.9017	28.3562	26.5735	24.6411	25.616	24.9907	3.01813	cell part;cytoplasmic part;cytosol;intracellular organelle part;intracellular part;membrane;nuclear part;nucleoplasm;organelle part;plasma membrane	binding;protein binding;protein binding transcription factor activity;transcription cofactor activity;transcription factor binding transcription factor activity;unfolded protein binding		10	10	10	29.1	37.598	0	46	2.06172
Caprin1	Caprin-1	Q5M9G3	22.438	24.6183	24.5037	25.4259	24.7112	24.1514	24.0547	24.0237	23.5825	17.2	22.7925	17.2	1.39807	cell part;cell projection;cytoplasmic mRNA processing body;cytoplasmic part;cytosol;dendrite;intracellular non-membrane-bounded organelle;intracellular organelle;intracellular part;macromolecular complex;membrane;neuron projection;non-membrane-bounded organelle;organelle;ribonucleoprotein complex;RNA granule;stress granule	binding;nucleic acid binding;RNA binding		4	4	4	11.5	78.12	0	12	1.78066
Btbd9	BTB/POZ domain-containing protein 9	Q5PQR3	25.0498	24.6071	24.4844	24.8389	24.3423	24.6642	17.2	17.2	17.2	17.2	17.2	17.2	6.05278				5	5	5	11.8	69.157	0	10	5.13005
Bag5	BAG family molecular chaperone regulator 5	Q5QJC9	26.4675	26.7807	26.8713	28.3968	28.3978	27.8423	23.4851	26.5886	25.6166	23.7632	26.2476	25.7428	1.71681	cell part;cytoplasmic part;inclusion body;intracellular membrane-bounded organelle;intracellular organelle;intracellular part;membrane;membrane-bounded organelle;mitochondrion;nucleus;organelle;perinuclear region of cytoplasm	binding;chaperone binding;enzyme binding;protein binding;ubiquitin protein ligase binding		11	11	11	33.6	51.03	0	41	1.42334
Ndufs7		Q5RJN0	24.4851	24.3411	24.3993	22.1618	22.26	23.7006	17.2	22.8052	20.2696	17.2	17.2	17.2	3.42219	cell body;cell part;cell projection;cytoplasmic part;intracellular organelle part;intracellular part;macromolecular complex;membrane;membrane part;mitochondrial membrane part;mitochondrial part;mitochondrial respiratory chain complex I;NADH dehydrogenase complex;neuron projection;neuronal cell body;organelle part;protein complex;respiratory chain complex I;synapse part;synaptic membrane	4 iron, 4 sulfur cluster binding;binding;catalytic activity;cation binding;cofactor binding;enzyme binding;ion binding;iron-sulfur cluster binding;metal cluster binding;metal ion binding;NADH dehydrogenase (quinone) activity;NADH dehydrogenase (ubiquinone) activity;NADH dehydrogenase activity;oxidoreductase activity;oxidoreductase activity, acting on NADH or NADPH;oxidoreductase activity, acting …	Alzheimer's disease;Huntington's disease;Oxidative phosphorylation;Parkinson's disease	2	2	2	8.7	23.945	0	3	3.06419
Lrrc59	Leucine-rich repeat-containing protein 59	Q5RJR8	26.2354	26.5205	25.8509	28.0742	27.2242	26.5567	25.477	25.5217	25.268	24.4643	24.2397	24.5596	2.50783	cell part;cytoplasmic part;endoplasmic reticulum membrane;endoplasmic reticulum part;envelope;integral to membrane;intracellular non-membrane-bounded organelle;intracellular organelle;intracellular organelle part;intracellular part;intrinsic to membrane;membrane;membrane part;mitochondrial nucleoid;mitochondrial part;non-membrane-bounded organelle;nuclear envelope;nuclear part;nucleoid;organelle;…			4	4	4	16.3	34.869	0	21	1.6372
Eif3g	Eukaryotic translation initiation factor 3 subunit G	Q5RK09	17.2	17.2	17.2	23.5266	24.0282	22.9138	17.2	21.6728	17.2	17.2	17.2	22.0055	1.34184	cell part;cytoplasmic part;eukaryotic 43S preinitiation complex;eukaryotic 48S preinitiation complex;eukaryotic translation initiation factor 3 complex;intracellular membrane-bounded organelle;intracellular organelle;intracellular part;macromolecular complex;membrane-bounded organelle;nucleus;organelle;perinuclear region of cytoplasm;protein complex;ribonucleoprotein complex;translation preinitia…	binding;nucleic acid binding;nucleotide binding;RNA binding;translation factor activity, nucleic acid binding;translation initiation factor activity	RNA transport	1	1	1	4.1	35.651	0.0015649	1	1.59776
Ppil2		Q5RKH8	23.3174	24.4024	23.6169	23.6914	24.3955	23.4316	24.6027	24.4886	24.1065	17.2	17.2	17.2	4.67857	cell part;cytoplasm;intracellular membrane-bounded organelle;intracellular organelle;intracellular organelle part;intracellular part;membrane;membrane-bounded organelle;nuclear part;nucleoplasm;nucleus;organelle;organelle part;plasma membrane	acid-amino acid ligase activity;catalytic activity;cis-trans isomerase activity;isomerase activity;ligase activity;ligase activity, forming carbon-nitrogen bonds;peptidyl-prolyl cis-trans isomerase activity;small conjugating protein ligase activity;ubiquitin-protein ligase activity;ubiquitin-ubiquitin ligase activity	Ubiquitin mediated proteolysis	4	4	4	7.7	59.027	0	9	4.18118
Flii		Q5RKI5	24.0026	26.6757	25.6439	26.7887	26.0972	26.9451	26.3605	26.0943	26.0881	23.9411	23.9625	23.8575	3.29144	cell part;cytoplasm;cytoplasmic part;cytoskeletal part;intracellular organelle part;intracellular part;microtubule organizing center;nuclear part;nucleoplasm;organelle part			8	8	8	7.7	144.86	0	33	1.72158
Apool		Q5U1W6	17.2	17.2	17.2	24.3323	23.6583	24.27	23.6424	24.7257	23.2607	17.2	17.2	17.2	5.24667	cell part;cytoplasmic part;intracellular organelle part;intracellular part;membrane;mitochondrial inner membrane;mitochondrial membrane;mitochondrial part;organelle inner membrane;organelle membrane;organelle part			1	1	1	4.3	28.237	0	2	4.54566
Stard3nl		Q5U205	17.2	17.2	17.2	23.7083	24.1684	23.5128	20.5173	17.2	17.2	17.2	17.2	17.2	5.34737	cell part;cytoplasmic part;intracellular organelle part;intracellular part;lysosomal membrane;membrane;organelle membrane;organelle part;vacuolar membrane;vacuolar part			1	1	1	4.3	26.718	0	2	4.41434
Dcaf8	DDB1- and CUL4-associated factor 8	Q5U2M6	22.4417	21.7848	17.2	26.2081	24.3221	25.38	25.4337	25.5373	23.7773	17.2	17.2	17.2	3.92146	cell part;CUL4 RING ubiquitin ligase complex;cullin-RING ubiquitin ligase complex;cytoplasm;intracellular membrane-bounded organelle;intracellular organelle;intracellular part;macromolecular complex;membrane-bounded organelle;nucleus;organelle;protein complex;ubiquitin ligase complex			4	4	4	7.4	66.155	0	9	4.39022
Asph		Q5U2Q8	17.2	17.2	17.2	23.4977	23.9587	23.023	17.2	17.2	17.2	17.2	17.2	17.2	4.69627	cell part;membrane			1	1	1	8.7	22.634	0	2	4.008
Psmd3		Q5U2S7	27.8212	27.3388	27.1854	30.9091	30.7592	30.5377	26.4036	27.1715	26.2488	25.0874	25.0156	24.9337	5.9858	cell part;cytoplasm;extracellular membrane-bounded organelle;extracellular organelle;extracellular region part;extracellular vesicular exosome;intracellular organelle part;intracellular part;macromolecular complex;membrane;membrane-bounded organelle;membrane-bounded vesicle;nuclear part;nucleoplasm;organelle;organelle part;proteasome regulatory particle, lid subcomplex;protein complex;vesicle	enzyme regulator activity	Proteasome	20	20	20	41.3	60.687	0	104	4.03983
Bag3		Q5U2U8	28.328	28.5268	27.5436	30.4126	29.5455	29.9897	28.9006	29.4564	28.1174	26.6258	26.7327	25.9588	3.27939	cell part;cell projection;contractile fiber part;cytoplasmic part;cytosol;intracellular part;membrane;neuron projection;organelle part;plasma membrane;Z disc	binding;protein binding;protein complex binding		15	15	15	32.8	61.49	0	101	2.14983
Emc3	ER membrane protein complex subunit 3	Q5U2V8	17.2	17.2	17.2	23.2443	23.3041	23.2057	17.2	24.4899	17.2	17.2	17.2	17.2	8.52296	cell part;ER membrane protein complex;integral to membrane;intrinsic to membrane;macromolecular complex;membrane part;protein complex			2	2	2	10.3	29.98	0.0056711	1	4.55465
Sun1		Q5U2W0	17.2	17.2	17.2	26.1087	24.8954	25.9952	17.2	17.2	17.2	17.2	17.2	17.2	4.58823	acrosomal membrane;cell part;cytoplasmic part;cytoplasmic vesicle membrane;cytoplasmic vesicle part;integral to membrane;integral to nuclear inner membrane;integral to organelle membrane;intracellular organelle part;intracellular part;intrinsic to membrane;intrinsic to nuclear inner membrane;intrinsic to organelle membrane;macromolecular complex;membrane;membrane part;nuclear membrane part;nuclea…			4	4	4	5.5	84.788	0	9	5.01888
Timm21	Mitochondrial import inner membrane translocase subunit Tim21	Q5U2X7	25.8428	27.0851	26.8405	25.8093	25.708	25.9591	24.3363	24.8926	24.1742	21.9163	23.6893	23.7302	1.96719	cell part;cytoplasmic part;integral to membrane;intracellular organelle part;intracellular part;intrinsic to membrane;macromolecular complex;membrane part;mitochondrial inner membrane presequence translocase complex;mitochondrial membrane part;mitochondrial part;organelle part;protein complex			4	4	4	13.9	27.876	0	17	1.42637
Nfkb2		Q5U2Z4	24.0269	22.8922	23.8447	23.5045	24.2087	24.7993	24.2361	25.0939	24.2028	17.2	22.5371	17.2	1.33608	cell part;cytoplasmic part;cytosol;I-kappaB/NF-kappaB complex;intracellular membrane-bounded organelle;intracellular organelle;intracellular organelle part;intracellular part;macromolecular complex;membrane-bounded organelle;nuclear part;nucleoplasm;nucleus;organelle;organelle part;protein complex	binding;chromatin binding;DNA binding;nucleic acid binding;nucleic acid binding transcription factor activity;regulatory region DNA binding;regulatory region nucleic acid binding;RNA polymerase II regulatory region DNA binding;RNA polymerase II regulatory region sequence-specific DNA binding;sequence-specific DNA binding;sequence-specific DNA binding RNA polymerase II transcription factor activit…	MAPK signaling pathway;Osteoclast differentiation;Pathways in cancer	3	3	3	4.8	96.738	0	5	1.66512
Ankrd13a		Q5U313	23.8412	23.9255	24.3151	24.071	25.1222	24.5417	17.2	17.2	17.2	17.2	17.2	21.6183	1.76584	cell part;membrane;plasma membrane			5	5	5	11	67.319	0	5	2.10625
Bri3bp		Q5U3Z5	17.2	17.2	17.2	26.6679	26.818	26.0116	17.2	17.2	17.2	17.2	17.2	17.2	5.52271	cell part;cytoplasmic part;intracellular membrane-bounded organelle;intracellular organelle;intracellular part;membrane-bounded organelle;mitochondrion;organelle			3	3	3	10.7	28.316	0	8	6.00879
Stom		Q5XI04	25.9259	27.2912	27.6621	26.4547	26.4094	25.9908	21.4869	22.3727	22.5951	17.2	22.4859	17.2	1.84293	blood microparticle;cell part;cytoplasm;cytoskeleton;extracellular membrane-bounded organelle;extracellular organelle;extracellular region part;extracellular vesicular exosome;integral to membrane;integral to plasma membrane;intracellular non-membrane-bounded organelle;intracellular organelle;intracellular part;intrinsic to membrane;intrinsic to plasma membrane;membrane part;membrane raft;membran…			7	7	7	28.2	31.378	0	27	2.3868
Ppp2r1a		Q5XI34	29.2417	30.0552	29.8827	30.8036	30.8537	30.6519	31.6866	31.7173	30.2837	28.1194	29.1166	28.5452	2.74361	cell part;chromosomal part;chromosome, centromeric region;cytoplasmic part;cytosol;extracellular membrane-bounded organelle;extracellular organelle;extracellular region part;extracellular vesicular exosome;intracellular organelle part;intracellular part;macromolecular complex;membrane-bounded organelle;membrane-bounded vesicle;organelle;organelle part;protein complex;protein phosphatase type 2A c…	antigen binding;binding;catalytic activity;hydrolase activity;hydrolase activity, acting on ester bonds;phosphatase activity;phosphoprotein phosphatase activity;phosphoric ester hydrolase activity;protein serine/threonine phosphatase activity	Cell cycle - yeast;Chagas disease (American trypanosomiasis);Hepatitis C;Long-term depression;Meiosis - yeast;mRNA surveillance pathway;Oocyte meiosis;TGF-beta signaling pathway;Tight junction;Wnt signaling pathway	18	18	15	32.8	65.322	0	233	1.36412
[truncated: 74 more rows]

## Sheet: 3A2_signInteractors_S0ttest
Log2 FoldChange 3A2_mCherry	Gene names	Protein names	Protein UniProt ID	2A2_1	2A2_2	2A2_3	3A1_1	3A1_2	3A1_3	3A2_1	3A2_2	3A2_3	mCh_1	mCh_2	mCh_3	p-value 3A2_mCherry (-log, Student's T-test)	GOCC name	GOMF name	KEGG name	Peptides	Razor + unique peptides	Unique peptides	Sequence coverage [%]	Mol. weight [kDa]	Q-value	MS/MS Count	Student's T-test Test statistic 3A2_mCherry
[truncated: 139 more rows]
