# Supplementary material for: Integrated Proteomics Unveils Nuclear PDE3A2 as a Regulator of Cardiac Myocyte Hypertrophy
Source: Circ Res. 2023 Mar 8;132(7):828–48. doi: 10.1161/CIRCRESAHA.122.321448 (PMC10045983; doi:10.1161/CIRCRESAHA.122.321448)
Supplement: Supplementary file 3 [file res-132-828-s003.xlsx]

## Sheet: PDE3A1 - interactome
#term ID	term description	observed gene count	background gene count	strength	false discovery rate	matching proteins in your network (IDs)	matching proteins in your network (labels)
GO:0005634	Nucleus	107	6330	0.5	9.91e-43	10090.ENSMUSP00000001042,10090.ENSMUSP00000001460,10090.ENSMUSP00000003912,10090.ENSMUSP00000004206,10090.ENSMUSP00000005923,10090.ENSMUSP00000007130,10090.ENSMUSP00000008733,10090.ENSMUSP00000008812,10090.ENSMUSP00000011492,10090.ENSMUSP00000014421,10090.ENSMUSP00000014913,10090.ENSMUSP00000015800,10090.ENSMUSP00000016081,10090.ENSMUSP00000018430,10090.ENSMUSP00000018470,10090.ENSMUSP00000018506…	Ilf2,Snd1,Calr,Eif3g,Psmb4,Ctnnb1,Dnajb6,Rps18,Acad9,Ankrd17,Psmb1,Hspa8,H2afy,Psmb6,Ywhab,Kpna2,Dpep1,Atp2b1,Hspa4,Psmc5,Psma6,Actn1,Psmc1,Sorbs3,Psmb5,Emc2,Ppil2,Bag6,Smad4,Ddb1,Eif3a,Psmd13,Ifitm3,Atf6,Rabgap1l,Psmb7,Psma7,Ogfr,Lmna,Psmb2,Psmc2,Tesc,Psma1,Nono,Dnaja2,Psma4,Hspb8,Dhx9,Pbxip1,Supt16,Smc1a,Mybbp1a,Psme4,Rps27l,Bag5,Amfr,Nfib,Dnaja3,Dlg1,Ilf3,Actn4,Strap,Chchd3,Psmc3,Dcaf8,H2afj,P…
GO:0043231	Intracellular membrane-bounded organelle	113	9507	0.35	5.08e-33	10090.ENSMUSP00000000001,10090.ENSMUSP00000001042,10090.ENSMUSP00000001460,10090.ENSMUSP00000003912,10090.ENSMUSP00000004206,10090.ENSMUSP00000005923,10090.ENSMUSP00000007130,10090.ENSMUSP00000008733,10090.ENSMUSP00000008812,10090.ENSMUSP00000011492,10090.ENSMUSP00000014421,10090.ENSMUSP00000014750,10090.ENSMUSP00000014913,10090.ENSMUSP00000015800,10090.ENSMUSP00000016081,10090.ENSMUSP00000018430…	Gnai3,Ilf2,Snd1,Calr,Eif3g,Psmb4,Ctnnb1,Dnajb6,Rps18,Acad9,Ankrd17,Slc25a11,Psmb1,Hspa8,H2afy,Psmb6,Ywhab,Kpna2,Dpep1,Atp2b1,Hspa4,Psmc5,Psma6,Actn1,Psmc1,Sorbs3,Psmb5,Emc2,Ppil2,Bag6,Smad4,Ddb1,Eif3a,Atp5b,Psmd13,Ifitm3,Atf6,Rabgap1l,Psmb7,Psma7,Ogfr,Lmna,Psmb2,Psmc2,Tesc,Psma1,Gpc4,Nono,Dnaja2,Psma4,Hspb8,Dhx9,Pbxip1,Supt16,Smc1a,Mybbp1a,Psme4,Rps27l,Bag5,Amfr,Nfib,Dnaja3,Dlg1,Ilf3,Actn4,Strap,…
GO:0000502	Proteasome complex	22	63	1.82	4.44e-29	10090.ENSMUSP00000005923,10090.ENSMUSP00000014913,10090.ENSMUSP00000017572,10090.ENSMUSP00000018430,10090.ENSMUSP00000021049,10090.ENSMUSP00000021412,10090.ENSMUSP00000021595,10090.ENSMUSP00000022803,10090.ENSMUSP00000026560,10090.ENSMUSP00000028083,10090.ENSMUSP00000028278,10090.ENSMUSP00000029082,10090.ENSMUSP00000030642,10090.ENSMUSP00000030769,10090.ENSMUSP00000033008,10090.ENSMUSP00000034848…	Psmb4,Psmb1,Psmd11,Psmb6,Psmc5,Psma6,Psmc1,Psmb5,Psmd13,Psmb7,Psmd14,Psma7,Psmb2,Psmc2,Psma1,Psma4,Psme4,Psmc3,Psma5,Psmb3,Psma3,Psma2
GO:0005829	Cytosol	71	3573	0.57	7.31e-25	10090.ENSMUSP00000001460,10090.ENSMUSP00000003912,10090.ENSMUSP00000004206,10090.ENSMUSP00000005923,10090.ENSMUSP00000007130,10090.ENSMUSP00000008733,10090.ENSMUSP00000008812,10090.ENSMUSP00000014913,10090.ENSMUSP00000015800,10090.ENSMUSP00000018430,10090.ENSMUSP00000018470,10090.ENSMUSP00000018506,10090.ENSMUSP00000020630,10090.ENSMUSP00000021049,10090.ENSMUSP00000021412,10090.ENSMUSP00000021595…	Snd1,Calr,Eif3g,Psmb4,Ctnnb1,Dnajb6,Rps18,Psmb1,Hspa8,Psmb6,Ywhab,Kpna2,Hspa4,Psmc5,Psma6,Psmc1,Psmb5,Bag6,Smad4,Eif3a,Psmd13,Psmb7,Psmd14,Psma7,Lmna,Psmb2,Psmc2,Tesc,Psma1,Dnaja2,Psma4,Hspb8,Smc1a,Psme4,Rps27l,Bag5,Amfr,Dnaja3,Dlg1,Actn4,Strap,Dcaf8,Npm1,Cand2,Fbxw11,Hist3h2ba,C1qbp,Ybx1,Rpl15,Hspa2,Gpx1,Rplp0,Psma5,Plscr1,Nr3c1,Ubr4,Igf2bp2,Psmb3,Rpl23a,Myo1c,Hnrnpab,Calm1,Nfkb2,Hnrnpa2b1,Rpl22…
GO:0005622	Intracellular	115	12596	0.24	2.94e-23	10090.ENSMUSP00000000001,10090.ENSMUSP00000001042,10090.ENSMUSP00000001460,10090.ENSMUSP00000003912,10090.ENSMUSP00000004206,10090.ENSMUSP00000005923,10090.ENSMUSP00000007130,10090.ENSMUSP00000008733,10090.ENSMUSP00000008812,10090.ENSMUSP00000011492,10090.ENSMUSP00000014421,10090.ENSMUSP00000014750,10090.ENSMUSP00000014913,10090.ENSMUSP00000015800,10090.ENSMUSP00000016081,10090.ENSMUSP00000017572…	Gnai3,Ilf2,Snd1,Calr,Eif3g,Psmb4,Ctnnb1,Dnajb6,Rps18,Acad9,Ankrd17,Slc25a11,Psmb1,Hspa8,H2afy,Psmd11,Psmb6,Ywhab,Kpna2,Dpep1,Atp2b1,Hspa4,Psmc5,Psma6,Actn1,Psmc1,Sorbs3,Psmb5,Emc2,Ppil2,Bag6,Smad4,Ddb1,Eif3a,Atp5b,Psmd13,Ifitm3,Atf6,Rabgap1l,Psmb7,Psmd14,Psma7,Ogfr,Lmna,Psmb2,Psmc2,Tesc,Psma1,Gpc4,Nono,Dnaja2,Psma4,Hspb8,Dhx9,Pbxip1,Supt16,Smc1a,Mybbp1a,Psme4,Rps27l,Bag5,Amfr,Nfib,Dnaja3,Dlg1,Ilf…
GO:0005839	Proteasome core complex	14	19	2.14	6.77e-22	10090.ENSMUSP00000005923,10090.ENSMUSP00000014913,10090.ENSMUSP00000018430,10090.ENSMUSP00000021412,10090.ENSMUSP00000022803,10090.ENSMUSP00000028083,10090.ENSMUSP00000029082,10090.ENSMUSP00000030642,10090.ENSMUSP00000033008,10090.ENSMUSP00000034848,10090.ENSMUSP00000088057,10090.ENSMUSP00000099436,10090.ENSMUSP00000125548,10090.ENSMUSP00000129767	Psmb4,Psmb1,Psmb6,Psma6,Psmb5,Psmb7,Psma7,Psmb2,Psma1,Psma4,Psma5,Psmb3,Psma3,Psma2
GO:0032991	Protein-containing complex	77	4895	0.47	1.6e-21	10090.ENSMUSP00000000001,10090.ENSMUSP00000001042,10090.ENSMUSP00000001460,10090.ENSMUSP00000003912,10090.ENSMUSP00000004206,10090.ENSMUSP00000005923,10090.ENSMUSP00000007130,10090.ENSMUSP00000008812,10090.ENSMUSP00000014913,10090.ENSMUSP00000015800,10090.ENSMUSP00000016081,10090.ENSMUSP00000017572,10090.ENSMUSP00000018430,10090.ENSMUSP00000018470,10090.ENSMUSP00000021049,10090.ENSMUSP00000021412…	Gnai3,Ilf2,Snd1,Calr,Eif3g,Psmb4,Ctnnb1,Rps18,Psmb1,Hspa8,H2afy,Psmd11,Psmb6,Ywhab,Psmc5,Psma6,Psmc1,Psmb5,Emc2,Bag6,Smad4,Ddb1,Eif3a,Atp5b,Psmd13,Ifitm3,Psmb7,Psmd14,Psma7,Psmb2,Psmc2,Psma1,Nono,Psma4,Hspb8,Dhx9,Supt16,Smc1a,Mybbp1a,Psme4,Rps27l,Amfr,Dlg1,Ilf3,Actn4,Strap,Chchd3,Psmc3,Dcaf8,H2afj,Npm1,Fbxw11,Hist3h2ba,Ybx1,Rpl15,Hspa2,Rplp0,Psma5,Hist2h2ac,Nr3c1,Psmb3,Rpl23a,Myo1c,Hnrnpab,Rbm39,…
GO:0031981	Nuclear lumen	66	3771	0.52	1.56e-19	10090.ENSMUSP00000001042,10090.ENSMUSP00000005923,10090.ENSMUSP00000007130,10090.ENSMUSP00000008733,10090.ENSMUSP00000014421,10090.ENSMUSP00000014913,10090.ENSMUSP00000015800,10090.ENSMUSP00000016081,10090.ENSMUSP00000018430,10090.ENSMUSP00000018506,10090.ENSMUSP00000019422,10090.ENSMUSP00000020107,10090.ENSMUSP00000021049,10090.ENSMUSP00000021412,10090.ENSMUSP00000021595,10090.ENSMUSP00000022803…	Ilf2,Psmb4,Ctnnb1,Dnajb6,Ankrd17,Psmb1,Hspa8,H2afy,Psmb6,Kpna2,Dpep1,Atp2b1,Psmc5,Psma6,Psmc1,Psmb5,Ppil2,Bag6,Smad4,Ddb1,Eif3a,Psmb7,Psma7,Lmna,Psmb2,Tesc,Psma1,Nono,Psma4,Hspb8,Dhx9,Supt16,Smc1a,Mybbp1a,Psme4,Nfib,Ilf3,Actn4,Dcaf8,H2afj,Npm1,Hist3h2ba,C1qbp,Hspa2,Cenpb,Psma5,Hist2h2ac,Plscr1,Hnrnpul2,Nr3c1,Ubr4,Psmb3,Kpna6,Myo1c,Hnrnpab,Rbm39,Calm1,Nfkb2,Hnrnpa2b1,Usp7,Tra2b,Psma3,Matr3,Psma2,U…
GO:0070013	Intracellular organelle lumen	70	4279	0.49	1.56e-19	10090.ENSMUSP00000001042,10090.ENSMUSP00000003912,10090.ENSMUSP00000005923,10090.ENSMUSP00000007130,10090.ENSMUSP00000008733,10090.ENSMUSP00000014421,10090.ENSMUSP00000014913,10090.ENSMUSP00000015800,10090.ENSMUSP00000016081,10090.ENSMUSP00000018430,10090.ENSMUSP00000018506,10090.ENSMUSP00000019422,10090.ENSMUSP00000020107,10090.ENSMUSP00000021049,10090.ENSMUSP00000021412,10090.ENSMUSP00000021595…	Ilf2,Calr,Psmb4,Ctnnb1,Dnajb6,Ankrd17,Psmb1,Hspa8,H2afy,Psmb6,Kpna2,Dpep1,Atp2b1,Psmc5,Psma6,Psmc1,Psmb5,Ppil2,Bag6,Smad4,Ddb1,Eif3a,Atp5b,Psmb7,Psma7,Lmna,Psmb2,Tesc,Psma1,Gpc4,Nono,Psma4,Hspb8,Dhx9,Supt16,Smc1a,Mybbp1a,Psme4,Nfib,Dnaja3,Ilf3,Actn4,Dcaf8,H2afj,Npm1,Hist3h2ba,C1qbp,Hspa2,Cenpb,Psma5,Hist2h2ac,Plscr1,Hnrnpul2,Nr3c1,Ubr4,Psmb3,Kpna6,Myo1c,Hnrnpab,Rbm39,Calm1,Nfkb2,Hnrnpa2b1,Usp7,Tr…
GO:0005737	Cytoplasm	101	10283	0.27	4.28e-17	10090.ENSMUSP00000000001,10090.ENSMUSP00000001042,10090.ENSMUSP00000001460,10090.ENSMUSP00000003912,10090.ENSMUSP00000004206,10090.ENSMUSP00000005923,10090.ENSMUSP00000007130,10090.ENSMUSP00000008733,10090.ENSMUSP00000008812,10090.ENSMUSP00000011492,10090.ENSMUSP00000014421,10090.ENSMUSP00000014750,10090.ENSMUSP00000014913,10090.ENSMUSP00000015800,10090.ENSMUSP00000018430,10090.ENSMUSP00000018470…	Gnai3,Ilf2,Snd1,Calr,Eif3g,Psmb4,Ctnnb1,Dnajb6,Rps18,Acad9,Ankrd17,Slc25a11,Psmb1,Hspa8,Psmb6,Ywhab,Kpna2,Hspa4,Psmc5,Psma6,Actn1,Psmc1,Sorbs3,Psmb5,Emc2,Ppil2,Bag6,Smad4,Ddb1,Eif3a,Atp5b,Psmd13,Ifitm3,Atf6,Rabgap1l,Psmb7,Psmd14,Psma7,Ogfr,Lmna,Psmb2,Psmc2,Tesc,Psma1,Gpc4,Dnaja2,Psma4,Hspb8,Dhx9,Pbxip1,Smc1a,Mybbp1a,Psme4,Rps27l,Bag5,Amfr,Dnaja3,Dlg1,Ilf3,Actn4,Strap,Atad1,Chchd3,Psmc3,Dcaf8,Preb…
GO:0005654	Nucleoplasm	58	3261	0.53	1.07e-16	10090.ENSMUSP00000001042,10090.ENSMUSP00000005923,10090.ENSMUSP00000008733,10090.ENSMUSP00000014421,10090.ENSMUSP00000014913,10090.ENSMUSP00000016081,10090.ENSMUSP00000018430,10090.ENSMUSP00000018506,10090.ENSMUSP00000019422,10090.ENSMUSP00000020107,10090.ENSMUSP00000021049,10090.ENSMUSP00000021412,10090.ENSMUSP00000021595,10090.ENSMUSP00000022803,10090.ENSMUSP00000023455,10090.ENSMUSP00000025250…	Ilf2,Psmb4,Dnajb6,Ankrd17,Psmb1,H2afy,Psmb6,Kpna2,Dpep1,Atp2b1,Psmc5,Psma6,Psmc1,Psmb5,Ppil2,Bag6,Smad4,Ddb1,Eif3a,Psmb7,Psma7,Lmna,Psmb2,Tesc,Psma1,Nono,Psma4,Hspb8,Dhx9,Supt16,Smc1a,Psme4,Nfib,Ilf3,Actn4,Dcaf8,Npm1,Hist3h2ba,Hspa2,Cenpb,Psma5,Plscr1,Hnrnpul2,Nr3c1,Ubr4,Psmb3,Kpna6,Myo1c,Hnrnpab,Rbm39,Calm1,Nfkb2,Hnrnpa2b1,Usp7,Tra2b,Psma3,Psma2,Hnrnpl
GO:0043232	Intracellular non-membrane-bounded organelle	62	4035	0.46	3.95e-15	10090.ENSMUSP00000000001,10090.ENSMUSP00000001042,10090.ENSMUSP00000007130,10090.ENSMUSP00000008733,10090.ENSMUSP00000008812,10090.ENSMUSP00000014421,10090.ENSMUSP00000015800,10090.ENSMUSP00000016081,10090.ENSMUSP00000018506,10090.ENSMUSP00000020630,10090.ENSMUSP00000021412,10090.ENSMUSP00000021554,10090.ENSMUSP00000022682,10090.ENSMUSP00000022803,10090.ENSMUSP00000025393,10090.ENSMUSP00000025955…	Gnai3,Ilf2,Ctnnb1,Dnajb6,Rps18,Ankrd17,Hspa8,H2afy,Kpna2,Hspa4,Psma6,Actn1,Sorbs3,Psmb5,Smad4,Eif3a,Atp5b,Lmna,Psmc2,Psma1,Nono,Psma4,Dhx9,Pbxip1,Supt16,Smc1a,Mybbp1a,Rps27l,Nfib,Dnaja3,Dlg1,Ilf3,Actn4,Psmc3,H2afj,Npm1,Fbxw11,Hist3h2ba,C1qbp,Ybx1,Rpl15,Hspa2,Rplp0,Cenpb,Hist2h2ac,Plscr1,Nr3c1,Ubr4,Igf2bp2,Rpl23a,Myo1c,Rbm39,Calm1,Hnrnpa3,Mx1,Hnrnpa2b1,Rpl22,Usp7,Zyx,Psma2,Ubtf,Hnrnpl
GO:0110165	Cellular anatomical entity	114	15632	0.14	5.78e-12	10090.ENSMUSP00000000001,10090.ENSMUSP00000001042,10090.ENSMUSP00000001460,10090.ENSMUSP00000003912,10090.ENSMUSP00000004206,10090.ENSMUSP00000005923,10090.ENSMUSP00000007130,10090.ENSMUSP00000008733,10090.ENSMUSP00000008812,10090.ENSMUSP00000011492,10090.ENSMUSP00000014421,10090.ENSMUSP00000014750,10090.ENSMUSP00000014913,10090.ENSMUSP00000015800,10090.ENSMUSP00000016081,10090.ENSMUSP00000018430…	Gnai3,Ilf2,Snd1,Calr,Eif3g,Psmb4,Ctnnb1,Dnajb6,Rps18,Acad9,Ankrd17,Slc25a11,Psmb1,Hspa8,H2afy,Psmb6,Ywhab,Kpna2,Dpep1,Atp2b1,Hspa4,Psmc5,Psma6,Actn1,Psmc1,Sorbs3,Psmb5,Emc2,Ppil2,Bag6,Smad4,Ddb1,Eif3a,Atp5b,Psmd13,Ifitm3,Atf6,Rabgap1l,Psmb7,Psmd14,Psma7,Ogfr,Lmna,Psmb2,Psmc2,Tesc,Psma1,Gpc4,Nono,Dnaja2,Psma4,Hspb8,Dhx9,Pbxip1,Supt16,Smc1a,Mybbp1a,Psme4,Rps27l,Bag5,Amfr,Nfib,Dnaja3,Dlg1,Ilf3,Actn4…
GO:0019773	Proteasome core complex, alpha-subunit complex	7	8	2.22	4.56e-11	10090.ENSMUSP00000021412,10090.ENSMUSP00000029082,10090.ENSMUSP00000033008,10090.ENSMUSP00000034848,10090.ENSMUSP00000088057,10090.ENSMUSP00000125548,10090.ENSMUSP00000129767	Psma6,Psma7,Psma1,Psma4,Psma5,Psma3,Psma2
GO:1902494	Catalytic complex	31	1280	0.66	6.3e-11	10090.ENSMUSP00000000001,10090.ENSMUSP00000005923,10090.ENSMUSP00000014913,10090.ENSMUSP00000017572,10090.ENSMUSP00000018430,10090.ENSMUSP00000021049,10090.ENSMUSP00000021412,10090.ENSMUSP00000021595,10090.ENSMUSP00000022803,10090.ENSMUSP00000025649,10090.ENSMUSP00000026560,10090.ENSMUSP00000028083,10090.ENSMUSP00000028278,10090.ENSMUSP00000029082,10090.ENSMUSP00000030642,10090.ENSMUSP00000030769…	Gnai3,Psmb4,Psmb1,Psmd11,Psmb6,Psmc5,Psma6,Psmc1,Psmb5,Ddb1,Psmd13,Psmb7,Psmd14,Psma7,Psmb2,Psmc2,Psma1,Psma4,Dhx9,Psme4,Amfr,Psmc3,Dcaf8,Fbxw11,Psma5,Psmb3,Calm1,Hnrnpa2b1,Rpn2,Psma3,Psma2
GO:1990904	Ribonucleoprotein complex	23	669	0.81	1.04e-10	10090.ENSMUSP00000001042,10090.ENSMUSP00000001460,10090.ENSMUSP00000003912,10090.ENSMUSP00000004206,10090.ENSMUSP00000008812,10090.ENSMUSP00000015800,10090.ENSMUSP00000021412,10090.ENSMUSP00000025955,10090.ENSMUSP00000038135,10090.ENSMUSP00000046016,10090.ENSMUSP00000065770,10090.ENSMUSP00000066068,10090.ENSMUSP00000075067,10090.ENSMUSP00000078589,10090.ENSMUSP00000079163,10090.ENSMUSP00000083705…	Ilf2,Snd1,Calr,Eif3g,Rps18,Hspa8,Psma6,Eif3a,Dhx9,Rps27l,Ilf3,Actn4,Npm1,Ybx1,Rpl15,Rplp0,Rpl23a,Hnrnpab,Hnrnpa3,Hnrnpa2b1,Rpl22,Tra2b,Hnrnpl
GO:0019774	Proteasome core complex, beta-subunit complex	7	11	2.08	1.96e-10	10090.ENSMUSP00000005923,10090.ENSMUSP00000014913,10090.ENSMUSP00000018430,10090.ENSMUSP00000022803,10090.ENSMUSP00000028083,10090.ENSMUSP00000030642,10090.ENSMUSP00000099436	Psmb4,Psmb1,Psmb6,Psmb5,Psmb7,Psmb2,Psmb3
GO:0005838	Proteasome regulatory particle	7	21	1.8	6.71e-09	10090.ENSMUSP00000017572,10090.ENSMUSP00000021049,10090.ENSMUSP00000021595,10090.ENSMUSP00000026560,10090.ENSMUSP00000028278,10090.ENSMUSP00000030769,10090.ENSMUSP00000071054	Psmd11,Psmc5,Psmc1,Psmd13,Psmd14,Psmc2,Psmc3
GO:0099080	Supramolecular complex	26	1160	0.63	2.67e-08	10090.ENSMUSP00000007130,10090.ENSMUSP00000008733,10090.ENSMUSP00000015800,10090.ENSMUSP00000018506,10090.ENSMUSP00000021412,10090.ENSMUSP00000021554,10090.ENSMUSP00000025955,10090.ENSMUSP00000029699,10090.ENSMUSP00000030769,10090.ENSMUSP00000034848,10090.ENSMUSP00000038135,10090.ENSMUSP00000040429,10090.ENSMUSP00000044645,10090.ENSMUSP00000053842,10090.ENSMUSP00000064280,10090.ENSMUSP00000066068…	Ctnnb1,Dnajb6,Hspa8,Kpna2,Psma6,Actn1,Eif3a,Lmna,Psmc2,Psma4,Dhx9,Pbxip1,Smc1a,Dnaja3,Dlg1,Actn4,Psmc3,Ybx1,Rpl15,Rplp0,Myo1c,Calm1,Hnrnpa3,Hnrnpa2b1,Psma2,Hnrnpl
GO:0035770	Ribonucleoprotein granule	12	225	1	2.81e-07	10090.ENSMUSP00000018506,10090.ENSMUSP00000021412,10090.ENSMUSP00000030769,10090.ENSMUSP00000034848,10090.ENSMUSP00000038135,10090.ENSMUSP00000071054,10090.ENSMUSP00000078589,10090.ENSMUSP00000083705,10090.ENSMUSP00000107595,10090.ENSMUSP00000110103,10090.ENSMUSP00000129767,10090.ENSMUSP00000134734	Kpna2,Psma6,Psmc2,Psma4,Dhx9,Psmc3,Ybx1,Rplp0,Hnrnpa3,Hnrnpa2b1,Psma2,Hnrnpl
GO:0045202	Synapse	25	1492	0.5	1.59e-05	10090.ENSMUSP00000007130,10090.ENSMUSP00000008812,10090.ENSMUSP00000015800,10090.ENSMUSP00000018506,10090.ENSMUSP00000020107,10090.ENSMUSP00000021049,10090.ENSMUSP00000021554,10090.ENSMUSP00000025955,10090.ENSMUSP00000029082,10090.ENSMUSP00000030769,10090.ENSMUSP00000033450,10090.ENSMUSP00000053842,10090.ENSMUSP00000064280,10090.ENSMUSP00000069962,10090.ENSMUSP00000077612,10090.ENSMUSP00000083705…	Ctnnb1,Rps18,Hspa8,Kpna2,Atp2b1,Psmc5,Actn1,Eif3a,Psma7,Psmc2,Gpc4,Dnaja3,Dlg1,Atad1,C1qbp,Rplp0,Nr3c1,Hnrnpab,Calm1,Hnrnpa3,Mx1,Hnrnpa2b1,Rpl22,Psma3,Ctbp2
GO:0036464	Cytoplasmic ribonucleoprotein granule	10	214	0.94	1.73e-05	10090.ENSMUSP00000018506,10090.ENSMUSP00000021412,10090.ENSMUSP00000030769,10090.ENSMUSP00000034848,10090.ENSMUSP00000038135,10090.ENSMUSP00000071054,10090.ENSMUSP00000078589,10090.ENSMUSP00000083705,10090.ENSMUSP00000110103,10090.ENSMUSP00000129767	Kpna2,Psma6,Psmc2,Psma4,Dhx9,Psmc3,Ybx1,Rplp0,Hnrnpa2b1,Psma2
GO:0098794	Postsynapse	17	761	0.62	3.72e-05	10090.ENSMUSP00000007130,10090.ENSMUSP00000008812,10090.ENSMUSP00000015800,10090.ENSMUSP00000018506,10090.ENSMUSP00000021049,10090.ENSMUSP00000021554,10090.ENSMUSP00000025955,10090.ENSMUSP00000029082,10090.ENSMUSP00000030769,10090.ENSMUSP00000053842,10090.ENSMUSP00000064280,10090.ENSMUSP00000069962,10090.ENSMUSP00000083705,10090.ENSMUSP00000095199,10090.ENSMUSP00000107595,10090.ENSMUSP00000109397…	Ctnnb1,Rps18,Hspa8,Kpna2,Psmc5,Actn1,Eif3a,Psma7,Psmc2,Dnaja3,Dlg1,Atad1,Rplp0,Nr3c1,Hnrnpa3,Mx1,Hnrnpa2b1
GO:0030054	Cell junction	29	2050	0.43	4.38e-05	10090.ENSMUSP00000007130,10090.ENSMUSP00000008812,10090.ENSMUSP00000015800,10090.ENSMUSP00000018506,10090.ENSMUSP00000019422,10090.ENSMUSP00000020107,10090.ENSMUSP00000021049,10090.ENSMUSP00000021554,10090.ENSMUSP00000022682,10090.ENSMUSP00000025955,10090.ENSMUSP00000029082,10090.ENSMUSP00000030769,10090.ENSMUSP00000033450,10090.ENSMUSP00000053842,10090.ENSMUSP00000064280,10090.ENSMUSP00000066068…	Ctnnb1,Rps18,Hspa8,Kpna2,Dpep1,Atp2b1,Psmc5,Actn1,Sorbs3,Eif3a,Psma7,Psmc2,Gpc4,Dnaja3,Dlg1,Actn4,Atad1,C1qbp,Rplp0,Nr3c1,Hnrnpab,Calm1,Hnrnpa3,Mx1,Hnrnpa2b1,Rpl22,Psma3,Zyx,Ctbp2
GO:0048471	Perinuclear region of cytoplasm	17	775	0.62	4.48e-05	10090.ENSMUSP00000003912,10090.ENSMUSP00000004206,10090.ENSMUSP00000007130,10090.ENSMUSP00000008733,10090.ENSMUSP00000015800,10090.ENSMUSP00000018470,10090.ENSMUSP00000029699,10090.ENSMUSP00000051049,10090.ENSMUSP00000052258,10090.ENSMUSP00000064280,10090.ENSMUSP00000066068,10090.ENSMUSP00000071054,10090.ENSMUSP00000078589,10090.ENSMUSP00000091318,10090.ENSMUSP00000109397,10090.ENSMUSP00000124846…	Calr,Eif3g,Ctnnb1,Dnajb6,Hspa8,Ywhab,Lmna,Bag5,Amfr,Dlg1,Actn4,Psmc3,Ybx1,Plscr1,Mx1,Tra2b,Hnrnpl
GO:0008540	Proteasome regulatory particle, base subcomplex	4	11	1.84	4.66e-05	10090.ENSMUSP00000021049,10090.ENSMUSP00000021595,10090.ENSMUSP00000030769,10090.ENSMUSP00000071054	Psmc5,Psmc1,Psmc2,Psmc3
GO:0016363	Nuclear matrix	7	107	1.09	0.00012	10090.ENSMUSP00000021412,10090.ENSMUSP00000029699,10090.ENSMUSP00000033673,10090.ENSMUSP00000044645,10090.ENSMUSP00000075067,10090.ENSMUSP00000110103,10090.ENSMUSP00000125761	Psma6,Lmna,Nono,Smc1a,Npm1,Hnrnpa2b1,Matr3
GO:0005856	Cytoskeleton	28	2060	0.41	0.00014	10090.ENSMUSP00000000001,10090.ENSMUSP00000007130,10090.ENSMUSP00000015800,10090.ENSMUSP00000016081,10090.ENSMUSP00000021554,10090.ENSMUSP00000022682,10090.ENSMUSP00000022803,10090.ENSMUSP00000025393,10090.ENSMUSP00000025955,10090.ENSMUSP00000029699,10090.ENSMUSP00000033008,10090.ENSMUSP00000038135,10090.ENSMUSP00000040429,10090.ENSMUSP00000044645,10090.ENSMUSP00000053842,10090.ENSMUSP00000064280…	Gnai3,Ctnnb1,Hspa8,H2afy,Actn1,Sorbs3,Psmb5,Smad4,Eif3a,Lmna,Psma1,Dhx9,Pbxip1,Smc1a,Dnaja3,Dlg1,Actn4,Npm1,Fbxw11,Hspa2,Nr3c1,Ubr4,Igf2bp2,Myo1c,Rbm39,Calm1,Mx1,Zyx
GO:0015630	Microtubule cytoskeleton	20	1190	0.5	0.00023	10090.ENSMUSP00000000001,10090.ENSMUSP00000007130,10090.ENSMUSP00000015800,10090.ENSMUSP00000016081,10090.ENSMUSP00000022803,10090.ENSMUSP00000025393,10090.ENSMUSP00000025955,10090.ENSMUSP00000033008,10090.ENSMUSP00000038135,10090.ENSMUSP00000040429,10090.ENSMUSP00000044645,10090.ENSMUSP00000064280,10090.ENSMUSP00000075067,10090.ENSMUSP00000075721,10090.ENSMUSP00000079306,10090.ENSMUSP00000095199…	Gnai3,Ctnnb1,Hspa8,H2afy,Psmb5,Smad4,Eif3a,Psma1,Dhx9,Pbxip1,Smc1a,Dlg1,Npm1,Fbxw11,Hspa2,Nr3c1,Ubr4,Rbm39,Calm1,Mx1
GO:0098978	Glutamatergic synapse	12	501	0.65	0.00075	10090.ENSMUSP00000015800,10090.ENSMUSP00000018506,10090.ENSMUSP00000020107,10090.ENSMUSP00000021554,10090.ENSMUSP00000033450,10090.ENSMUSP00000064280,10090.ENSMUSP00000069962,10090.ENSMUSP00000077612,10090.ENSMUSP00000095199,10090.ENSMUSP00000110103,10090.ENSMUSP00000118787,10090.ENSMUSP00000130294	Hspa8,Kpna2,Atp2b1,Actn1,Gpc4,Dlg1,Atad1,C1qbp,Nr3c1,Hnrnpa2b1,Rpl22,Ctbp2
GO:0022626	Cytosolic ribosome	6	99	1.06	0.00083	10090.ENSMUSP00000008812,10090.ENSMUSP00000046016,10090.ENSMUSP00000079163,10090.ENSMUSP00000083705,10090.ENSMUSP00000099541,10090.ENSMUSP00000118787	Rps18,Rps27l,Rpl15,Rplp0,Rpl23a,Rpl22
GO:0005840	Ribosome	8	213	0.85	0.00093	10090.ENSMUSP00000008812,10090.ENSMUSP00000038135,10090.ENSMUSP00000046016,10090.ENSMUSP00000075067,10090.ENSMUSP00000079163,10090.ENSMUSP00000083705,10090.ENSMUSP00000099541,10090.ENSMUSP00000118787	Rps18,Dhx9,Rps27l,Npm1,Rpl15,Rplp0,Rpl23a,Rpl22
GO:0008541	Proteasome regulatory particle, lid subcomplex	3	8	1.85	0.00093	10090.ENSMUSP00000017572,10090.ENSMUSP00000026560,10090.ENSMUSP00000028278	Psmd11,Psmd13,Psmd14
GO:0005815	Microtubule organizing center	14	753	0.54	0.0021	10090.ENSMUSP00000000001,10090.ENSMUSP00000007130,10090.ENSMUSP00000016081,10090.ENSMUSP00000022803,10090.ENSMUSP00000025393,10090.ENSMUSP00000025955,10090.ENSMUSP00000033008,10090.ENSMUSP00000038135,10090.ENSMUSP00000075067,10090.ENSMUSP00000075721,10090.ENSMUSP00000095199,10090.ENSMUSP00000095433,10090.ENSMUSP00000105216,10090.ENSMUSP00000105709	Gnai3,Ctnnb1,H2afy,Psmb5,Smad4,Eif3a,Psma1,Dhx9,Npm1,Fbxw11,Nr3c1,Ubr4,Rbm39,Calm1
GO:0005813	Centrosome	12	567	0.6	0.0022	10090.ENSMUSP00000000001,10090.ENSMUSP00000007130,10090.ENSMUSP00000016081,10090.ENSMUSP00000022803,10090.ENSMUSP00000025393,10090.ENSMUSP00000033008,10090.ENSMUSP00000038135,10090.ENSMUSP00000075067,10090.ENSMUSP00000075721,10090.ENSMUSP00000095433,10090.ENSMUSP00000105216,10090.ENSMUSP00000105709	Gnai3,Ctnnb1,H2afy,Psmb5,Smad4,Psma1,Dhx9,Npm1,Fbxw11,Ubr4,Rbm39,Calm1
GO:0044391	Ribosomal subunit	7	181	0.86	0.0024	10090.ENSMUSP00000008812,10090.ENSMUSP00000046016,10090.ENSMUSP00000075067,10090.ENSMUSP00000079163,10090.ENSMUSP00000083705,10090.ENSMUSP00000099541,10090.ENSMUSP00000118787	Rps18,Rps27l,Npm1,Rpl15,Rplp0,Rpl23a,Rpl22
GO:0000932	P-body	5	78	1.08	0.0028	10090.ENSMUSP00000021412,10090.ENSMUSP00000030769,10090.ENSMUSP00000034848,10090.ENSMUSP00000071054,10090.ENSMUSP00000129767	Psma6,Psmc2,Psma4,Psmc3,Psma2
GO:0099522	Region of cytosol	4	40	1.28	0.003	10090.ENSMUSP00000015800,10090.ENSMUSP00000104731,10090.ENSMUSP00000110103,10090.ENSMUSP00000130294	Hspa8,Hnrnpab,Hnrnpa2b1,Ctbp2
GO:0070062	Extracellular exosome	5	81	1.07	0.0032	10090.ENSMUSP00000015800,10090.ENSMUSP00000020630,10090.ENSMUSP00000025250,10090.ENSMUSP00000078589,10090.ENSMUSP00000110103	Hspa8,Hspa4,Bag6,Ybx1,Hnrnpa2b1
GO:1990124	Messenger ribonucleoprotein complex	3	14	1.61	0.0032	10090.ENSMUSP00000015800,10090.ENSMUSP00000078589,10090.ENSMUSP00000107595	Hspa8,Ybx1,Hnrnpa3
GO:0030017	Sarcomere	7	207	0.8	0.0048	10090.ENSMUSP00000007130,10090.ENSMUSP00000008733,10090.ENSMUSP00000021412,10090.ENSMUSP00000021554,10090.ENSMUSP00000066068,10090.ENSMUSP00000079163,10090.ENSMUSP00000105709	Ctnnb1,Dnajb6,Psma6,Actn1,Actn4,Rpl15,Calm1
GO:0099572	Postsynaptic specialization	10	449	0.62	0.0052	10090.ENSMUSP00000007130,10090.ENSMUSP00000008812,10090.ENSMUSP00000015800,10090.ENSMUSP00000018506,10090.ENSMUSP00000025955,10090.ENSMUSP00000064280,10090.ENSMUSP00000083705,10090.ENSMUSP00000095199,10090.ENSMUSP00000107595,10090.ENSMUSP00000109397	Ctnnb1,Rps18,Hspa8,Kpna2,Eif3a,Dlg1,Rplp0,Nr3c1,Hnrnpa3,Mx1
GO:0000785	Chromatin	11	553	0.57	0.0063	10090.ENSMUSP00000007130,10090.ENSMUSP00000014421,10090.ENSMUSP00000016081,10090.ENSMUSP00000025393,10090.ENSMUSP00000038135,10090.ENSMUSP00000042283,10090.ENSMUSP00000074142,10090.ENSMUSP00000076397,10090.ENSMUSP00000086938,10090.ENSMUSP00000088288,10090.ENSMUSP00000110103	Ctnnb1,Ankrd17,H2afy,Smad4,Dhx9,Supt16,H2afj,Hist3h2ba,Cenpb,Hist2h2ac,Hnrnpa2b1
GO:0016604	Nuclear body	13	754	0.51	0.0064	10090.ENSMUSP00000029699,10090.ENSMUSP00000033673,10090.ENSMUSP00000037007,10090.ENSMUSP00000038135,10090.ENSMUSP00000045460,10090.ENSMUSP00000066068,10090.ENSMUSP00000075067,10090.ENSMUSP00000086938,10090.ENSMUSP00000095199,10090.ENSMUSP00000104069,10090.ENSMUSP00000105216,10090.ENSMUSP00000110103,10090.ENSMUSP00000124093	Lmna,Nono,Hspb8,Dhx9,Psme4,Actn4,Npm1,Cenpb,Nr3c1,Myo1c,Rbm39,Hnrnpa2b1,Usp7
GO:0099512	Supramolecular fiber	14	861	0.49	0.0064	10090.ENSMUSP00000007130,10090.ENSMUSP00000008733,10090.ENSMUSP00000015800,10090.ENSMUSP00000021412,10090.ENSMUSP00000021554,10090.ENSMUSP00000025955,10090.ENSMUSP00000029699,10090.ENSMUSP00000040429,10090.ENSMUSP00000053842,10090.ENSMUSP00000064280,10090.ENSMUSP00000066068,10090.ENSMUSP00000079163,10090.ENSMUSP00000104069,10090.ENSMUSP00000105709	Ctnnb1,Dnajb6,Hspa8,Psma6,Actn1,Eif3a,Lmna,Pbxip1,Dnaja3,Dlg1,Actn4,Rpl15,Myo1c,Calm1
GO:0005730	Nucleolus	14	866	0.48	0.0066	10090.ENSMUSP00000001042,10090.ENSMUSP00000015800,10090.ENSMUSP00000016081,10090.ENSMUSP00000025955,10090.ENSMUSP00000033673,10090.ENSMUSP00000038135,10090.ENSMUSP00000044827,10090.ENSMUSP00000052863,10090.ENSMUSP00000065770,10090.ENSMUSP00000075067,10090.ENSMUSP00000077612,10090.ENSMUSP00000091318,10090.ENSMUSP00000104069,10090.ENSMUSP00000133844	Ilf2,Hspa8,H2afy,Eif3a,Nono,Dhx9,Mybbp1a,Nfib,Ilf3,Npm1,C1qbp,Plscr1,Myo1c,Ubtf
GO:0022625	Cytosolic large ribosomal subunit	4	55	1.14	0.0075	10090.ENSMUSP00000079163,10090.ENSMUSP00000083705,10090.ENSMUSP00000099541,10090.ENSMUSP00000118787	Rpl15,Rplp0,Rpl23a,Rpl22
GO:0032993	protein-DNA complex	6	162	0.84	0.0075	10090.ENSMUSP00000007130,10090.ENSMUSP00000016081,10090.ENSMUSP00000074142,10090.ENSMUSP00000075067,10090.ENSMUSP00000076397,10090.ENSMUSP00000088288	Ctnnb1,H2afy,H2afj,Npm1,Hist3h2ba,Hist2h2ac
GO:0099523	Presynaptic cytosol	3	24	1.37	0.0101	10090.ENSMUSP00000015800,10090.ENSMUSP00000104731,10090.ENSMUSP00000130294	Hspa8,Hnrnpab,Ctbp2
GO:0014069	Postsynaptic density	9	414	0.61	0.0108	10090.ENSMUSP00000007130,10090.ENSMUSP00000008812,10090.ENSMUSP00000015800,10090.ENSMUSP00000025955,10090.ENSMUSP00000064280,10090.ENSMUSP00000083705,10090.ENSMUSP00000095199,10090.ENSMUSP00000107595,10090.ENSMUSP00000109397	Ctnnb1,Rps18,Hspa8,Eif3a,Dlg1,Rplp0,Nr3c1,Hnrnpa3,Mx1
GO:0015934	Large ribosomal subunit	5	114	0.92	0.0109	10090.ENSMUSP00000075067,10090.ENSMUSP00000079163,10090.ENSMUSP00000083705,10090.ENSMUSP00000099541,10090.ENSMUSP00000118787	Npm1,Rpl15,Rplp0,Rpl23a,Rpl22
GO:0000786	Nucleosome	4	67	1.05	0.0136	10090.ENSMUSP00000016081,10090.ENSMUSP00000074142,10090.ENSMUSP00000076397,10090.ENSMUSP00000088288	H2afy,H2afj,Hist3h2ba,Hist2h2ac
GO:0098793	Presynapse	11	636	0.51	0.0156	10090.ENSMUSP00000007130,10090.ENSMUSP00000015800,10090.ENSMUSP00000020107,10090.ENSMUSP00000033450,10090.ENSMUSP00000064280,10090.ENSMUSP00000077612,10090.ENSMUSP00000104731,10090.ENSMUSP00000105709,10090.ENSMUSP00000109397,10090.ENSMUSP00000118787,10090.ENSMUSP00000130294	Ctnnb1,Hspa8,Atp2b1,Gpc4,Dlg1,C1qbp,Hnrnpab,Calm1,Mx1,Rpl22,Ctbp2
GO:0070937	CRD-mediated mRNA stability complex	2	6	1.8	0.0181	10090.ENSMUSP00000038135,10090.ENSMUSP00000078589	Dhx9,Ybx1
GO:0099092	Postsynaptic density, intracellular component	3	32	1.25	0.0193	10090.ENSMUSP00000007130,10090.ENSMUSP00000064280,10090.ENSMUSP00000095199	Ctnnb1,Dlg1,Nr3c1
GO:0000790	Nuclear chromatin	8	370	0.61	0.0206	10090.ENSMUSP00000007130,10090.ENSMUSP00000016081,10090.ENSMUSP00000025393,10090.ENSMUSP00000038135,10090.ENSMUSP00000042283,10090.ENSMUSP00000074142,10090.ENSMUSP00000086938,10090.ENSMUSP00000088288	Ctnnb1,H2afy,Smad4,Dhx9,Supt16,H2afj,Cenpb,Hist2h2ac
GO:0097060	Synaptic membrane	9	464	0.56	0.0208	10090.ENSMUSP00000007130,10090.ENSMUSP00000015800,10090.ENSMUSP00000018506,10090.ENSMUSP00000020107,10090.ENSMUSP00000033450,10090.ENSMUSP00000053842,10090.ENSMUSP00000064280,10090.ENSMUSP00000069962,10090.ENSMUSP00000109397	Ctnnb1,Hspa8,Kpna2,Atp2b1,Gpc4,Dnaja3,Dlg1,Atad1,Mx1
GO:0005694	Chromosome	14	1024	0.41	0.0254	10090.ENSMUSP00000007130,10090.ENSMUSP00000014421,10090.ENSMUSP00000016081,10090.ENSMUSP00000025393,10090.ENSMUSP00000038135,10090.ENSMUSP00000042283,10090.ENSMUSP00000044645,10090.ENSMUSP00000074142,10090.ENSMUSP00000076397,10090.ENSMUSP00000079306,10090.ENSMUSP00000086938,10090.ENSMUSP00000088288,10090.ENSMUSP00000110103,10090.ENSMUSP00000124093	Ctnnb1,Ankrd17,H2afy,Smad4,Dhx9,Supt16,Smc1a,H2afj,Hist3h2ba,Hspa2,Cenpb,Hist2h2ac,Hnrnpa2b1,Usp7
GO:0030176	Integral component of endoplasmic reticulum membrane	5	143	0.82	0.0254	10090.ENSMUSP00000003912,10090.ENSMUSP00000022962,10090.ENSMUSP00000027974,10090.ENSMUSP00000052258,10090.ENSMUSP00000074387	Calr,Emc2,Atf6,Amfr,Preb
GO:0045121	Membrane raft	8	396	0.58	0.0296	10090.ENSMUSP00000000001,10090.ENSMUSP00000007130,10090.ENSMUSP00000015800,10090.ENSMUSP00000020107,10090.ENSMUSP00000026459,10090.ENSMUSP00000064280,10090.ENSMUSP00000091318,10090.ENSMUSP00000104069	Gnai3,Ctnnb1,Hspa8,Atp2b1,Atp5b,Dlg1,Plscr1,Myo1c
GO:0031597	Cytosolic proteasome complex	2	9	1.62	0.0304	10090.ENSMUSP00000021049,10090.ENSMUSP00000028278	Psmc5,Psmd14
GO:0043005	Neuron projection	18	1583	0.33	0.0366	10090.ENSMUSP00000007130,10090.ENSMUSP00000011492,10090.ENSMUSP00000015800,10090.ENSMUSP00000020107,10090.ENSMUSP00000021554,10090.ENSMUSP00000030769,10090.ENSMUSP00000052258,10090.ENSMUSP00000052863,10090.ENSMUSP00000064280,10090.ENSMUSP00000066068,10090.ENSMUSP00000078589,10090.ENSMUSP00000083705,10090.ENSMUSP00000095199,10090.ENSMUSP00000104069,10090.ENSMUSP00000105709,10090.ENSMUSP00000107595…	Ctnnb1,Acad9,Hspa8,Atp2b1,Actn1,Psmc2,Amfr,Nfib,Dlg1,Actn4,Ybx1,Rplp0,Nr3c1,Myo1c,Calm1,Hnrnpa3,Mx1,Hnrnpa2b1
GO:0045211	Postsynaptic membrane	7	322	0.61	0.0366	10090.ENSMUSP00000007130,10090.ENSMUSP00000015800,10090.ENSMUSP00000018506,10090.ENSMUSP00000053842,10090.ENSMUSP00000064280,10090.ENSMUSP00000069962,10090.ENSMUSP00000109397	Ctnnb1,Hspa8,Kpna2,Dnaja3,Dlg1,Atad1,Mx1
GO:0090575	RNA polymerase II transcription regulator complex	5	160	0.77	0.0366	10090.ENSMUSP00000007130,10090.ENSMUSP00000021049,10090.ENSMUSP00000025393,10090.ENSMUSP00000033673,10090.ENSMUSP00000104731	Ctnnb1,Psmc5,Smad4,Nono,Hnrnpab
GO:0048786	Presynaptic active zone	4	96	0.89	0.0381	10090.ENSMUSP00000007130,10090.ENSMUSP00000020107,10090.ENSMUSP00000077612,10090.ENSMUSP00000130294	Ctnnb1,Atp2b1,C1qbp,Ctbp2
GO:0005902	Microvillus	4	99	0.88	0.042	10090.ENSMUSP00000007130,10090.ENSMUSP00000019422,10090.ENSMUSP00000064280,10090.ENSMUSP00000104069	Ctnnb1,Dpep1,Dlg1,Myo1c
GO:0030425	Dendrite	11	753	0.44	0.0457	10090.ENSMUSP00000007130,10090.ENSMUSP00000011492,10090.ENSMUSP00000015800,10090.ENSMUSP00000021554,10090.ENSMUSP00000030769,10090.ENSMUSP00000052258,10090.ENSMUSP00000064280,10090.ENSMUSP00000078589,10090.ENSMUSP00000083705,10090.ENSMUSP00000095199,10090.ENSMUSP00000109397	Ctnnb1,Acad9,Hspa8,Actn1,Psmc2,Amfr,Dlg1,Ybx1,Rplp0,Nr3c1,Mx1
GO:0098684	Photoreceptor ribbon synapse	2	12	1.5	0.0457	10090.ENSMUSP00000015800,10090.ENSMUSP00000130294	Hspa8,Ctbp2
GO:0042025	Host cell nucleus	5	173	0.74	0.0472	10090.ENSMUSP00000018506,10090.ENSMUSP00000086938,10090.ENSMUSP00000095199,10090.ENSMUSP00000099650,10090.ENSMUSP00000107512	Kpna2,Cenpb,Nr3c1,Kpna6,Nfkb2

## Sheet: PDE3A2 - interactome
#term ID	term description	observed gene count	background gene count	strength	false discovery rate	matching proteins in your network (IDs)	matching proteins in your network (labels)
GO:0005737	Cytoplasm	115	10283	0.26	6.57e-18	10090.ENSMUSP00000000001,10090.ENSMUSP00000001460,10090.ENSMUSP00000001780,10090.ENSMUSP00000002029,10090.ENSMUSP00000002603,10090.ENSMUSP00000002889,10090.ENSMUSP00000006128,10090.ENSMUSP00000007708,10090.ENSMUSP00000014080,10090.ENSMUSP00000015800,10090.ENSMUSP00000018470,10090.ENSMUSP00000018561,10090.ENSMUSP00000019683,10090.ENSMUSP00000020630,10090.ENSMUSP00000021049,10090.ENSMUSP00000021313…	Gnai3,Snd1,Akt1,Emd,Scrib,Flii,Rcn1,Ppp2r1a,Myl2,Hspa8,Ywhab,Myo1b,Rcn3,Hspa4,Psmc5,Dcakd,Sorbs3,Itm2b,Mtdh,Ppil2,Smad4,Fth1,Ddb1,Psmd13,Apool,Psmd1,Vim,Sec23b,Casq2,Decr1,Ikbkap,Sfpq,Psmc2,Calu,Zc3hav1,Pde3b,Was,Lactb,Nt5e,Slc25a20,Hspb8,Myo1d,Skp1a,Pde3a,Syne1,Pbxip1,Ddx58,Lrp1,Mybbp1a,Mrps34,Hnrnpu,Ywhag,Map7d1,Pam,Hip1,Tapt1,Tecrl,Actn4,Ubap2l,Ppp6r1,Slc25a40,Strap,Map1b,Atad1,Chchd3,Ppp2r5a,…
GO:0043226	Organelle	121	11550	0.24	6.57e-18	10090.ENSMUSP00000000001,10090.ENSMUSP00000001460,10090.ENSMUSP00000001780,10090.ENSMUSP00000002029,10090.ENSMUSP00000002603,10090.ENSMUSP00000002889,10090.ENSMUSP00000006128,10090.ENSMUSP00000007708,10090.ENSMUSP00000014080,10090.ENSMUSP00000015800,10090.ENSMUSP00000016452,10090.ENSMUSP00000018470,10090.ENSMUSP00000018561,10090.ENSMUSP00000019422,10090.ENSMUSP00000019683,10090.ENSMUSP00000020107…	Gnai3,Snd1,Akt1,Emd,Scrib,Flii,Rcn1,Ppp2r1a,Myl2,Hspa8,Ube2a,Ywhab,Myo1b,Dpep1,Rcn3,Atp2b1,Hspa4,Psmc5,Dcakd,Trip13,Sorbs3,Itm2b,Mtdh,Ppil2,Smad4,Fth1,Ddb1,Psmd13,Apool,Psmd1,Vim,Sec23b,Casq2,Decr1,Ikbkap,Sfpq,Psmc2,Calu,Zc3hav1,Pde3b,Was,Lactb,Nt5e,Slc25a20,Hspb8,Myo1d,Skp1a,Syne1,Pbxip1,Psmd7,Ddx58,Lrp1,Mybbp1a,Mrps34,Hnrnpu,Ywhag,Map7d1,Luc7l2,Pam,Phospho1,Hip1,Tapt1,Tecrl,Actn4,Ubap2l,Ppp6r1,…
GO:0043229	Intracellular organelle	117	11084	0.24	9.22e-17	10090.ENSMUSP00000000001,10090.ENSMUSP00000001460,10090.ENSMUSP00000001780,10090.ENSMUSP00000002029,10090.ENSMUSP00000002603,10090.ENSMUSP00000002889,10090.ENSMUSP00000006128,10090.ENSMUSP00000007708,10090.ENSMUSP00000014080,10090.ENSMUSP00000015800,10090.ENSMUSP00000016452,10090.ENSMUSP00000018470,10090.ENSMUSP00000018561,10090.ENSMUSP00000019422,10090.ENSMUSP00000019683,10090.ENSMUSP00000020107…	Gnai3,Snd1,Akt1,Emd,Scrib,Flii,Rcn1,Ppp2r1a,Myl2,Hspa8,Ube2a,Ywhab,Myo1b,Dpep1,Rcn3,Atp2b1,Hspa4,Psmc5,Dcakd,Trip13,Sorbs3,Itm2b,Mtdh,Ppil2,Smad4,Fth1,Ddb1,Psmd13,Apool,Psmd1,Vim,Sec23b,Casq2,Decr1,Ikbkap,Sfpq,Psmc2,Calu,Zc3hav1,Pde3b,Was,Lactb,Nt5e,Slc25a20,Hspb8,Myo1d,Skp1a,Syne1,Pbxip1,Psmd7,Ddx58,Lrp1,Mybbp1a,Mrps34,Hnrnpu,Map7d1,Luc7l2,Pam,Hip1,Tapt1,Tecrl,Actn4,Ubap2l,Ppp6r1,Slc25a40,Strap,…
GO:0005622	Intracellular	122	12596	0.2	2.08e-15	10090.ENSMUSP00000000001,10090.ENSMUSP00000001460,10090.ENSMUSP00000001780,10090.ENSMUSP00000002029,10090.ENSMUSP00000002603,10090.ENSMUSP00000002889,10090.ENSMUSP00000006128,10090.ENSMUSP00000007708,10090.ENSMUSP00000014080,10090.ENSMUSP00000015800,10090.ENSMUSP00000016452,10090.ENSMUSP00000018470,10090.ENSMUSP00000018561,10090.ENSMUSP00000019422,10090.ENSMUSP00000019683,10090.ENSMUSP00000020107…	Gnai3,Snd1,Akt1,Emd,Scrib,Flii,Rcn1,Ppp2r1a,Myl2,Hspa8,Ube2a,Ywhab,Myo1b,Dpep1,Rcn3,Atp2b1,Hspa4,Psmc5,Dcakd,Trip13,Sorbs3,Itm2b,Mtdh,Ppil2,Smad4,Fth1,Ddb1,Psmd13,Apool,Psmd1,Vim,Sec23b,Casq2,Decr1,Ikbkap,Sfpq,Psmc2,Calu,Zc3hav1,Pde3b,Was,Lactb,Nt5e,Slc25a20,Hspb8,Myo1d,Skp1a,Pde3a,Syne1,Pbxip1,Psmd7,Ddx58,Lrp1,Mybbp1a,Mrps34,Hnrnpu,Ywhag,Map7d1,Luc7l2,Pam,Hip1,Tapt1,Tecrl,Actn4,Ubap2l,Ppp6r1,Slc…
GO:0005829	Cytosol	62	3573	0.46	1.75e-13	10090.ENSMUSP00000001460,10090.ENSMUSP00000001780,10090.ENSMUSP00000002603,10090.ENSMUSP00000002889,10090.ENSMUSP00000007708,10090.ENSMUSP00000015800,10090.ENSMUSP00000018470,10090.ENSMUSP00000020630,10090.ENSMUSP00000021049,10090.ENSMUSP00000025393,10090.ENSMUSP00000026560,10090.ENSMUSP00000027432,10090.ENSMUSP00000028062,10090.ENSMUSP00000028916,10090.ENSMUSP00000029877,10090.ENSMUSP00000030140…	Snd1,Akt1,Scrib,Flii,Ppp2r1a,Hspa8,Ywhab,Hspa4,Psmc5,Smad4,Psmd13,Psmd1,Vim,Sec23b,Decr1,Ikbkap,Psmc2,Zc3hav1,Pde3b,Was,Lactb,Nt5e,Slc25a20,Hspb8,Myo1d,Skp1a,Pde3a,Ddx58,Ywhag,Map7d1,Pam,Actn4,Ppp6r1,Strap,Map1b,Ppp2r5a,Ywhae,Lima1,Dcaf8,Plec,Ybx1,Ndrg4,Gpx1,Rplp2,Hspa1a,Ube2c,Hsp90aa1,Ehd2,Igf2bp2,Ywhaq,Myo1c,Arhgef7,Nfkb2,Ppp6r3,Hnrnpa2b1,Dnajb4,Eef1b2,Rpl22,Usp7,Psma3,Trove2,Ctbp2
GO:0043227	Membrane-bounded organelle	105	10370	0.22	3.62e-11	10090.ENSMUSP00000000001,10090.ENSMUSP00000001460,10090.ENSMUSP00000001780,10090.ENSMUSP00000002029,10090.ENSMUSP00000002603,10090.ENSMUSP00000002889,10090.ENSMUSP00000006128,10090.ENSMUSP00000007708,10090.ENSMUSP00000015800,10090.ENSMUSP00000016452,10090.ENSMUSP00000018470,10090.ENSMUSP00000018561,10090.ENSMUSP00000019422,10090.ENSMUSP00000019683,10090.ENSMUSP00000020107,10090.ENSMUSP00000020630…	Gnai3,Snd1,Akt1,Emd,Scrib,Flii,Rcn1,Ppp2r1a,Hspa8,Ube2a,Ywhab,Myo1b,Dpep1,Rcn3,Atp2b1,Hspa4,Psmc5,Dcakd,Trip13,Sorbs3,Itm2b,Mtdh,Ppil2,Smad4,Fth1,Ddb1,Psmd13,Apool,Psmd1,Vim,Sec23b,Casq2,Decr1,Ikbkap,Sfpq,Psmc2,Calu,Zc3hav1,Pde3b,Was,Lactb,Nt5e,Slc25a20,Hspb8,Myo1d,Skp1a,Syne1,Pbxip1,Psmd7,Lrp1,Mybbp1a,Mrps34,Hnrnpu,Ywhag,Luc7l2,Pam,Phospho1,Hip1,Tapt1,Tecrl,Actn4,Ubap2l,Ppp6r1,Slc25a40,Strap,Ata…
GO:0110165	Cellular anatomical entity	128	15632	0.13	1.02e-10	10090.ENSMUSP00000000001,10090.ENSMUSP00000001460,10090.ENSMUSP00000001780,10090.ENSMUSP00000002029,10090.ENSMUSP00000002603,10090.ENSMUSP00000002889,10090.ENSMUSP00000006128,10090.ENSMUSP00000007708,10090.ENSMUSP00000014080,10090.ENSMUSP00000015800,10090.ENSMUSP00000016452,10090.ENSMUSP00000018470,10090.ENSMUSP00000018561,10090.ENSMUSP00000019422,10090.ENSMUSP00000019683,10090.ENSMUSP00000020107…	Gnai3,Snd1,Akt1,Emd,Scrib,Flii,Rcn1,Ppp2r1a,Myl2,Hspa8,Ube2a,Ywhab,Myo1b,Dpep1,Rcn3,Atp2b1,Hspa4,Psmc5,Dcakd,Trip13,Sorbs3,Itm2b,Mtdh,Ppil2,Smad4,Fth1,Ddb1,Psmd13,Apool,Psmd1,Vim,Sec23b,Casq2,Decr1,Ikbkap,Sfpq,Psmc2,Calu,Zc3hav1,Pde3b,Was,Lactb,Nt5e,Slc25a20,Hspb8,Myo1d,Skp1a,Pde3a,Syne1,Cpz,Pbxip1,Vnn1,Psmd7,Bag2,Ddx58,Lrp1,Mybbp1a,Mrps34,Hnrnpu,Ywhag,Map7d1,Luc7l2,Pam,Phospho1,Hip1,Tapt1,Tecrl,…
GO:0032991	Protein-containing complex	68	4895	0.36	1.19e-10	10090.ENSMUSP00000000001,10090.ENSMUSP00000001460,10090.ENSMUSP00000001780,10090.ENSMUSP00000002603,10090.ENSMUSP00000007708,10090.ENSMUSP00000014080,10090.ENSMUSP00000015800,10090.ENSMUSP00000016452,10090.ENSMUSP00000018470,10090.ENSMUSP00000018561,10090.ENSMUSP00000021049,10090.ENSMUSP00000025393,10090.ENSMUSP00000025649,10090.ENSMUSP00000026560,10090.ENSMUSP00000026599,10090.ENSMUSP00000027432…	Gnai3,Snd1,Akt1,Scrib,Ppp2r1a,Myl2,Hspa8,Ube2a,Ywhab,Myo1b,Psmc5,Smad4,Ddb1,Psmd13,Apool,Psmd1,Vim,Sec23b,Casq2,Decr1,Ikbkap,Sfpq,Psmc2,Pde3b,Hspb8,Myo1d,Skp1a,Syne1,Psmd7,Bag2,Ddx58,Lrp1,Mybbp1a,Mrps34,Hnrnpu,Luc7l2,Actn4,Ubap2l,Strap,Map1b,Chchd3,Ppp2r5a,Ywhae,Dcaf8,Ybx1,Myl3,Rplp2,Hspa1a,Myo1f,Ube2c,Hsp90aa1,Ywhaq,Myo1c,Col14a1,Arhgef7,Nfkb2,Hnrnpa2b1,Eef1b2,Rpl22,Hnrnpm,Strn,Usp7,Psma3,Trove2…
GO:0043231	Intracellular membrane-bounded organelle	98	9507	0.23	4.08e-10	10090.ENSMUSP00000000001,10090.ENSMUSP00000001460,10090.ENSMUSP00000001780,10090.ENSMUSP00000002029,10090.ENSMUSP00000002603,10090.ENSMUSP00000002889,10090.ENSMUSP00000006128,10090.ENSMUSP00000007708,10090.ENSMUSP00000015800,10090.ENSMUSP00000016452,10090.ENSMUSP00000018470,10090.ENSMUSP00000019422,10090.ENSMUSP00000019683,10090.ENSMUSP00000020107,10090.ENSMUSP00000020630,10090.ENSMUSP00000021049…	Gnai3,Snd1,Akt1,Emd,Scrib,Flii,Rcn1,Ppp2r1a,Hspa8,Ube2a,Ywhab,Dpep1,Rcn3,Atp2b1,Hspa4,Psmc5,Dcakd,Trip13,Sorbs3,Itm2b,Mtdh,Ppil2,Smad4,Fth1,Ddb1,Psmd13,Apool,Psmd1,Vim,Sec23b,Casq2,Decr1,Ikbkap,Sfpq,Psmc2,Calu,Zc3hav1,Pde3b,Was,Lactb,Nt5e,Slc25a20,Hspb8,Myo1d,Skp1a,Syne1,Pbxip1,Psmd7,Lrp1,Mybbp1a,Mrps34,Hnrnpu,Luc7l2,Pam,Hip1,Tapt1,Tecrl,Actn4,Ubap2l,Ppp6r1,Slc25a40,Strap,Atad1,Chchd3,Ppp2r5a,Ywh…
GO:0043232	Intracellular non-membrane-bounded organelle	57	4035	0.37	1.53e-08	10090.ENSMUSP00000000001,10090.ENSMUSP00000001780,10090.ENSMUSP00000002029,10090.ENSMUSP00000002889,10090.ENSMUSP00000007708,10090.ENSMUSP00000014080,10090.ENSMUSP00000015800,10090.ENSMUSP00000016452,10090.ENSMUSP00000018561,10090.ENSMUSP00000020630,10090.ENSMUSP00000022053,10090.ENSMUSP00000022682,10090.ENSMUSP00000022865,10090.ENSMUSP00000025393,10090.ENSMUSP00000028062,10090.ENSMUSP00000029454…	Gnai3,Akt1,Emd,Flii,Ppp2r1a,Myl2,Hspa8,Ube2a,Myo1b,Hspa4,Trip13,Sorbs3,Mtdh,Smad4,Vim,Casq2,Sfpq,Psmc2,Was,Myo1d,Skp1a,Syne1,Pbxip1,Ddx58,Lrp1,Mybbp1a,Mrps34,Hnrnpu,Map7d1,Tapt1,Actn4,Map1b,Ppp2r5a,Ywhae,Nrap,Lima1,Plec,Ybx1,Myl3,Rplp2,Dusp27,Fry,Hspa1a,Myo1f,Myzap,Ehd2,Igf2bp2,Myo1c,Fam65b,Rcn2,Hnrnpa2b1,Rpl22,Fam111a,Usp7,Myo18a,Myadm,Ppp1r12b
GO:0005856	Cytoskeleton	38	2060	0.48	5.34e-08	10090.ENSMUSP00000000001,10090.ENSMUSP00000001780,10090.ENSMUSP00000002029,10090.ENSMUSP00000002889,10090.ENSMUSP00000014080,10090.ENSMUSP00000015800,10090.ENSMUSP00000018561,10090.ENSMUSP00000022682,10090.ENSMUSP00000025393,10090.ENSMUSP00000028062,10090.ENSMUSP00000033505,10090.ENSMUSP00000037819,10090.ENSMUSP00000038744,10090.ENSMUSP00000039440,10090.ENSMUSP00000040429,10090.ENSMUSP00000042433…	Gnai3,Akt1,Emd,Flii,Myl2,Hspa8,Myo1b,Sorbs3,Smad4,Vim,Was,Myo1d,Skp1a,Syne1,Pbxip1,Ddx58,Lrp1,Hnrnpu,Map7d1,Tapt1,Actn4,Map1b,Ppp2r5a,Ywhae,Lima1,Plec,Myl3,Fry,Hspa1a,Myo1f,Myzap,Ehd2,Igf2bp2,Myo1c,Fam65b,Myo18a,Myadm,Ppp1r12b
GO:0030054	Cell junction	36	2050	0.46	6.04e-07	10090.ENSMUSP00000001780,10090.ENSMUSP00000002603,10090.ENSMUSP00000002889,10090.ENSMUSP00000007708,10090.ENSMUSP00000015800,10090.ENSMUSP00000019422,10090.ENSMUSP00000020107,10090.ENSMUSP00000021049,10090.ENSMUSP00000022682,10090.ENSMUSP00000022865,10090.ENSMUSP00000030769,10090.ENSMUSP00000033505,10090.ENSMUSP00000034992,10090.ENSMUSP00000039440,10090.ENSMUSP00000042433,10090.ENSMUSP00000044004…	Akt1,Scrib,Flii,Ppp2r1a,Hspa8,Dpep1,Atp2b1,Psmc5,Sorbs3,Mtdh,Psmc2,Was,Nt5e,Syne1,Ddx58,Lrp1,Ywhag,Hip1,Actn4,Map1b,Atad1,Ywhae,Nrap,Lima1,Plec,Rplp2,Myzap,Ywhaq,Arhgef7,Hnrnpa2b1,Rpl22,Strn,Psma3,Ctbp2,Myo18a,Myadm
GO:0005903	Brush border	10	138	1.08	2.81e-06	10090.ENSMUSP00000002889,10090.ENSMUSP00000018561,10090.ENSMUSP00000037819,10090.ENSMUSP00000073371,10090.ENSMUSP00000075772,10090.ENSMUSP00000078971,10090.ENSMUSP00000091921,10090.ENSMUSP00000103015,10090.ENSMUSP00000104069,10090.ENSMUSP00000130696	Flii,Myo1b,Myo1d,Lima1,Plec,Slc27a4,Hsp90aa1,Anpep,Myo1c,Myo18a
GO:0016459	Myosin complex	7	50	1.36	5.82e-06	10090.ENSMUSP00000014080,10090.ENSMUSP00000018561,10090.ENSMUSP00000037819,10090.ENSMUSP00000078715,10090.ENSMUSP00000084887,10090.ENSMUSP00000104069,10090.ENSMUSP00000130696	Myl2,Myo1b,Myo1d,Myl3,Myo1f,Myo1c,Myo18a
GO:0098862	Cluster of actin-based cell projections	11	201	0.95	7.31e-06	10090.ENSMUSP00000002889,10090.ENSMUSP00000018561,10090.ENSMUSP00000037819,10090.ENSMUSP00000073371,10090.ENSMUSP00000075772,10090.ENSMUSP00000078971,10090.ENSMUSP00000091921,10090.ENSMUSP00000103015,10090.ENSMUSP00000104069,10090.ENSMUSP00000106013,10090.ENSMUSP00000130696	Flii,Myo1b,Myo1d,Lima1,Plec,Slc27a4,Hsp90aa1,Anpep,Myo1c,Fam65b,Myo18a
GO:0005634	Nucleus	68	6330	0.25	7.32e-06	10090.ENSMUSP00000001460,10090.ENSMUSP00000001780,10090.ENSMUSP00000002029,10090.ENSMUSP00000002603,10090.ENSMUSP00000002889,10090.ENSMUSP00000007708,10090.ENSMUSP00000015800,10090.ENSMUSP00000016452,10090.ENSMUSP00000018470,10090.ENSMUSP00000019422,10090.ENSMUSP00000020107,10090.ENSMUSP00000020630,10090.ENSMUSP00000021049,10090.ENSMUSP00000022053,10090.ENSMUSP00000022682,10090.ENSMUSP00000022865…	Snd1,Akt1,Emd,Scrib,Flii,Ppp2r1a,Hspa8,Ube2a,Ywhab,Dpep1,Atp2b1,Hspa4,Psmc5,Trip13,Sorbs3,Mtdh,Ppil2,Smad4,Ddb1,Psmd13,Psmd1,Vim,Decr1,Ikbkap,Sfpq,Psmc2,Zc3hav1,Was,Nt5e,Hspb8,Skp1a,Syne1,Pbxip1,Psmd7,Lrp1,Mybbp1a,Hnrnpu,Luc7l2,Hip1,Actn4,Ubap2l,Ppp6r1,Strap,Chchd3,Ppp2r5a,Ywhae,Dcaf8,Ybx1,Gpx1,Aldh6a1,Speg,Hspa1a,Ube2c,Hsp90aa1,Igf2bp2,Myo1c,Nfkb2,Ppp6r3,Rcn2,Hnrnpa2b1,Dnajb4,Rpl22,Fam111a,Hnrnp…
GO:0099512	Supramolecular fiber	21	861	0.6	7.32e-06	10090.ENSMUSP00000002029,10090.ENSMUSP00000014080,10090.ENSMUSP00000015800,10090.ENSMUSP00000018561,10090.ENSMUSP00000028062,10090.ENSMUSP00000029454,10090.ENSMUSP00000033505,10090.ENSMUSP00000039440,10090.ENSMUSP00000040429,10090.ENSMUSP00000047571,10090.ENSMUSP00000066068,10090.ENSMUSP00000068374,10090.ENSMUSP00000070726,10090.ENSMUSP00000073228,10090.ENSMUSP00000075772,10090.ENSMUSP00000078715…	Emd,Myl2,Hspa8,Myo1b,Vim,Casq2,Was,Syne1,Pbxip1,Hnrnpu,Actn4,Map1b,Ppp2r5a,Nrap,Plec,Myl3,Dusp27,Myo1f,Myzap,Myo1c,Ppp1r12b
GO:0099080	Supramolecular complex	24	1160	0.53	1.37e-05	10090.ENSMUSP00000002029,10090.ENSMUSP00000014080,10090.ENSMUSP00000015800,10090.ENSMUSP00000018561,10090.ENSMUSP00000028062,10090.ENSMUSP00000029454,10090.ENSMUSP00000030769,10090.ENSMUSP00000033505,10090.ENSMUSP00000039440,10090.ENSMUSP00000040429,10090.ENSMUSP00000047571,10090.ENSMUSP00000066068,10090.ENSMUSP00000068374,10090.ENSMUSP00000070726,10090.ENSMUSP00000073228,10090.ENSMUSP00000075772…	Emd,Myl2,Hspa8,Myo1b,Vim,Casq2,Psmc2,Was,Syne1,Pbxip1,Hnrnpu,Actn4,Map1b,Ppp2r5a,Nrap,Plec,Ybx1,Myl3,Dusp27,Myo1f,Myzap,Myo1c,Hnrnpa2b1,Ppp1r12b
GO:0120025	Plasma membrane bounded cell projection	36	2387	0.39	1.74e-05	10090.ENSMUSP00000001780,10090.ENSMUSP00000002603,10090.ENSMUSP00000007708,10090.ENSMUSP00000015800,10090.ENSMUSP00000018561,10090.ENSMUSP00000019422,10090.ENSMUSP00000020107,10090.ENSMUSP00000028062,10090.ENSMUSP00000030623,10090.ENSMUSP00000030769,10090.ENSMUSP00000037819,10090.ENSMUSP00000039440,10090.ENSMUSP00000042009,10090.ENSMUSP00000042433,10090.ENSMUSP00000044004,10090.ENSMUSP00000047571…	Akt1,Scrib,Ppp2r1a,Hspa8,Myo1b,Dpep1,Atp2b1,Vim,Sfpq,Psmc2,Myo1d,Syne1,Bag2,Ddx58,Lrp1,Hnrnpu,Pam,Tapt1,Actn4,Map1b,Ywhae,Lima1,Ybx1,Slc27a4,Ndrg4,Myo1f,Hsp90aa1,Anpep,Myo1c,Fam65b,Arhgef7,Arhgap1,Hnrnpa2b1,Strn,Ap2a1,Myadm
GO:0043292	Contractile fiber	11	237	0.88	2.58e-05	10090.ENSMUSP00000014080,10090.ENSMUSP00000029454,10090.ENSMUSP00000039440,10090.ENSMUSP00000066068,10090.ENSMUSP00000070726,10090.ENSMUSP00000073228,10090.ENSMUSP00000075772,10090.ENSMUSP00000078715,10090.ENSMUSP00000083155,10090.ENSMUSP00000091342,10090.ENSMUSP00000131406	Myl2,Casq2,Syne1,Actn4,Ppp2r5a,Nrap,Plec,Myl3,Dusp27,Myzap,Ppp1r12b
GO:0031982	Vesicle	32	2007	0.42	2.73e-05	10090.ENSMUSP00000000001,10090.ENSMUSP00000001460,10090.ENSMUSP00000001780,10090.ENSMUSP00000015800,10090.ENSMUSP00000018470,10090.ENSMUSP00000018561,10090.ENSMUSP00000020630,10090.ENSMUSP00000021049,10090.ENSMUSP00000022704,10090.ENSMUSP00000025563,10090.ENSMUSP00000028062,10090.ENSMUSP00000028916,10090.ENSMUSP00000031779,10090.ENSMUSP00000033505,10090.ENSMUSP00000037819,10090.ENSMUSP00000044004…	Gnai3,Snd1,Akt1,Hspa8,Ywhab,Myo1b,Hspa4,Psmc5,Itm2b,Fth1,Vim,Sec23b,Calu,Was,Myo1d,Lrp1,Ywhag,Pam,Hip1,Ywhae,Ybx1,Myo1f,Hsp90aa1,Ehd2,Anpep,Myo1c,Arhgap1,Hnrnpa2b1,Il1rn,Ap2a1,Myo18a,Pln
GO:0005838	Proteasome regulatory particle	5	21	1.59	3.13e-05	10090.ENSMUSP00000021049,10090.ENSMUSP00000026560,10090.ENSMUSP00000027432,10090.ENSMUSP00000030769,10090.ENSMUSP00000041968	Psmc5,Psmd13,Psmd1,Psmc2,Psmd7
GO:0030017	Sarcomere	10	207	0.9	5.2e-05	10090.ENSMUSP00000014080,10090.ENSMUSP00000029454,10090.ENSMUSP00000039440,10090.ENSMUSP00000066068,10090.ENSMUSP00000070726,10090.ENSMUSP00000073228,10090.ENSMUSP00000078715,10090.ENSMUSP00000083155,10090.ENSMUSP00000091342,10090.ENSMUSP00000131406	Myl2,Casq2,Syne1,Actn4,Ppp2r5a,Nrap,Myl3,Dusp27,Myzap,Ppp1r12b
GO:0098590	Plasma membrane region	24	1310	0.48	8.37e-05	10090.ENSMUSP00000002603,10090.ENSMUSP00000015800,10090.ENSMUSP00000019422,10090.ENSMUSP00000020107,10090.ENSMUSP00000022865,10090.ENSMUSP00000034992,10090.ENSMUSP00000037819,10090.ENSMUSP00000039440,10090.ENSMUSP00000042433,10090.ENSMUSP00000044004,10090.ENSMUSP00000059033,10090.ENSMUSP00000069962,10090.ENSMUSP00000073371,10090.ENSMUSP00000075772,10090.ENSMUSP00000078971,10090.ENSMUSP00000079495…	Scrib,Hspa8,Dpep1,Atp2b1,Mtdh,Nt5e,Myo1d,Syne1,Ddx58,Lrp1,Hip1,Atad1,Lima1,Plec,Slc27a4,Ndrg4,Hspa1a,Hsp90aa1,Ehd2,Anpep,Myo1c,Fam65b,Strn,Ap2a1
GO:0000502	Proteasome complex	6	63	1.2	0.00022	10090.ENSMUSP00000021049,10090.ENSMUSP00000026560,10090.ENSMUSP00000027432,10090.ENSMUSP00000030769,10090.ENSMUSP00000041968,10090.ENSMUSP00000125548	Psmc5,Psmd13,Psmd1,Psmc2,Psmd7,Psma3
GO:0015629	Actin cytoskeleton	13	458	0.67	0.00032	10090.ENSMUSP00000002889,10090.ENSMUSP00000014080,10090.ENSMUSP00000018561,10090.ENSMUSP00000033505,10090.ENSMUSP00000037819,10090.ENSMUSP00000042433,10090.ENSMUSP00000066068,10090.ENSMUSP00000073371,10090.ENSMUSP00000078715,10090.ENSMUSP00000084887,10090.ENSMUSP00000104069,10090.ENSMUSP00000130696,10090.ENSMUSP00000131318	Flii,Myl2,Myo1b,Was,Myo1d,Ddx58,Actn4,Lima1,Myl3,Myo1f,Myo1c,Myo18a,Myadm
GO:0016323	Basolateral plasma membrane	10	266	0.79	0.00037	10090.ENSMUSP00000002603,10090.ENSMUSP00000020107,10090.ENSMUSP00000037819,10090.ENSMUSP00000044004,10090.ENSMUSP00000075772,10090.ENSMUSP00000079495,10090.ENSMUSP00000084586,10090.ENSMUSP00000091921,10090.ENSMUSP00000104069,10090.ENSMUSP00000127842	Scrib,Atp2b1,Myo1d,Lrp1,Plec,Ndrg4,Hspa1a,Hsp90aa1,Myo1c,Ap2a1
GO:0031253	Cell projection membrane	11	354	0.71	0.00069	10090.ENSMUSP00000019422,10090.ENSMUSP00000020107,10090.ENSMUSP00000037819,10090.ENSMUSP00000042433,10090.ENSMUSP00000073371,10090.ENSMUSP00000078971,10090.ENSMUSP00000079495,10090.ENSMUSP00000091921,10090.ENSMUSP00000103015,10090.ENSMUSP00000104069,10090.ENSMUSP00000106013	Dpep1,Atp2b1,Myo1d,Ddx58,Lima1,Slc27a4,Ndrg4,Hsp90aa1,Anpep,Myo1c,Fam65b
GO:1990904	Ribonucleoprotein complex	15	669	0.57	0.00083	10090.ENSMUSP00000001460,10090.ENSMUSP00000015800,10090.ENSMUSP00000028062,10090.ENSMUSP00000042433,10090.ENSMUSP00000045111,10090.ENSMUSP00000047571,10090.ENSMUSP00000055254,10090.ENSMUSP00000066068,10090.ENSMUSP00000078589,10090.ENSMUSP00000081474,10090.ENSMUSP00000084586,10090.ENSMUSP00000110103,10090.ENSMUSP00000118787,10090.ENSMUSP00000120115,10090.ENSMUSP00000125623	Snd1,Hspa8,Vim,Ddx58,Mrps34,Hnrnpu,Luc7l2,Actn4,Ybx1,Rplp2,Hspa1a,Hnrnpa2b1,Rpl22,Hnrnpm,Trove2
GO:0048471	Perinuclear region of cytoplasm	16	775	0.53	0.0011	10090.ENSMUSP00000015800,10090.ENSMUSP00000018470,10090.ENSMUSP00000018561,10090.ENSMUSP00000022865,10090.ENSMUSP00000028062,10090.ENSMUSP00000028916,10090.ENSMUSP00000039440,10090.ENSMUSP00000057112,10090.ENSMUSP00000066068,10090.ENSMUSP00000068374,10090.ENSMUSP00000075772,10090.ENSMUSP00000078589,10090.ENSMUSP00000084586,10090.ENSMUSP00000091921,10090.ENSMUSP00000096397,10090.ENSMUSP00000106963	Hspa8,Ywhab,Myo1b,Mtdh,Vim,Sec23b,Syne1,Pam,Actn4,Map1b,Plec,Ybx1,Hspa1a,Hsp90aa1,Ehd2,Arhgap1
GO:0070161	Anchoring junction	14	626	0.57	0.0015	10090.ENSMUSP00000001780,10090.ENSMUSP00000002603,10090.ENSMUSP00000002889,10090.ENSMUSP00000022682,10090.ENSMUSP00000022865,10090.ENSMUSP00000033505,10090.ENSMUSP00000042433,10090.ENSMUSP00000066068,10090.ENSMUSP00000073228,10090.ENSMUSP00000073371,10090.ENSMUSP00000075772,10090.ENSMUSP00000106534,10090.ENSMUSP00000120830,10090.ENSMUSP00000131318	Akt1,Scrib,Flii,Sorbs3,Mtdh,Was,Ddx58,Actn4,Nrap,Lima1,Plec,Arhgef7,Strn,Myadm
GO:0071944	Cell periphery	49	4668	0.24	0.0015	10090.ENSMUSP00000000001,10090.ENSMUSP00000001780,10090.ENSMUSP00000002029,10090.ENSMUSP00000002603,10090.ENSMUSP00000007708,10090.ENSMUSP00000015800,10090.ENSMUSP00000018561,10090.ENSMUSP00000019422,10090.ENSMUSP00000020107,10090.ENSMUSP00000022704,10090.ENSMUSP00000022865,10090.ENSMUSP00000023455,10090.ENSMUSP00000028062,10090.ENSMUSP00000033505,10090.ENSMUSP00000034992,10090.ENSMUSP00000037819…	Gnai3,Akt1,Emd,Scrib,Ppp2r1a,Hspa8,Myo1b,Dpep1,Atp2b1,Itm2b,Mtdh,Ppil2,Vim,Was,Nt5e,Myo1d,Syne1,Vnn1,Ddx58,Lrp1,Pam,Hip1,Actn4,Slit3,Map1b,Atad1,Ywhae,Lima1,Plec,Slc27a4,Ndrg4,Fry,Hspa1a,Myo1f,Ube2c,Myzap,Hsp90aa1,Ehd2,Anpep,Myo1c,Fam65b,Arhgef7,Arhgap1,Ppp6r3,Dnajb4,Strn,Ap2a1,Ctbp2,Myadm
GO:0031674	I band	7	147	0.89	0.0016	10090.ENSMUSP00000029454,10090.ENSMUSP00000066068,10090.ENSMUSP00000070726,10090.ENSMUSP00000073228,10090.ENSMUSP00000078715,10090.ENSMUSP00000091342,10090.ENSMUSP00000131406	Casq2,Actn4,Ppp2r5a,Nrap,Myl3,Myzap,Ppp1r12b
GO:0043230	Extracellular organelle	6	98	1	0.0016	10090.ENSMUSP00000015800,10090.ENSMUSP00000020630,10090.ENSMUSP00000057858,10090.ENSMUSP00000078589,10090.ENSMUSP00000103015,10090.ENSMUSP00000110103	Hspa8,Hspa4,Phospho1,Ybx1,Anpep,Hnrnpa2b1
GO:0045202	Synapse	23	1492	0.4	0.0016	10090.ENSMUSP00000002603,10090.ENSMUSP00000007708,10090.ENSMUSP00000015800,10090.ENSMUSP00000020107,10090.ENSMUSP00000021049,10090.ENSMUSP00000030769,10090.ENSMUSP00000034992,10090.ENSMUSP00000039440,10090.ENSMUSP00000044004,10090.ENSMUSP00000051223,10090.ENSMUSP00000059033,10090.ENSMUSP00000068374,10090.ENSMUSP00000069962,10090.ENSMUSP00000070993,10090.ENSMUSP00000081474,10090.ENSMUSP00000100067…	Scrib,Ppp2r1a,Hspa8,Atp2b1,Psmc5,Psmc2,Nt5e,Syne1,Lrp1,Ywhag,Hip1,Map1b,Atad1,Ywhae,Rplp2,Ywhaq,Arhgef7,Hnrnpa2b1,Rpl22,Strn,Psma3,Ctbp2,Myo18a
GO:0070013	Intracellular organelle lumen	46	4279	0.25	0.0016	10090.ENSMUSP00000001780,10090.ENSMUSP00000002029,10090.ENSMUSP00000002603,10090.ENSMUSP00000002889,10090.ENSMUSP00000006128,10090.ENSMUSP00000015800,10090.ENSMUSP00000016452,10090.ENSMUSP00000019422,10090.ENSMUSP00000019683,10090.ENSMUSP00000020107,10090.ENSMUSP00000021049,10090.ENSMUSP00000022865,10090.ENSMUSP00000023455,10090.ENSMUSP00000025393,10090.ENSMUSP00000025563,10090.ENSMUSP00000025649…	Akt1,Emd,Scrib,Flii,Rcn1,Hspa8,Ube2a,Dpep1,Rcn3,Atp2b1,Psmc5,Mtdh,Ppil2,Smad4,Fth1,Ddb1,Vim,Casq2,Decr1,Sfpq,Calu,Nt5e,Hspb8,Skp1a,Syne1,Psmd7,Mybbp1a,Mrps34,Hnrnpu,Luc7l2,Actn4,Ubap2l,Dcaf8,Aldh6a1,Hspa1a,Myo1c,Nfkb2,Ppp6r3,Rcn2,Hnrnpa2b1,Dnajb4,Fam111a,Hnrnpm,Usp7,Psma3,Trove2
GO:0042470	Melanosome	6	102	0.99	0.0018	10090.ENSMUSP00000001460,10090.ENSMUSP00000015800,10090.ENSMUSP00000018470,10090.ENSMUSP00000031779,10090.ENSMUSP00000070993,10090.ENSMUSP00000091921	Snd1,Hspa8,Ywhab,Calu,Ywhae,Hsp90aa1
GO:0008540	Proteasome regulatory particle, base subcomplex	3	11	1.65	0.0026	10090.ENSMUSP00000021049,10090.ENSMUSP00000027432,10090.ENSMUSP00000030769	Psmc5,Psmd1,Psmc2
GO:0031252	Cell leading edge	11	438	0.62	0.0032	10090.ENSMUSP00000002603,10090.ENSMUSP00000020107,10090.ENSMUSP00000028062,10090.ENSMUSP00000037819,10090.ENSMUSP00000042433,10090.ENSMUSP00000073371,10090.ENSMUSP00000104069,10090.ENSMUSP00000106013,10090.ENSMUSP00000106534,10090.ENSMUSP00000106963,10090.ENSMUSP00000131318	Scrib,Atp2b1,Vim,Myo1d,Ddx58,Lima1,Myo1c,Fam65b,Arhgef7,Arhgap1,Myadm
GO:0045177	Apical part of cell	11	455	0.6	0.0042	10090.ENSMUSP00000002603,10090.ENSMUSP00000018561,10090.ENSMUSP00000019422,10090.ENSMUSP00000020107,10090.ENSMUSP00000022865,10090.ENSMUSP00000044004,10090.ENSMUSP00000075772,10090.ENSMUSP00000084586,10090.ENSMUSP00000091921,10090.ENSMUSP00000106013,10090.ENSMUSP00000127842	Scrib,Myo1b,Dpep1,Atp2b1,Mtdh,Lrp1,Plec,Hspa1a,Hsp90aa1,Fam65b,Ap2a1
GO:0098858	Actin-based cell projection	8	237	0.74	0.0042	10090.ENSMUSP00000018561,10090.ENSMUSP00000019422,10090.ENSMUSP00000037819,10090.ENSMUSP00000078971,10090.ENSMUSP00000084887,10090.ENSMUSP00000104069,10090.ENSMUSP00000106013,10090.ENSMUSP00000127842	Myo1b,Dpep1,Myo1d,Slc27a4,Myo1f,Myo1c,Fam65b,Ap2a1
GO:0070062	Extracellular exosome	5	81	1.01	0.0057	10090.ENSMUSP00000015800,10090.ENSMUSP00000020630,10090.ENSMUSP00000078589,10090.ENSMUSP00000103015,10090.ENSMUSP00000110103	Hspa8,Hspa4,Ybx1,Anpep,Hnrnpa2b1
GO:0031672	A band	4	43	1.18	0.0059	10090.ENSMUSP00000014080,10090.ENSMUSP00000070726,10090.ENSMUSP00000078715,10090.ENSMUSP00000131406	Myl2,Ppp2r5a,Myl3,Ppp1r12b
GO:0031981	Nuclear lumen	40	3771	0.24	0.0063	10090.ENSMUSP00000001780,10090.ENSMUSP00000002029,10090.ENSMUSP00000002603,10090.ENSMUSP00000002889,10090.ENSMUSP00000015800,10090.ENSMUSP00000016452,10090.ENSMUSP00000019422,10090.ENSMUSP00000020107,10090.ENSMUSP00000021049,10090.ENSMUSP00000022865,10090.ENSMUSP00000023455,10090.ENSMUSP00000025393,10090.ENSMUSP00000025649,10090.ENSMUSP00000028062,10090.ENSMUSP00000029877,10090.ENSMUSP00000030623…	Akt1,Emd,Scrib,Flii,Hspa8,Ube2a,Dpep1,Atp2b1,Psmc5,Mtdh,Ppil2,Smad4,Ddb1,Vim,Decr1,Sfpq,Nt5e,Hspb8,Skp1a,Syne1,Psmd7,Mybbp1a,Hnrnpu,Luc7l2,Actn4,Ubap2l,Dcaf8,Aldh6a1,Hspa1a,Myo1c,Nfkb2,Ppp6r3,Rcn2,Hnrnpa2b1,Dnajb4,Fam111a,Hnrnpm,Usp7,Psma3,Trove2
GO:0034399	Nuclear periphery	6	133	0.87	0.0063	10090.ENSMUSP00000002029,10090.ENSMUSP00000028062,10090.ENSMUSP00000030623,10090.ENSMUSP00000047571,10090.ENSMUSP00000110103,10090.ENSMUSP00000120115	Emd,Vim,Sfpq,Hnrnpu,Hnrnpa2b1,Hnrnpm
GO:0030018	Z disc	6	134	0.87	0.0064	10090.ENSMUSP00000029454,10090.ENSMUSP00000066068,10090.ENSMUSP00000070726,10090.ENSMUSP00000073228,10090.ENSMUSP00000091342,10090.ENSMUSP00000131406	Casq2,Actn4,Ppp2r5a,Nrap,Myzap,Ppp1r12b
GO:0030139	Endocytic vesicle	7	195	0.77	0.0069	10090.ENSMUSP00000025563,10090.ENSMUSP00000028062,10090.ENSMUSP00000033505,10090.ENSMUSP00000096397,10090.ENSMUSP00000104069,10090.ENSMUSP00000127842,10090.ENSMUSP00000130696	Fth1,Vim,Was,Ehd2,Myo1c,Ap2a1,Myo18a
GO:0043005	Neuron projection	22	1583	0.36	0.0071	10090.ENSMUSP00000007708,10090.ENSMUSP00000015800,10090.ENSMUSP00000020107,10090.ENSMUSP00000028062,10090.ENSMUSP00000030623,10090.ENSMUSP00000030769,10090.ENSMUSP00000037819,10090.ENSMUSP00000039440,10090.ENSMUSP00000042009,10090.ENSMUSP00000044004,10090.ENSMUSP00000047571,10090.ENSMUSP00000057112,10090.ENSMUSP00000066068,10090.ENSMUSP00000068374,10090.ENSMUSP00000070993,10090.ENSMUSP00000078589…	Ppp2r1a,Hspa8,Atp2b1,Vim,Sfpq,Psmc2,Myo1d,Syne1,Bag2,Lrp1,Hnrnpu,Pam,Actn4,Map1b,Ywhae,Ybx1,Hsp90aa1,Myo1c,Fam65b,Arhgef7,Hnrnpa2b1,Strn
GO:1902494	Catalytic complex	19	1280	0.39	0.0086	10090.ENSMUSP00000000001,10090.ENSMUSP00000007708,10090.ENSMUSP00000016452,10090.ENSMUSP00000021049,10090.ENSMUSP00000025649,10090.ENSMUSP00000026560,10090.ENSMUSP00000027432,10090.ENSMUSP00000029877,10090.ENSMUSP00000030769,10090.ENSMUSP00000038744,10090.ENSMUSP00000041968,10090.ENSMUSP00000047571,10090.ENSMUSP00000066138,10090.ENSMUSP00000070726,10090.ENSMUSP00000073778,10090.ENSMUSP00000085581…	Gnai3,Ppp2r1a,Ube2a,Psmc5,Ddb1,Psmd13,Psmd1,Decr1,Psmc2,Skp1a,Psmd7,Hnrnpu,Ubap2l,Ppp2r5a,Dcaf8,Ube2c,Hnrnpa2b1,Hnrnpm,Psma3
GO:0036477	Somatodendritic compartment	17	1080	0.41	0.0093	10090.ENSMUSP00000007708,10090.ENSMUSP00000015800,10090.ENSMUSP00000020107,10090.ENSMUSP00000030623,10090.ENSMUSP00000030769,10090.ENSMUSP00000037819,10090.ENSMUSP00000039440,10090.ENSMUSP00000042009,10090.ENSMUSP00000044004,10090.ENSMUSP00000047571,10090.ENSMUSP00000057112,10090.ENSMUSP00000068374,10090.ENSMUSP00000078589,10090.ENSMUSP00000091921,10090.ENSMUSP00000106534,10090.ENSMUSP00000110103…	Ppp2r1a,Hspa8,Atp2b1,Sfpq,Psmc2,Myo1d,Syne1,Bag2,Lrp1,Hnrnpu,Pam,Map1b,Ybx1,Hsp90aa1,Arhgef7,Hnrnpa2b1,Strn
GO:0015630	Microtubule cytoskeleton	18	1190	0.4	0.0097	10090.ENSMUSP00000000001,10090.ENSMUSP00000001780,10090.ENSMUSP00000002029,10090.ENSMUSP00000002889,10090.ENSMUSP00000015800,10090.ENSMUSP00000025393,10090.ENSMUSP00000038744,10090.ENSMUSP00000039440,10090.ENSMUSP00000040429,10090.ENSMUSP00000047571,10090.ENSMUSP00000054338,10090.ENSMUSP00000062110,10090.ENSMUSP00000068374,10090.ENSMUSP00000070726,10090.ENSMUSP00000070993,10090.ENSMUSP00000084454…	Gnai3,Akt1,Emd,Flii,Hspa8,Smad4,Skp1a,Syne1,Pbxip1,Hnrnpu,Map7d1,Tapt1,Map1b,Ppp2r5a,Ywhae,Fry,Hspa1a,Ehd2
GO:0005902	Microvillus	5	99	0.92	0.0114	10090.ENSMUSP00000018561,10090.ENSMUSP00000019422,10090.ENSMUSP00000037819,10090.ENSMUSP00000078971,10090.ENSMUSP00000104069	Myo1b,Dpep1,Myo1d,Slc27a4,Myo1c
GO:0016324	Apical plasma membrane	9	365	0.61	0.0121	10090.ENSMUSP00000002603,10090.ENSMUSP00000019422,10090.ENSMUSP00000020107,10090.ENSMUSP00000022865,10090.ENSMUSP00000075772,10090.ENSMUSP00000084586,10090.ENSMUSP00000091921,10090.ENSMUSP00000106013,10090.ENSMUSP00000127842	Scrib,Dpep1,Atp2b1,Mtdh,Plec,Hspa1a,Hsp90aa1,Fam65b,Ap2a1
GO:0005654	Nucleoplasm	35	3261	0.25	0.0122	10090.ENSMUSP00000001780,10090.ENSMUSP00000002029,10090.ENSMUSP00000002603,10090.ENSMUSP00000002889,10090.ENSMUSP00000019422,10090.ENSMUSP00000020107,10090.ENSMUSP00000021049,10090.ENSMUSP00000022865,10090.ENSMUSP00000023455,10090.ENSMUSP00000025393,10090.ENSMUSP00000025649,10090.ENSMUSP00000029877,10090.ENSMUSP00000030623,10090.ENSMUSP00000034992,10090.ENSMUSP00000037007,10090.ENSMUSP00000038744…	Akt1,Emd,Scrib,Flii,Dpep1,Atp2b1,Psmc5,Mtdh,Ppil2,Smad4,Ddb1,Decr1,Sfpq,Nt5e,Hspb8,Skp1a,Syne1,Psmd7,Hnrnpu,Luc7l2,Actn4,Ubap2l,Dcaf8,Aldh6a1,Hspa1a,Myo1c,Nfkb2,Ppp6r3,Hnrnpa2b1,Dnajb4,Fam111a,Hnrnpm,Usp7,Psma3,Trove2
GO:0005739	Mitochondrion	23	1776	0.33	0.0122	10090.ENSMUSP00000001460,10090.ENSMUSP00000001780,10090.ENSMUSP00000020630,10090.ENSMUSP00000021313,10090.ENSMUSP00000025563,10090.ENSMUSP00000026599,10090.ENSMUSP00000029877,10090.ENSMUSP00000034929,10090.ENSMUSP00000035222,10090.ENSMUSP00000045111,10090.ENSMUSP00000067611,10090.ENSMUSP00000069962,10090.ENSMUSP00000070149,10090.ENSMUSP00000070993,10090.ENSMUSP00000073778,10090.ENSMUSP00000079495…	Snd1,Akt1,Hspa4,Dcakd,Fth1,Apool,Decr1,Lactb,Slc25a20,Mrps34,Slc25a40,Atad1,Chchd3,Ywhae,Dcaf8,Ndrg4,Cox5b,Gpx1,Aldh6a1,Hspa1a,Hsp90aa1,Cisd3,Pln
GO:0101031	Chaperone complex	3	23	1.33	0.0128	10090.ENSMUSP00000015800,10090.ENSMUSP00000037007,10090.ENSMUSP00000042009	Hspa8,Hspb8,Bag2
GO:0016363	Nuclear matrix	5	107	0.89	0.0149	10090.ENSMUSP00000028062,10090.ENSMUSP00000030623,10090.ENSMUSP00000047571,10090.ENSMUSP00000110103,10090.ENSMUSP00000120115	Vim,Sfpq,Hnrnpu,Hnrnpa2b1,Hnrnpm
GO:0005886	Plasma membrane	44	4531	0.2	0.0154	10090.ENSMUSP00000000001,10090.ENSMUSP00000001780,10090.ENSMUSP00000002603,10090.ENSMUSP00000007708,10090.ENSMUSP00000015800,10090.ENSMUSP00000018561,10090.ENSMUSP00000019422,10090.ENSMUSP00000020107,10090.ENSMUSP00000022704,10090.ENSMUSP00000022865,10090.ENSMUSP00000023455,10090.ENSMUSP00000028062,10090.ENSMUSP00000033505,10090.ENSMUSP00000034992,10090.ENSMUSP00000037819,10090.ENSMUSP00000039440…	Gnai3,Akt1,Scrib,Ppp2r1a,Hspa8,Myo1b,Dpep1,Atp2b1,Itm2b,Mtdh,Ppil2,Vim,Was,Nt5e,Myo1d,Syne1,Vnn1,Ddx58,Lrp1,Pam,Hip1,Slit3,Map1b,Atad1,Ywhae,Lima1,Plec,Slc27a4,Ndrg4,Hspa1a,Ube2c,Myzap,Hsp90aa1,Ehd2,Anpep,Myo1c,Fam65b,Arhgef7,Arhgap1,Ppp6r3,Dnajb4,Strn,Ap2a1,Myadm
GO:0030425	Dendrite	13	753	0.45	0.0185	10090.ENSMUSP00000007708,10090.ENSMUSP00000015800,10090.ENSMUSP00000030623,10090.ENSMUSP00000030769,10090.ENSMUSP00000037819,10090.ENSMUSP00000039440,10090.ENSMUSP00000042009,10090.ENSMUSP00000044004,10090.ENSMUSP00000047571,10090.ENSMUSP00000068374,10090.ENSMUSP00000078589,10090.ENSMUSP00000091921,10090.ENSMUSP00000120830	Ppp2r1a,Hspa8,Sfpq,Psmc2,Myo1d,Syne1,Bag2,Lrp1,Hnrnpu,Map1b,Ybx1,Hsp90aa1,Strn
GO:0005788	Endoplasmic reticulum lumen	5	118	0.84	0.0214	10090.ENSMUSP00000006128,10090.ENSMUSP00000019683,10090.ENSMUSP00000029454,10090.ENSMUSP00000031779,10090.ENSMUSP00000109915	Rcn1,Rcn3,Casq2,Calu,Rcn2
GO:0005938	Cell cortex	8	322	0.61	0.0214	10090.ENSMUSP00000002029,10090.ENSMUSP00000037819,10090.ENSMUSP00000066068,10090.ENSMUSP00000084454,10090.ENSMUSP00000084887,10090.ENSMUSP00000106534,10090.ENSMUSP00000130294,10090.ENSMUSP00000131318	Emd,Myo1d,Actn4,Fry,Myo1f,Arhgef7,Ctbp2,Myadm
GO:0031410	Cytoplasmic vesicle	23	1872	0.31	0.022	10090.ENSMUSP00000000001,10090.ENSMUSP00000001460,10090.ENSMUSP00000015800,10090.ENSMUSP00000018470,10090.ENSMUSP00000018561,10090.ENSMUSP00000021049,10090.ENSMUSP00000022704,10090.ENSMUSP00000025563,10090.ENSMUSP00000028062,10090.ENSMUSP00000028916,10090.ENSMUSP00000031779,10090.ENSMUSP00000033505,10090.ENSMUSP00000037819,10090.ENSMUSP00000044004,10090.ENSMUSP00000057112,10090.ENSMUSP00000059033…	Gnai3,Snd1,Hspa8,Ywhab,Myo1b,Psmc5,Itm2b,Fth1,Vim,Sec23b,Calu,Was,Myo1d,Lrp1,Pam,Hip1,Ywhae,Hsp90aa1,Ehd2,Myo1c,Arhgap1,Ap2a1,Myo18a
GO:0001726	Ruffle	6	183	0.73	0.0224	10090.ENSMUSP00000042433,10090.ENSMUSP00000073371,10090.ENSMUSP00000104069,10090.ENSMUSP00000106534,10090.ENSMUSP00000106963,10090.ENSMUSP00000131318	Ddx58,Lima1,Myo1c,Arhgef7,Arhgap1,Myadm
GO:0005681	Spliceosomal complex	6	183	0.73	0.0224	10090.ENSMUSP00000015800,10090.ENSMUSP00000047571,10090.ENSMUSP00000055254,10090.ENSMUSP00000078589,10090.ENSMUSP00000110103,10090.ENSMUSP00000120115	Hspa8,Hnrnpu,Luc7l2,Ybx1,Hnrnpa2b1,Hnrnpm
GO:0042382	Paraspeckles	2	6	1.74	0.0224	10090.ENSMUSP00000030623,10090.ENSMUSP00000120115	Sfpq,Hnrnpm
GO:0060171	Stereocilium membrane	2	6	1.74	0.0224	10090.ENSMUSP00000104069,10090.ENSMUSP00000106013	Myo1c,Fam65b
GO:0070937	CRD-mediated mRNA stability complex	2	6	1.74	0.0224	10090.ENSMUSP00000047571,10090.ENSMUSP00000078589	Hnrnpu,Ybx1
GO:0150051	Postsynaptic golgi apparatus	2	6	1.74	0.0224	10090.ENSMUSP00000044004,10090.ENSMUSP00000130696	Lrp1,Myo18a
GO:0098978	Glutamatergic synapse	10	501	0.52	0.0228	10090.ENSMUSP00000002603,10090.ENSMUSP00000007708,10090.ENSMUSP00000015800,10090.ENSMUSP00000020107,10090.ENSMUSP00000059033,10090.ENSMUSP00000069962,10090.ENSMUSP00000070993,10090.ENSMUSP00000110103,10090.ENSMUSP00000118787,10090.ENSMUSP00000130294	Scrib,Ppp2r1a,Hspa8,Atp2b1,Hip1,Atad1,Ywhae,Hnrnpa2b1,Rpl22,Ctbp2
GO:0030055	Cell-substrate junction	6	187	0.72	0.0234	10090.ENSMUSP00000002889,10090.ENSMUSP00000022682,10090.ENSMUSP00000073228,10090.ENSMUSP00000073371,10090.ENSMUSP00000075772,10090.ENSMUSP00000106534	Flii,Sorbs3,Nrap,Lima1,Plec,Arhgef7
GO:0032589	Neuron projection membrane	4	73	0.96	0.0247	10090.ENSMUSP00000020107,10090.ENSMUSP00000037819,10090.ENSMUSP00000104069,10090.ENSMUSP00000106013	Atp2b1,Myo1d,Myo1c,Fam65b
GO:0033018	Sarcoplasmic reticulum lumen	2	7	1.67	0.0253	10090.ENSMUSP00000029454,10090.ENSMUSP00000031779	Casq2,Calu
GO:0000803	Sex chromosome	3	33	1.17	0.0262	10090.ENSMUSP00000016452,10090.ENSMUSP00000047571,10090.ENSMUSP00000124093	Ube2a,Hnrnpu,Usp7
GO:0031526	Brush border membrane	4	76	0.94	0.0275	10090.ENSMUSP00000073371,10090.ENSMUSP00000078971,10090.ENSMUSP00000091921,10090.ENSMUSP00000103015	Lima1,Slc27a4,Hsp90aa1,Anpep
GO:0016528	Sarcoplasm	4	82	0.9	0.0355	10090.ENSMUSP00000029454,10090.ENSMUSP00000031779,10090.ENSMUSP00000075772,10090.ENSMUSP00000132743	Casq2,Calu,Plec,Pln
GO:0031597	Cytosolic proteasome complex	2	9	1.56	0.0366	10090.ENSMUSP00000021049,10090.ENSMUSP00000027432	Psmc5,Psmd1
GO:0061617	MICOS complex	2	9	1.56	0.0366	10090.ENSMUSP00000026599,10090.ENSMUSP00000070149	Apool,Chchd3
GO:0043209	Myelin sheath	6	212	0.67	0.0396	10090.ENSMUSP00000002603,10090.ENSMUSP00000015800,10090.ENSMUSP00000037819,10090.ENSMUSP00000051223,10090.ENSMUSP00000079944,10090.ENSMUSP00000091921	Scrib,Hspa8,Myo1d,Ywhag,Cox5b,Hsp90aa1
GO:0099522	Region of cytosol	3	40	1.09	0.0411	10090.ENSMUSP00000015800,10090.ENSMUSP00000110103,10090.ENSMUSP00000130294	Hspa8,Hnrnpa2b1,Ctbp2
GO:0098794	Postsynapse	12	761	0.41	0.0467	10090.ENSMUSP00000002603,10090.ENSMUSP00000015800,10090.ENSMUSP00000021049,10090.ENSMUSP00000030769,10090.ENSMUSP00000039440,10090.ENSMUSP00000044004,10090.ENSMUSP00000059033,10090.ENSMUSP00000068374,10090.ENSMUSP00000069962,10090.ENSMUSP00000110103,10090.ENSMUSP00000120830,10090.ENSMUSP00000130696	Scrib,Hspa8,Psmc5,Psmc2,Syne1,Lrp1,Hip1,Map1b,Atad1,Hnrnpa2b1,Strn,Myo18a

## Sheet: PDE3A - phospho
#term ID	term description	observed gene count	background gene count	strength	false discovery rate	matching proteins in your network (IDs)	matching proteins in your network (labels)
GO:0005622	Intracellular	189	12596	0.2	1.37e-23	10090.ENSMUSP00000002445,10090.ENSMUSP00000003207,10090.ENSMUSP00000003964,10090.ENSMUSP00000004673,10090.ENSMUSP00000005017,10090.ENSMUSP00000005705,10090.ENSMUSP00000005829,10090.ENSMUSP00000008517,10090.ENSMUSP00000008537,10090.ENSMUSP00000011896,10090.ENSMUSP00000013130,10090.ENSMUSP00000016771,10090.ENSMUSP00000018632,10090.ENSMUSP00000018710,10090.ENSMUSP00000019220,10090.ENSMUSP00000019516…	Ranbp3,Lipe,Gys1,Ndrg2,Hdgf,Trim28,Ampd3,Prpf31,Carhsp1,Pgam1,Strn3,Myh9,Myh4,Slc2a4,Strn4,Nrbp2,Plin5,Ap3d1,Nfic,Canx,Smtn,Sgpp1,Ryr2,Cap2,Vdac2,Kpna3,Mtdh,Srl,Cxadr,Atp5j,Igf2r,Osbp,Atp5a1,Uqcrc1,Eif5b,Des,Ehd4,Ccnl1,Tmem55a,Murc,Prkaa2,Slc9a1,Ppm1g,Atp2a2,Prkab1,Lmod2,Eif3c,Stx4a,Pdha1,Eif4ebp1,Acsl1,Slc25a4,Kank2,Dync1li1,Abcf1,Git1,Fam21,Serbp1,Atp1a1,Pcm1,Cox10,Pbxip1,Sntb1,Fhod3,Oxsr1,Spag…
GO:0005737	Cytoplasm	170	10283	0.24	2.28e-22	10090.ENSMUSP00000002445,10090.ENSMUSP00000003207,10090.ENSMUSP00000003964,10090.ENSMUSP00000004673,10090.ENSMUSP00000005017,10090.ENSMUSP00000005829,10090.ENSMUSP00000008537,10090.ENSMUSP00000011896,10090.ENSMUSP00000013130,10090.ENSMUSP00000016771,10090.ENSMUSP00000018632,10090.ENSMUSP00000018710,10090.ENSMUSP00000019220,10090.ENSMUSP00000019516,10090.ENSMUSP00000019808,10090.ENSMUSP00000020420…	Ranbp3,Lipe,Gys1,Ndrg2,Hdgf,Ampd3,Carhsp1,Pgam1,Strn3,Myh9,Myh4,Slc2a4,Strn4,Nrbp2,Plin5,Ap3d1,Canx,Smtn,Sgpp1,Ryr2,Cap2,Vdac2,Kpna3,Mtdh,Srl,Cxadr,Atp5j,Igf2r,Osbp,Atp5a1,Uqcrc1,Eif5b,Des,Ehd4,Ccnl1,Tmem55a,Murc,Prkaa2,Slc9a1,Atp2a2,Prkab1,Lmod2,Eif3c,Stx4a,Pdha1,Eif4ebp1,Acsl1,Slc25a4,Kank2,Dync1li1,Abcf1,Git1,Fam21,Serbp1,Atp1a1,Pcm1,Cox10,Pbxip1,Sntb1,Fhod3,Oxsr1,Spag9,Hnrnpa1,Gtpbp1,Trak1,Pa…
GO:0043229	Intracellular organelle	176	11084	0.23	2.69e-22	10090.ENSMUSP00000002445,10090.ENSMUSP00000003207,10090.ENSMUSP00000004673,10090.ENSMUSP00000005017,10090.ENSMUSP00000005705,10090.ENSMUSP00000008517,10090.ENSMUSP00000008537,10090.ENSMUSP00000011896,10090.ENSMUSP00000013130,10090.ENSMUSP00000016771,10090.ENSMUSP00000018632,10090.ENSMUSP00000018710,10090.ENSMUSP00000019808,10090.ENSMUSP00000020420,10090.ENSMUSP00000020461,10090.ENSMUSP00000020637…	Ranbp3,Lipe,Ndrg2,Hdgf,Trim28,Prpf31,Carhsp1,Pgam1,Strn3,Myh9,Myh4,Slc2a4,Plin5,Ap3d1,Nfic,Canx,Smtn,Sgpp1,Ryr2,Cap2,Vdac2,Kpna3,Mtdh,Srl,Cxadr,Atp5j,Igf2r,Osbp,Atp5a1,Uqcrc1,Des,Ehd4,Ccnl1,Tmem55a,Murc,Prkaa2,Slc9a1,Ppm1g,Atp2a2,Prkab1,Lmod2,Stx4a,Pdha1,Eif4ebp1,Acsl1,Slc25a4,Kank2,Dync1li1,Abcf1,Git1,Fam21,Serbp1,Atp1a1,Pcm1,Cox10,Pbxip1,Sntb1,Fhod3,Spag9,Hnrnpa1,Trak1,Ppig,Cc2d1a,Ctnna1,Timm8a…
GO:0043292	Contractile fiber	31	237	1.14	2.99e-22	10090.ENSMUSP00000018632,10090.ENSMUSP00000021750,10090.ENSMUSP00000027409,10090.ENSMUSP00000030033,10090.ENSMUSP00000031694,10090.ENSMUSP00000041361,10090.ENSMUSP00000050408,10090.ENSMUSP00000053176,10090.ENSMUSP00000064163,10090.ENSMUSP00000064536,10090.ENSMUSP00000067708,10090.ENSMUSP00000069257,10090.ENSMUSP00000070726,10090.ENSMUSP00000075772,10090.ENSMUSP00000080538,10090.ENSMUSP00000083155…	Myh4,Ryr2,Des,Murc,Lmod2,Fhod3,Cmya5,Synpo2l,Flnc,Gja1,Actn2,Ppp1r12a,Ppp2r5a,Plec,Myh6,Dusp27,Tnni3,Ttn,Tjp1,Sync,Sqstm1,Tnnt2,Xirp2,Smpx,Dmd,Scn5a,Svil,Myh1,Sorbs2,Sphkap,Mybpc3
GO:0043226	Organelle	177	11550	0.21	1.09e-20	10090.ENSMUSP00000002445,10090.ENSMUSP00000003207,10090.ENSMUSP00000004673,10090.ENSMUSP00000005017,10090.ENSMUSP00000005705,10090.ENSMUSP00000008517,10090.ENSMUSP00000008537,10090.ENSMUSP00000011896,10090.ENSMUSP00000013130,10090.ENSMUSP00000016771,10090.ENSMUSP00000018632,10090.ENSMUSP00000018710,10090.ENSMUSP00000019808,10090.ENSMUSP00000020420,10090.ENSMUSP00000020461,10090.ENSMUSP00000020637…	Ranbp3,Lipe,Ndrg2,Hdgf,Trim28,Prpf31,Carhsp1,Pgam1,Strn3,Myh9,Myh4,Slc2a4,Plin5,Ap3d1,Nfic,Canx,Smtn,Sgpp1,Ryr2,Cap2,Vdac2,Kpna3,Mtdh,Srl,Cxadr,Atp5j,Igf2r,Osbp,Atp5a1,Uqcrc1,Des,Ehd4,Ccnl1,Tmem55a,Murc,Prkaa2,Slc9a1,Ppm1g,Atp2a2,Prkab1,Lmod2,Stx4a,Pdha1,Eif4ebp1,Acsl1,Slc25a4,Kank2,Dync1li1,Abcf1,Git1,Fam21,Serbp1,Atp1a1,Pcm1,Cox10,Pbxip1,Sntb1,Fhod3,Spag9,Hnrnpa1,Trak1,Ppig,Cc2d1a,Ctnna1,Timm8a…
GO:0030016	Myofibril	29	227	1.13	1.32e-20	10090.ENSMUSP00000018632,10090.ENSMUSP00000021750,10090.ENSMUSP00000027409,10090.ENSMUSP00000030033,10090.ENSMUSP00000031694,10090.ENSMUSP00000041361,10090.ENSMUSP00000050408,10090.ENSMUSP00000053176,10090.ENSMUSP00000064163,10090.ENSMUSP00000067708,10090.ENSMUSP00000069257,10090.ENSMUSP00000070726,10090.ENSMUSP00000080538,10090.ENSMUSP00000083155,10090.ENSMUSP00000096458,10090.ENSMUSP00000097561…	Myh4,Ryr2,Des,Murc,Lmod2,Fhod3,Cmya5,Synpo2l,Flnc,Actn2,Ppp1r12a,Ppp2r5a,Myh6,Dusp27,Tnni3,Ttn,Tjp1,Sync,Sqstm1,Tnnt2,Xirp2,Smpx,Dmd,Scn5a,Svil,Myh1,Sorbs2,Sphkap,Mybpc3
GO:0043232	Intracellular non-membrane-bounded organelle	100	4035	0.42	6.5e-20	10090.ENSMUSP00000003207,10090.ENSMUSP00000005705,10090.ENSMUSP00000008537,10090.ENSMUSP00000016771,10090.ENSMUSP00000018632,10090.ENSMUSP00000019808,10090.ENSMUSP00000020461,10090.ENSMUSP00000020637,10090.ENSMUSP00000020721,10090.ENSMUSP00000021750,10090.ENSMUSP00000021802,10090.ENSMUSP00000022293,10090.ENSMUSP00000022865,10090.ENSMUSP00000025590,10090.ENSMUSP00000027409,10090.ENSMUSP00000030033…	Lipe,Trim28,Carhsp1,Myh9,Myh4,Plin5,Nfic,Canx,Smtn,Ryr2,Cap2,Vdac2,Mtdh,Osbp,Des,Murc,Prkaa2,Lmod2,Pdha1,Dync1li1,Abcf1,Fam21,Pcm1,Cox10,Pbxip1,Sntb1,Fhod3,Spag9,Cc2d1a,Ctnna1,Cmya5,Itsn2,Synpo2l,Map7d1,Cep68,Zfp830,Prkar1a,Hmgn1,Flnc,Gja1,Actn2,Ppp1r12a,Nub1,Ppp2r5a,Xrcc1,Npm1,Herc2,Plec,Ablim1,Ybx1,Myh6,Rplp2,Tacc2,Dusp27,Rplp0,Fry,Magi1,Eef1d,Mfap1a,Map1a,Prkce,Tnni3,Sorbs1,Ttn,Sgca,Rap1gap2,T…
GO:0030017	Sarcomere	27	207	1.14	1.84e-19	10090.ENSMUSP00000021750,10090.ENSMUSP00000027409,10090.ENSMUSP00000030033,10090.ENSMUSP00000031694,10090.ENSMUSP00000041361,10090.ENSMUSP00000050408,10090.ENSMUSP00000053176,10090.ENSMUSP00000064163,10090.ENSMUSP00000067708,10090.ENSMUSP00000069257,10090.ENSMUSP00000070726,10090.ENSMUSP00000080538,10090.ENSMUSP00000083155,10090.ENSMUSP00000096458,10090.ENSMUSP00000097561,10090.ENSMUSP00000099652…	Ryr2,Des,Murc,Lmod2,Fhod3,Cmya5,Synpo2l,Flnc,Actn2,Ppp1r12a,Ppp2r5a,Myh6,Dusp27,Tnni3,Ttn,Tjp1,Sync,Sqstm1,Tnnt2,Xirp2,Smpx,Dmd,Scn5a,Myh1,Sorbs2,Sphkap,Mybpc3
GO:0005856	Cytoskeleton	62	2060	0.5	2.12e-14	10090.ENSMUSP00000016771,10090.ENSMUSP00000018632,10090.ENSMUSP00000020721,10090.ENSMUSP00000021802,10090.ENSMUSP00000027409,10090.ENSMUSP00000031694,10090.ENSMUSP00000035366,10090.ENSMUSP00000039709,10090.ENSMUSP00000040429,10090.ENSMUSP00000041294,10090.ENSMUSP00000041361,10090.ENSMUSP00000042271,10090.ENSMUSP00000046449,10090.ENSMUSP00000049007,10090.ENSMUSP00000052758,10090.ENSMUSP00000053176…	Myh9,Myh4,Smtn,Cap2,Des,Lmod2,Dync1li1,Pcm1,Pbxip1,Sntb1,Fhod3,Spag9,Cc2d1a,Ctnna1,Itsn2,Synpo2l,Map7d1,Cep68,Prkar1a,Flnc,Gja1,Actn2,Ppp1r12a,Ppp2r5a,Npm1,Herc2,Plec,Ablim1,Myh6,Tacc2,Fry,Mfap1a,Map1a,Prkce,Tnni3,Sorbs1,Ttn,Sgca,Rap1gap2,Sync,Stk39,Pkp4,Ctnna3,Rbm39,Nsun2,Gphn,Hnrnpc,C2cd5,Tnnt2,Xirp2,Dmd,Add1,Dsp,Svil,Myh1,Akap13,Sorbs2,Pitpnm2,Tnik,Mybpc3,Clasp2,Myo18a
GO:0110165	Cellular anatomical entity	195	15632	0.12	2.83e-14	10090.ENSMUSP00000002445,10090.ENSMUSP00000003207,10090.ENSMUSP00000003964,10090.ENSMUSP00000004673,10090.ENSMUSP00000005017,10090.ENSMUSP00000005705,10090.ENSMUSP00000005829,10090.ENSMUSP00000008517,10090.ENSMUSP00000008537,10090.ENSMUSP00000011896,10090.ENSMUSP00000013130,10090.ENSMUSP00000016771,10090.ENSMUSP00000017900,10090.ENSMUSP00000017946,10090.ENSMUSP00000018632,10090.ENSMUSP00000018710…	Ranbp3,Lipe,Gys1,Ndrg2,Hdgf,Trim28,Ampd3,Prpf31,Carhsp1,Pgam1,Strn3,Myh9,Slc12a7,Fam134c,Myh4,Slc2a4,Strn4,Nrbp2,Plin5,Ap3d1,Nfic,Canx,Smtn,Sgpp1,Ryr2,Cap2,Vdac2,Kpna3,Mtdh,Srl,Cxadr,Atp5j,Igf2r,Osbp,Atp5a1,Uqcrc1,Eif5b,Des,Fbn1,Ehd4,Ccnl1,Tmem55a,Murc,Prkaa2,Slc9a1,Ppm1g,Atp2a2,Prkab1,Lmod2,Eif3c,Stx4a,Pdha1,Eif4ebp1,Acsl1,Slc25a4,Kank2,Dync1li1,Abcf1,Git1,Fam21,Serbp1,Atp1a1,Pcm1,Cox10,Pbxip1,S…
GO:0030054	Cell junction	61	2050	0.5	5.7e-14	10090.ENSMUSP00000004673,10090.ENSMUSP00000016771,10090.ENSMUSP00000017900,10090.ENSMUSP00000018710,10090.ENSMUSP00000019220,10090.ENSMUSP00000020420,10090.ENSMUSP00000020637,10090.ENSMUSP00000021802,10090.ENSMUSP00000022293,10090.ENSMUSP00000022865,10090.ENSMUSP00000023572,10090.ENSMUSP00000025590,10090.ENSMUSP00000027409,10090.ENSMUSP00000030669,10090.ENSMUSP00000031423,10090.ENSMUSP00000033075…	Ndrg2,Myh9,Slc12a7,Slc2a4,Strn4,Ap3d1,Canx,Cap2,Vdac2,Mtdh,Cxadr,Osbp,Des,Slc9a1,Atp2a2,Stx4a,Eif4ebp1,Git1,Atp1a1,Sntb1,Palmd,Ctnna1,Itsn2,Synpo2l,Cep68,Prkar1a,Gja1,Actn2,Plec,Ablim1,Rplp2,Rplp0,Magi1,Eef1d,Map1a,Bves,Prkce,Sorbs1,Sgca,Tjp1,Sync,Pkp4,Vdac1,Rtn4,Ctnna3,Camk2d,Gphn,Xirp2,Smpx,Dmd,Add1,Snap23,Scn5a,Dsp,Svil,Myh1,Rps6kb1,Strn,Sorbs2,Tnik,Myo18a
GO:0099080	Supramolecular complex	45	1160	0.61	1.1e-13	10090.ENSMUSP00000008537,10090.ENSMUSP00000016771,10090.ENSMUSP00000018632,10090.ENSMUSP00000020721,10090.ENSMUSP00000021750,10090.ENSMUSP00000027409,10090.ENSMUSP00000028633,10090.ENSMUSP00000030033,10090.ENSMUSP00000030243,10090.ENSMUSP00000031694,10090.ENSMUSP00000035366,10090.ENSMUSP00000040429,10090.ENSMUSP00000041361,10090.ENSMUSP00000050408,10090.ENSMUSP00000053176,10090.ENSMUSP00000064163…	Carhsp1,Myh9,Myh4,Smtn,Ryr2,Des,Fbn1,Murc,Prkaa2,Lmod2,Dync1li1,Pbxip1,Fhod3,Cmya5,Synpo2l,Flnc,Gja1,Actn2,Ppp1r12a,Ppp2r5a,Plec,Ybx1,Myh6,Dusp27,Rplp0,Mfap1a,Map1a,Tnni3,Ttn,Tjp1,Sync,Sqstm1,Nsun2,Trp53bp1,Tnnt2,Xirp2,Smpx,Dmd,Scn5a,Svil,Myh1,Sorbs2,Sphkap,Mybpc3,Clasp2
GO:0099512	Supramolecular fiber	39	861	0.68	1.1e-13	10090.ENSMUSP00000016771,10090.ENSMUSP00000018632,10090.ENSMUSP00000020721,10090.ENSMUSP00000021750,10090.ENSMUSP00000027409,10090.ENSMUSP00000028633,10090.ENSMUSP00000030033,10090.ENSMUSP00000031694,10090.ENSMUSP00000035366,10090.ENSMUSP00000040429,10090.ENSMUSP00000041361,10090.ENSMUSP00000050408,10090.ENSMUSP00000053176,10090.ENSMUSP00000064163,10090.ENSMUSP00000064536,10090.ENSMUSP00000067708…	Myh9,Myh4,Smtn,Ryr2,Des,Fbn1,Murc,Lmod2,Dync1li1,Pbxip1,Fhod3,Cmya5,Synpo2l,Flnc,Gja1,Actn2,Ppp1r12a,Ppp2r5a,Plec,Myh6,Dusp27,Mfap1a,Map1a,Tnni3,Ttn,Tjp1,Sync,Sqstm1,Tnnt2,Xirp2,Smpx,Dmd,Scn5a,Svil,Myh1,Sorbs2,Sphkap,Mybpc3,Clasp2
GO:0031674	I band	18	147	1.11	2.19e-12	10090.ENSMUSP00000021750,10090.ENSMUSP00000027409,10090.ENSMUSP00000030033,10090.ENSMUSP00000041361,10090.ENSMUSP00000053176,10090.ENSMUSP00000064163,10090.ENSMUSP00000067708,10090.ENSMUSP00000069257,10090.ENSMUSP00000070726,10090.ENSMUSP00000080538,10090.ENSMUSP00000097561,10090.ENSMUSP00000099652,10090.ENSMUSP00000099659,10090.ENSMUSP00000107966,10090.ENSMUSP00000109633,10090.ENSMUSP00000112838…	Ryr2,Des,Murc,Fhod3,Synpo2l,Flnc,Actn2,Ppp1r12a,Ppp2r5a,Myh6,Ttn,Tjp1,Sync,Xirp2,Dmd,Scn5a,Sorbs2,Sphkap
GO:0030018	Z disc	17	134	1.13	6.62e-12	10090.ENSMUSP00000021750,10090.ENSMUSP00000027409,10090.ENSMUSP00000030033,10090.ENSMUSP00000041361,10090.ENSMUSP00000053176,10090.ENSMUSP00000064163,10090.ENSMUSP00000067708,10090.ENSMUSP00000069257,10090.ENSMUSP00000070726,10090.ENSMUSP00000080538,10090.ENSMUSP00000097561,10090.ENSMUSP00000099659,10090.ENSMUSP00000107966,10090.ENSMUSP00000109633,10090.ENSMUSP00000112838,10090.ENSMUSP00000121619…	Ryr2,Des,Murc,Fhod3,Synpo2l,Flnc,Actn2,Ppp1r12a,Ppp2r5a,Myh6,Ttn,Sync,Xirp2,Dmd,Scn5a,Sorbs2,Sphkap
GO:0043231	Intracellular membrane-bounded organelle	142	9507	0.2	2.73e-11	10090.ENSMUSP00000002445,10090.ENSMUSP00000003207,10090.ENSMUSP00000004673,10090.ENSMUSP00000005017,10090.ENSMUSP00000005705,10090.ENSMUSP00000008517,10090.ENSMUSP00000011896,10090.ENSMUSP00000013130,10090.ENSMUSP00000016771,10090.ENSMUSP00000018710,10090.ENSMUSP00000019808,10090.ENSMUSP00000020420,10090.ENSMUSP00000020461,10090.ENSMUSP00000020637,10090.ENSMUSP00000021450,10090.ENSMUSP00000021750…	Ranbp3,Lipe,Ndrg2,Hdgf,Trim28,Prpf31,Pgam1,Strn3,Myh9,Slc2a4,Plin5,Ap3d1,Nfic,Canx,Sgpp1,Ryr2,Vdac2,Kpna3,Mtdh,Srl,Cxadr,Atp5j,Igf2r,Osbp,Atp5a1,Uqcrc1,Des,Ehd4,Ccnl1,Tmem55a,Prkaa2,Slc9a1,Ppm1g,Atp2a2,Prkab1,Stx4a,Pdha1,Eif4ebp1,Acsl1,Slc25a4,Kank2,Abcf1,Git1,Fam21,Serbp1,Atp1a1,Pcm1,Cox10,Pbxip1,Spag9,Hnrnpa1,Trak1,Ppig,Cc2d1a,Ctnna1,Timm8a1,Cmya5,Synpo2l,Ppapdc3,Cep68,Cpox,Sdpr,Zfp830,Gpam,Hmg…
GO:0070161	Anchoring junction	30	626	0.71	5.96e-11	10090.ENSMUSP00000016771,10090.ENSMUSP00000022865,10090.ENSMUSP00000023572,10090.ENSMUSP00000027409,10090.ENSMUSP00000030669,10090.ENSMUSP00000031423,10090.ENSMUSP00000037210,10090.ENSMUSP00000039657,10090.ENSMUSP00000049007,10090.ENSMUSP00000064536,10090.ENSMUSP00000067708,10090.ENSMUSP00000075772,10090.ENSMUSP00000086730,10090.ENSMUSP00000093382,10090.ENSMUSP00000097066,10090.ENSMUSP00000099451…	Myh9,Mtdh,Cxadr,Des,Slc9a1,Atp2a2,Git1,Atp1a1,Ctnna1,Gja1,Actn2,Plec,Magi1,Bves,Sorbs1,Sgca,Tjp1,Pkp4,Ctnna3,Camk2d,Xirp2,Smpx,Dmd,Add1,Snap23,Scn5a,Dsp,Myh1,Strn,Sorbs2
GO:0042383	Sarcolemma	17	161	1.05	8.57e-11	10090.ENSMUSP00000018710,10090.ENSMUSP00000021750,10090.ENSMUSP00000027409,10090.ENSMUSP00000030033,10090.ENSMUSP00000030669,10090.ENSMUSP00000033075,10090.ENSMUSP00000039657,10090.ENSMUSP00000041294,10090.ENSMUSP00000064163,10090.ENSMUSP00000075772,10090.ENSMUSP00000093382,10090.ENSMUSP00000094874,10090.ENSMUSP00000099451,10090.ENSMUSP00000099659,10090.ENSMUSP00000102009,10090.ENSMUSP00000109633…	Slc2a4,Ryr2,Des,Murc,Slc9a1,Stx4a,Atp1a1,Sntb1,Flnc,Plec,Bves,Prkce,Sgca,Sync,Camk2d,Dmd,Scn5a
GO:0032991	Protein-containing complex	92	4895	0.3	1.56e-10	10090.ENSMUSP00000002445,10090.ENSMUSP00000005017,10090.ENSMUSP00000005705,10090.ENSMUSP00000008517,10090.ENSMUSP00000013130,10090.ENSMUSP00000016771,10090.ENSMUSP00000017900,10090.ENSMUSP00000017946,10090.ENSMUSP00000018632,10090.ENSMUSP00000019220,10090.ENSMUSP00000020420,10090.ENSMUSP00000020637,10090.ENSMUSP00000020721,10090.ENSMUSP00000021750,10090.ENSMUSP00000022293,10090.ENSMUSP00000023572…	Ranbp3,Hdgf,Trim28,Prpf31,Strn3,Myh9,Slc12a7,Fam134c,Myh4,Strn4,Ap3d1,Canx,Smtn,Ryr2,Vdac2,Cxadr,Atp5j,Igf2r,Atp5a1,Uqcrc1,Ccnl1,Prkaa2,Slc9a1,Atp2a2,Prkab1,Eif3c,Stx4a,Pdha1,Eif4ebp1,Dync1li1,Abcf1,Fam21,Atp1a1,Pcm1,Cox10,Sntb1,Hnrnpa1,Gtpbp1,Ctnna1,Zfp830,Prkar1a,Phka1,Gja1,Ubap2l,Nup98,Ppp1r12a,Chchd3,Ppp2r5a,Xrcc1,Bckdha,Npm1,Uqcrh,Ybx1,Thrap3,Myh6,Rplp2,Rplp0,Eef1d,Trappc9,Mfap1a,Naca,Hsp90a…
GO:0014704	Intercalated disc	12	58	1.34	1.65e-10	10090.ENSMUSP00000023572,10090.ENSMUSP00000027409,10090.ENSMUSP00000030669,10090.ENSMUSP00000039657,10090.ENSMUSP00000049007,10090.ENSMUSP00000064536,10090.ENSMUSP00000099652,10090.ENSMUSP00000101080,10090.ENSMUSP00000102009,10090.ENSMUSP00000112838,10090.ENSMUSP00000115062,10090.ENSMUSP00000117569	Cxadr,Des,Slc9a1,Atp1a1,Ctnna1,Gja1,Tjp1,Ctnna3,Camk2d,Scn5a,Dsp,Myh1
GO:0044291	Cell-cell contact zone	13	79	1.24	2.45e-10	10090.ENSMUSP00000023572,10090.ENSMUSP00000027409,10090.ENSMUSP00000030669,10090.ENSMUSP00000039657,10090.ENSMUSP00000049007,10090.ENSMUSP00000064536,10090.ENSMUSP00000099652,10090.ENSMUSP00000099815,10090.ENSMUSP00000101080,10090.ENSMUSP00000102009,10090.ENSMUSP00000112838,10090.ENSMUSP00000115062,10090.ENSMUSP00000117569	Cxadr,Des,Slc9a1,Atp1a1,Ctnna1,Gja1,Tjp1,Pkp4,Ctnna3,Camk2d,Scn5a,Dsp,Myh1
GO:0005634	Nucleus	107	6330	0.25	4.42e-10	10090.ENSMUSP00000002445,10090.ENSMUSP00000003207,10090.ENSMUSP00000004673,10090.ENSMUSP00000005017,10090.ENSMUSP00000005705,10090.ENSMUSP00000008517,10090.ENSMUSP00000011896,10090.ENSMUSP00000013130,10090.ENSMUSP00000016771,10090.ENSMUSP00000020461,10090.ENSMUSP00000021450,10090.ENSMUSP00000021750,10090.ENSMUSP00000022496,10090.ENSMUSP00000022865,10090.ENSMUSP00000023572,10090.ENSMUSP00000024599…	Ranbp3,Lipe,Ndrg2,Hdgf,Trim28,Prpf31,Pgam1,Strn3,Myh9,Nfic,Sgpp1,Ryr2,Kpna3,Mtdh,Cxadr,Igf2r,Osbp,Atp5a1,Des,Ccnl1,Prkaa2,Slc9a1,Ppm1g,Prkab1,Pdha1,Eif4ebp1,Abcf1,Fam21,Serbp1,Pcm1,Cox10,Pbxip1,Hnrnpa1,Trak1,Ppig,Cc2d1a,Cmya5,Synpo2l,Ppapdc3,Cep68,Sdpr,Zfp830,Hmgn1,Gja1,Rnf180,Ubap2l,Nup98,Ppp1r12a,Chchd3,Nub1,Cdk11b,Ppp2r5a,Xrcc1,Nap1l4,Npm1,Herc2,Ybx1,Thrap3,Tacc2,Rplp0,Speg,Usp9x,Magi1,Eef1d,M…
GO:0005829	Cytosol	74	3573	0.34	8.36e-10	10090.ENSMUSP00000003207,10090.ENSMUSP00000005829,10090.ENSMUSP00000008537,10090.ENSMUSP00000011896,10090.ENSMUSP00000016771,10090.ENSMUSP00000018710,10090.ENSMUSP00000019808,10090.ENSMUSP00000025590,10090.ENSMUSP00000026743,10090.ENSMUSP00000030033,10090.ENSMUSP00000030243,10090.ENSMUSP00000031486,10090.ENSMUSP00000033880,10090.ENSMUSP00000036881,10090.ENSMUSP00000037210,10090.ENSMUSP00000038983…	Lipe,Ampd3,Carhsp1,Pgam1,Myh9,Slc2a4,Plin5,Osbp,Uqcrc1,Murc,Prkaa2,Prkab1,Eif4ebp1,Abcf1,Git1,Fam21,Serbp1,Pcm1,Cox10,Oxsr1,Spag9,Gtpbp1,Ppig,Cc2d1a,Synpo2l,Map7d1,Cep68,Cpox,Sdpr,Prkar1a,Flnc,Gja1,Ppp1r12a,Nub1,Fabp3,Ppp2r5a,Npm1,Herc2,Plec,Tom1,Ybx1,Rplp2,Tacc2,Rplp0,Usp9x,Eef1d,Zak,Hsp90aa1,Map1a,Prkce,Sorbs1,Rap1gap2,Tjp1,Hdac1,Sync,Stk39,Sqstm1,Ufl1,Osbpl8,Camk2d,Ralgapa2,Gpcpd1,Gphn,Arhgap5…
GO:0015629	Actin cytoskeleton	24	458	0.74	1.84e-09	10090.ENSMUSP00000016771,10090.ENSMUSP00000018632,10090.ENSMUSP00000020721,10090.ENSMUSP00000021802,10090.ENSMUSP00000031694,10090.ENSMUSP00000041361,10090.ENSMUSP00000049007,10090.ENSMUSP00000053176,10090.ENSMUSP00000064163,10090.ENSMUSP00000067708,10090.ENSMUSP00000069257,10090.ENSMUSP00000078336,10090.ENSMUSP00000080538,10090.ENSMUSP00000096458,10090.ENSMUSP00000097066,10090.ENSMUSP00000097561…	Myh9,Myh4,Smtn,Cap2,Lmod2,Fhod3,Ctnna1,Synpo2l,Flnc,Actn2,Ppp1r12a,Ablim1,Myh6,Tnni3,Sorbs1,Ttn,Hnrnpc,Tnnt2,Xirp2,Add1,Svil,Myh1,Akap13,Myo18a
GO:0043227	Membrane-bounded organelle	145	10370	0.17	2.42e-09	10090.ENSMUSP00000002445,10090.ENSMUSP00000003207,10090.ENSMUSP00000004673,10090.ENSMUSP00000005017,10090.ENSMUSP00000005705,10090.ENSMUSP00000008517,10090.ENSMUSP00000011896,10090.ENSMUSP00000013130,10090.ENSMUSP00000016771,10090.ENSMUSP00000018710,10090.ENSMUSP00000019808,10090.ENSMUSP00000020420,10090.ENSMUSP00000020461,10090.ENSMUSP00000020637,10090.ENSMUSP00000021450,10090.ENSMUSP00000021750…	Ranbp3,Lipe,Ndrg2,Hdgf,Trim28,Prpf31,Pgam1,Strn3,Myh9,Slc2a4,Plin5,Ap3d1,Nfic,Canx,Sgpp1,Ryr2,Vdac2,Kpna3,Mtdh,Srl,Cxadr,Atp5j,Igf2r,Osbp,Atp5a1,Uqcrc1,Des,Ehd4,Ccnl1,Tmem55a,Prkaa2,Slc9a1,Ppm1g,Atp2a2,Prkab1,Stx4a,Pdha1,Eif4ebp1,Acsl1,Slc25a4,Kank2,Abcf1,Git1,Fam21,Serbp1,Atp1a1,Pcm1,Cox10,Pbxip1,Spag9,Hnrnpa1,Trak1,Ppig,Cc2d1a,Ctnna1,Timm8a1,Cmya5,Synpo2l,Ppapdc3,Cep68,Cpox,Sdpr,Zfp830,Prkar1a,…
GO:0048471	Perinuclear region of cytoplasm	30	775	0.61	6.5e-09	10090.ENSMUSP00000004673,10090.ENSMUSP00000018710,10090.ENSMUSP00000022865,10090.ENSMUSP00000024599,10090.ENSMUSP00000025590,10090.ENSMUSP00000028755,10090.ENSMUSP00000030669,10090.ENSMUSP00000031423,10090.ENSMUSP00000033075,10090.ENSMUSP00000039110,10090.ENSMUSP00000042271,10090.ENSMUSP00000044482,10090.ENSMUSP00000050408,10090.ENSMUSP00000075772,10090.ENSMUSP00000078589,10090.ENSMUSP00000085683…	Ndrg2,Slc2a4,Mtdh,Igf2r,Osbp,Ehd4,Slc9a1,Atp2a2,Stx4a,Serbp1,Spag9,Trak1,Cmya5,Plec,Ybx1,Mapk8ip3,Hsp90aa1,Prkce,Hdac1,Sync,Pkp4,Camk2d,Clint1,Dmd,Add1,Scn5a,Akap13,Rps6kb1,Sorbs2,Tnik
GO:0005911	Cell-cell junction	23	489	0.7	3.3e-08	10090.ENSMUSP00000016771,10090.ENSMUSP00000022865,10090.ENSMUSP00000023572,10090.ENSMUSP00000027409,10090.ENSMUSP00000030669,10090.ENSMUSP00000031423,10090.ENSMUSP00000039657,10090.ENSMUSP00000049007,10090.ENSMUSP00000064536,10090.ENSMUSP00000086730,10090.ENSMUSP00000093382,10090.ENSMUSP00000097066,10090.ENSMUSP00000099451,10090.ENSMUSP00000099652,10090.ENSMUSP00000099815,10090.ENSMUSP00000101080…	Myh9,Mtdh,Cxadr,Des,Slc9a1,Atp2a2,Atp1a1,Ctnna1,Gja1,Magi1,Bves,Sorbs1,Sgca,Tjp1,Pkp4,Ctnna3,Camk2d,Add1,Snap23,Scn5a,Dsp,Myh1,Strn
GO:0045202	Synapse	41	1492	0.46	4.57e-08	10090.ENSMUSP00000004673,10090.ENSMUSP00000017900,10090.ENSMUSP00000018710,10090.ENSMUSP00000019220,10090.ENSMUSP00000020420,10090.ENSMUSP00000020637,10090.ENSMUSP00000021802,10090.ENSMUSP00000022293,10090.ENSMUSP00000023572,10090.ENSMUSP00000027409,10090.ENSMUSP00000031423,10090.ENSMUSP00000033075,10090.ENSMUSP00000033880,10090.ENSMUSP00000037210,10090.ENSMUSP00000039657,10090.ENSMUSP00000041294…	Ndrg2,Slc12a7,Slc2a4,Strn4,Ap3d1,Canx,Cap2,Vdac2,Cxadr,Des,Atp2a2,Stx4a,Eif4ebp1,Git1,Atp1a1,Sntb1,Palmd,Itsn2,Prkar1a,Actn2,Ablim1,Rplp2,Rplp0,Eef1d,Map1a,Prkce,Sorbs1,Sync,Pkp4,Vdac1,Rtn4,Camk2d,Gphn,Dmd,Add1,Snap23,Rps6kb1,Strn,Sorbs2,Tnik,Myo18a
GO:0031672	A band	9	43	1.35	6.5e-08	10090.ENSMUSP00000021750,10090.ENSMUSP00000031694,10090.ENSMUSP00000050408,10090.ENSMUSP00000069257,10090.ENSMUSP00000070726,10090.ENSMUSP00000097561,10090.ENSMUSP00000108140,10090.ENSMUSP00000117569,10090.ENSMUSP00000127070	Ryr2,Lmod2,Cmya5,Ppp1r12a,Ppp2r5a,Ttn,Smpx,Myh1,Mybpc3
GO:0045121	Membrane raft	20	396	0.73	1.34e-07	10090.ENSMUSP00000003207,10090.ENSMUSP00000018710,10090.ENSMUSP00000022293,10090.ENSMUSP00000023572,10090.ENSMUSP00000026495,10090.ENSMUSP00000030033,10090.ENSMUSP00000030669,10090.ENSMUSP00000034049,10090.ENSMUSP00000039657,10090.ENSMUSP00000049007,10090.ENSMUSP00000055694,10090.ENSMUSP00000056500,10090.ENSMUSP00000064536,10090.ENSMUSP00000093382,10090.ENSMUSP00000097066,10090.ENSMUSP00000099451…	Lipe,Slc2a4,Vdac2,Cxadr,Atp5a1,Murc,Slc9a1,Slc25a4,Atp1a1,Ctnna1,Sdpr,Prkar1a,Gja1,Bves,Sorbs1,Sgca,Vdac1,Dmd,Add1,Scn5a
GO:0098590	Plasma membrane region	37	1310	0.48	1.54e-07	10090.ENSMUSP00000003207,10090.ENSMUSP00000016771,10090.ENSMUSP00000018710,10090.ENSMUSP00000020637,10090.ENSMUSP00000022865,10090.ENSMUSP00000023572,10090.ENSMUSP00000030033,10090.ENSMUSP00000030243,10090.ENSMUSP00000030669,10090.ENSMUSP00000033075,10090.ENSMUSP00000039657,10090.ENSMUSP00000049007,10090.ENSMUSP00000052758,10090.ENSMUSP00000055694,10090.ENSMUSP00000056500,10090.ENSMUSP00000064536…	Lipe,Myh9,Slc2a4,Canx,Mtdh,Cxadr,Murc,Prkaa2,Slc9a1,Stx4a,Atp1a1,Ctnna1,Itsn2,Sdpr,Prkar1a,Gja1,Actn2,Plec,Mapk8ip3,Hsp90aa1,Bves,Tjp1,Stk39,Rtn4,Gphn,C2cd5,Dmd,Add1,Scn5a,Dsp,Svil,Strn,Sorbs2,Slc4a4,Tnik,Clasp2,Eps15l1
GO:0036379	Myofilament	7	28	1.42	1.43e-06	10090.ENSMUSP00000031694,10090.ENSMUSP00000041361,10090.ENSMUSP00000067708,10090.ENSMUSP00000096458,10090.ENSMUSP00000097561,10090.ENSMUSP00000107717,10090.ENSMUSP00000127070	Lmod2,Fhod3,Actn2,Tnni3,Ttn,Tnnt2,Mybpc3
GO:0031967	Organelle envelope	32	1131	0.48	1.85e-06	10090.ENSMUSP00000002445,10090.ENSMUSP00000021750,10090.ENSMUSP00000022293,10090.ENSMUSP00000022865,10090.ENSMUSP00000023608,10090.ENSMUSP00000024599,10090.ENSMUSP00000026495,10090.ENSMUSP00000026743,10090.ENSMUSP00000034046,10090.ENSMUSP00000034049,10090.ENSMUSP00000036881,10090.ENSMUSP00000039709,10090.ENSMUSP00000040138,10090.ENSMUSP00000044482,10090.ENSMUSP00000050156,10090.ENSMUSP00000054337…	Ranbp3,Ryr2,Vdac2,Mtdh,Atp5j,Igf2r,Atp5a1,Uqcrc1,Acsl1,Slc25a4,Abcf1,Pcm1,Cox10,Trak1,Timm8a1,Ppapdc3,Cpox,Gpam,Gja1,Rnf180,Nup98,Chchd3,Herc2,Uqcrh,Ybx1,Gramd4,Rap1gap2,Vdac1,Rtn4,Osbpl8,Dmd,Rps6kb1
GO:0071944	Cell periphery	78	4668	0.25	2.83e-06	10090.ENSMUSP00000003207,10090.ENSMUSP00000013130,10090.ENSMUSP00000016771,10090.ENSMUSP00000017900,10090.ENSMUSP00000018710,10090.ENSMUSP00000020637,10090.ENSMUSP00000021450,10090.ENSMUSP00000021750,10090.ENSMUSP00000021802,10090.ENSMUSP00000022865,10090.ENSMUSP00000023572,10090.ENSMUSP00000024599,10090.ENSMUSP00000026495,10090.ENSMUSP00000027409,10090.ENSMUSP00000028755,10090.ENSMUSP00000029875…	Lipe,Strn3,Myh9,Slc12a7,Slc2a4,Canx,Sgpp1,Ryr2,Cap2,Mtdh,Cxadr,Igf2r,Atp5a1,Des,Ehd4,Tmem55a,Murc,Prkaa2,Slc9a1,Atp2a2,Stx4a,Acsl1,Fam21,Serbp1,Atp1a1,Sntb1,Trak1,Cc2d1a,Ctnna1,Itsn2,Sdpr,Prkar1a,Gpam,Phka1,Flnc,Gja1,Slc20a2,Actn2,Ppp1r12a,Herc2,Plec,Tacc2,Fry,Mapk8ip3,Magi1,Hsp90aa1,Bves,Prkce,Sorbs1,Sgca,Rap1gap2,Tjp1,Sync,Stk39,Pkp4,Vdac1,Rtn4,Osbpl8,Camk2d,Clint1,Ralgapa2,Gphn,Arhgap5,C2cd5,D…
GO:0097512	Cardiac myofibril	5	9	1.77	5.38e-06	10090.ENSMUSP00000027409,10090.ENSMUSP00000031694,10090.ENSMUSP00000096458,10090.ENSMUSP00000107717,10090.ENSMUSP00000127070	Des,Lmod2,Tnni3,Tnnt2,Mybpc3
GO:0016528	Sarcoplasm	9	82	1.07	7.64e-06	10090.ENSMUSP00000018710,10090.ENSMUSP00000021750,10090.ENSMUSP00000023161,10090.ENSMUSP00000031423,10090.ENSMUSP00000050408,10090.ENSMUSP00000064163,10090.ENSMUSP00000070709,10090.ENSMUSP00000075772,10090.ENSMUSP00000102009	Slc2a4,Ryr2,Srl,Atp2a2,Cmya5,Flnc,Fabp3,Plec,Camk2d
GO:0016020	Membrane	108	7623	0.18	9.92e-06	10090.ENSMUSP00000003207,10090.ENSMUSP00000013130,10090.ENSMUSP00000016771,10090.ENSMUSP00000017900,10090.ENSMUSP00000017946,10090.ENSMUSP00000018710,10090.ENSMUSP00000019220,10090.ENSMUSP00000020420,10090.ENSMUSP00000020637,10090.ENSMUSP00000021450,10090.ENSMUSP00000021750,10090.ENSMUSP00000021802,10090.ENSMUSP00000022293,10090.ENSMUSP00000022865,10090.ENSMUSP00000023572,10090.ENSMUSP00000023608…	Lipe,Strn3,Myh9,Slc12a7,Fam134c,Slc2a4,Strn4,Ap3d1,Canx,Sgpp1,Ryr2,Cap2,Vdac2,Mtdh,Cxadr,Atp5j,Igf2r,Osbp,Atp5a1,Uqcrc1,Des,Ehd4,Tmem55a,Murc,Prkaa2,Slc9a1,Ppm1g,Atp2a2,Stx4a,Acsl1,Slc25a4,Fam21,Serbp1,Atp1a1,Pcm1,Cox10,Pbxip1,Sntb1,Spag9,Trak1,Palmd,Cc2d1a,Ctnna1,Timm8a1,Itsn2,Ppapdc3,Cpox,Sdpr,Prkar1a,Gpam,Phka1,Flnc,Gja1,Rnf180,Slc20a2,Actn2,Nup98,Ppp1r12a,Chchd3,Ppp2r5a,Armc10,Herc2,Plec,Uqcr…
GO:0005865	Striated muscle thin filament	6	24	1.42	1.2e-05	10090.ENSMUSP00000031694,10090.ENSMUSP00000041361,10090.ENSMUSP00000067708,10090.ENSMUSP00000096458,10090.ENSMUSP00000097561,10090.ENSMUSP00000107717	Lmod2,Fhod3,Actn2,Tnni3,Ttn,Tnnt2
GO:0005886	Plasma membrane	74	4531	0.24	1.72e-05	10090.ENSMUSP00000003207,10090.ENSMUSP00000013130,10090.ENSMUSP00000016771,10090.ENSMUSP00000017900,10090.ENSMUSP00000018710,10090.ENSMUSP00000020637,10090.ENSMUSP00000021450,10090.ENSMUSP00000021750,10090.ENSMUSP00000021802,10090.ENSMUSP00000022865,10090.ENSMUSP00000023572,10090.ENSMUSP00000024599,10090.ENSMUSP00000026495,10090.ENSMUSP00000027409,10090.ENSMUSP00000028755,10090.ENSMUSP00000029875…	Lipe,Strn3,Myh9,Slc12a7,Slc2a4,Canx,Sgpp1,Ryr2,Cap2,Mtdh,Cxadr,Igf2r,Atp5a1,Des,Ehd4,Tmem55a,Murc,Prkaa2,Slc9a1,Atp2a2,Stx4a,Acsl1,Fam21,Serbp1,Atp1a1,Sntb1,Cc2d1a,Ctnna1,Itsn2,Sdpr,Prkar1a,Gpam,Phka1,Flnc,Gja1,Slc20a2,Actn2,Ppp1r12a,Herc2,Plec,Tacc2,Mapk8ip3,Magi1,Hsp90aa1,Bves,Prkce,Sorbs1,Sgca,Rap1gap2,Tjp1,Sync,Stk39,Pkp4,Vdac1,Rtn4,Camk2d,Clint1,Ralgapa2,Gphn,Arhgap5,C2cd5,Dmd,Add1,Snap23,Sc…
GO:0070013	Intracellular organelle lumen	70	4279	0.24	3.91e-05	10090.ENSMUSP00000002445,10090.ENSMUSP00000005017,10090.ENSMUSP00000005705,10090.ENSMUSP00000008517,10090.ENSMUSP00000013130,10090.ENSMUSP00000020461,10090.ENSMUSP00000021450,10090.ENSMUSP00000022293,10090.ENSMUSP00000022496,10090.ENSMUSP00000022865,10090.ENSMUSP00000023161,10090.ENSMUSP00000023572,10090.ENSMUSP00000024599,10090.ENSMUSP00000025590,10090.ENSMUSP00000029416,10090.ENSMUSP00000030243…	Ranbp3,Hdgf,Trim28,Prpf31,Strn3,Nfic,Sgpp1,Vdac2,Kpna3,Mtdh,Srl,Cxadr,Igf2r,Osbp,Ccnl1,Prkaa2,Slc9a1,Ppm1g,Pdha1,Abcf1,Fam21,Cox10,Hnrnpa1,Ppig,Cc2d1a,Timm8a1,Synpo2l,Cep68,Cpox,Sdpr,Zfp830,Hmgn1,Gja1,Ubap2l,Nup98,Ppp1r12a,Nub1,Cdk11b,Xrcc1,Bckdha,Npm1,Thrap3,Tacc2,Magi1,Eef1d,Mfap1a,Sorbs1,Ttn,Hdac1,Stk39,Vdac1,Sqstm1,Zranb2,Clint1,Rbm39,Nsun2,Trp53bp1,Hnrnpc,Add1,Snap23,Scn5a,Srpk1,Mef2a,Rps6kb…
GO:0043209	Myelin sheath	12	212	0.78	4.98e-05	10090.ENSMUSP00000011896,10090.ENSMUSP00000020637,10090.ENSMUSP00000022293,10090.ENSMUSP00000026495,10090.ENSMUSP00000026743,10090.ENSMUSP00000033075,10090.ENSMUSP00000033662,10090.ENSMUSP00000034049,10090.ENSMUSP00000039657,10090.ENSMUSP00000091921,10090.ENSMUSP00000099819,10090.ENSMUSP00000099907	Pgam1,Canx,Vdac2,Atp5a1,Uqcrc1,Stx4a,Pdha1,Slc25a4,Atp1a1,Hsp90aa1,Vdac1,Rtn4
GO:0032982	Myosin filament	5	18	1.47	6.9e-05	10090.ENSMUSP00000016771,10090.ENSMUSP00000018632,10090.ENSMUSP00000080538,10090.ENSMUSP00000117569,10090.ENSMUSP00000127070	Myh9,Myh4,Myh6,Myh1,Mybpc3
GO:0031981	Nuclear lumen	63	3771	0.25	8.01e-05	10090.ENSMUSP00000002445,10090.ENSMUSP00000005017,10090.ENSMUSP00000005705,10090.ENSMUSP00000008517,10090.ENSMUSP00000013130,10090.ENSMUSP00000020461,10090.ENSMUSP00000021450,10090.ENSMUSP00000022496,10090.ENSMUSP00000022865,10090.ENSMUSP00000023572,10090.ENSMUSP00000025590,10090.ENSMUSP00000029416,10090.ENSMUSP00000030243,10090.ENSMUSP00000030669,10090.ENSMUSP00000031032,10090.ENSMUSP00000033662…	Ranbp3,Hdgf,Trim28,Prpf31,Strn3,Nfic,Sgpp1,Kpna3,Mtdh,Cxadr,Osbp,Ccnl1,Prkaa2,Slc9a1,Ppm1g,Pdha1,Abcf1,Fam21,Cox10,Hnrnpa1,Ppig,Cc2d1a,Synpo2l,Cep68,Sdpr,Zfp830,Hmgn1,Gja1,Ubap2l,Nup98,Ppp1r12a,Nub1,Cdk11b,Xrcc1,Npm1,Thrap3,Tacc2,Magi1,Eef1d,Mfap1a,Sorbs1,Ttn,Hdac1,Stk39,Sqstm1,Zranb2,Clint1,Rbm39,Nsun2,Trp53bp1,Hnrnpc,Add1,Snap23,Scn5a,Srpk1,Mef2a,Rps6kb1,Hnrnpdl,Sf1,Srrm1,Tnik,Matr3,Nop58
GO:0005912	Adherens junction	10	160	0.82	0.00015	10090.ENSMUSP00000016771,10090.ENSMUSP00000023572,10090.ENSMUSP00000049007,10090.ENSMUSP00000086730,10090.ENSMUSP00000097066,10090.ENSMUSP00000099652,10090.ENSMUSP00000099815,10090.ENSMUSP00000101080,10090.ENSMUSP00000109979,10090.ENSMUSP00000112138	Myh9,Cxadr,Ctnna1,Magi1,Sorbs1,Tjp1,Pkp4,Ctnna3,Add1,Snap23
GO:0098794	Postsynapse	22	761	0.49	0.00015	10090.ENSMUSP00000019220,10090.ENSMUSP00000020420,10090.ENSMUSP00000020637,10090.ENSMUSP00000021802,10090.ENSMUSP00000033075,10090.ENSMUSP00000033880,10090.ENSMUSP00000037210,10090.ENSMUSP00000039657,10090.ENSMUSP00000044693,10090.ENSMUSP00000067708,10090.ENSMUSP00000078336,10090.ENSMUSP00000083705,10090.ENSMUSP00000092223,10090.ENSMUSP00000099815,10090.ENSMUSP00000099907,10090.ENSMUSP00000106018…	Strn4,Ap3d1,Canx,Cap2,Stx4a,Eif4ebp1,Git1,Atp1a1,Palmd,Actn2,Ablim1,Rplp0,Map1a,Pkp4,Rtn4,Gphn,Dmd,Add1,Snap23,Strn,Sorbs2,Myo18a
GO:0120025	Plasma membrane bounded cell projection	45	2387	0.3	0.00017	10090.ENSMUSP00000004673,10090.ENSMUSP00000013130,10090.ENSMUSP00000016771,10090.ENSMUSP00000019220,10090.ENSMUSP00000020420,10090.ENSMUSP00000020637,10090.ENSMUSP00000021750,10090.ENSMUSP00000023572,10090.ENSMUSP00000030243,10090.ENSMUSP00000031423,10090.ENSMUSP00000033075,10090.ENSMUSP00000037210,10090.ENSMUSP00000039657,10090.ENSMUSP00000039709,10090.ENSMUSP00000044482,10090.ENSMUSP00000044693…	Ndrg2,Strn3,Myh9,Strn4,Ap3d1,Canx,Ryr2,Cxadr,Prkaa2,Atp2a2,Stx4a,Git1,Atp1a1,Pcm1,Trak1,Palmd,Ctnna1,Prkar1a,Actn2,Nap1l4,Ablim1,Ybx1,Rplp0,Mapk8ip3,Usp9x,Hsp90aa1,Map1a,Bves,Rap1gap2,Hdac1,Sqstm1,Rtn4,Ufl1,Ctnna3,Camk2d,Gphn,C2cd5,Dmd,Add1,Snap23,Svil,Rps6kb1,Strn,Sorbs2,Clasp2
GO:0042995	Cell projection	46	2472	0.3	0.00018	10090.ENSMUSP00000004673,10090.ENSMUSP00000013130,10090.ENSMUSP00000016771,10090.ENSMUSP00000019220,10090.ENSMUSP00000020420,10090.ENSMUSP00000020637,10090.ENSMUSP00000021750,10090.ENSMUSP00000023572,10090.ENSMUSP00000030243,10090.ENSMUSP00000031423,10090.ENSMUSP00000033075,10090.ENSMUSP00000037210,10090.ENSMUSP00000039657,10090.ENSMUSP00000039709,10090.ENSMUSP00000044482,10090.ENSMUSP00000044693…	Ndrg2,Strn3,Myh9,Strn4,Ap3d1,Canx,Ryr2,Cxadr,Prkaa2,Atp2a2,Stx4a,Git1,Atp1a1,Pcm1,Trak1,Palmd,Ctnna1,Prkar1a,Actn2,Nap1l4,Ablim1,Ybx1,Rplp0,Mapk8ip3,Usp9x,Magi1,Hsp90aa1,Map1a,Bves,Rap1gap2,Hdac1,Sqstm1,Rtn4,Ufl1,Ctnna3,Camk2d,Gphn,C2cd5,Dmd,Add1,Snap23,Svil,Rps6kb1,Strn,Sorbs2,Clasp2
GO:0044853	Plasma membrane raft	9	128	0.87	0.00018	10090.ENSMUSP00000003207,10090.ENSMUSP00000030033,10090.ENSMUSP00000039657,10090.ENSMUSP00000049007,10090.ENSMUSP00000055694,10090.ENSMUSP00000056500,10090.ENSMUSP00000093382,10090.ENSMUSP00000109979,10090.ENSMUSP00000112838	Lipe,Murc,Atp1a1,Ctnna1,Sdpr,Prkar1a,Bves,Add1,Scn5a
GO:0031430	M band	5	24	1.34	0.0002	10090.ENSMUSP00000031694,10090.ENSMUSP00000050408,10090.ENSMUSP00000070726,10090.ENSMUSP00000097561,10090.ENSMUSP00000108140	Lmod2,Cmya5,Ppp2r5a,Ttn,Smpx
GO:0016460	Myosin ii complex	4	10	1.63	0.00021	10090.ENSMUSP00000016771,10090.ENSMUSP00000080538,10090.ENSMUSP00000097561,10090.ENSMUSP00000117569	Myh9,Myh6,Ttn,Myh1
GO:0012505	Endomembrane system	62	3859	0.23	0.00031	10090.ENSMUSP00000002445,10090.ENSMUSP00000004673,10090.ENSMUSP00000013130,10090.ENSMUSP00000018710,10090.ENSMUSP00000019516,10090.ENSMUSP00000020420,10090.ENSMUSP00000020637,10090.ENSMUSP00000021450,10090.ENSMUSP00000021750,10090.ENSMUSP00000022293,10090.ENSMUSP00000022865,10090.ENSMUSP00000023161,10090.ENSMUSP00000023572,10090.ENSMUSP00000024599,10090.ENSMUSP00000025590,10090.ENSMUSP00000028755…	Ranbp3,Ndrg2,Strn3,Slc2a4,Nrbp2,Ap3d1,Canx,Sgpp1,Ryr2,Vdac2,Mtdh,Srl,Cxadr,Igf2r,Osbp,Ehd4,Tmem55a,Prkaa2,Slc9a1,Atp2a2,Stx4a,Acsl1,Abcf1,Git1,Fam21,Atp1a1,Pcm1,Trak1,Ctnna1,Cmya5,Itsn2,Ppapdc3,Prkar1a,Gja1,Rnf180,Nup98,Armc10,Tom1,Ybx1,Rplp0,Mapk8ip3,Gramd4,Trappc9,Prkce,Rap1gap2,Vdac1,Sqstm1,Rtn4,Ufl1,Osbpl8,Camk2d,Clint1,Arhgap5,Dmd,Snap23,Scn5a,Srpk1,Pitpnm2,Tnik,Clasp2,Eps15l1,Myo18a
GO:0016459	Myosin complex	6	50	1.1	0.00039	10090.ENSMUSP00000016771,10090.ENSMUSP00000018632,10090.ENSMUSP00000080538,10090.ENSMUSP00000097561,10090.ENSMUSP00000117569,10090.ENSMUSP00000130696	Myh9,Myh4,Myh6,Ttn,Myh1,Myo18a
GO:0005916	Fascia adherens	4	13	1.51	0.00045	10090.ENSMUSP00000027409,10090.ENSMUSP00000064536,10090.ENSMUSP00000101080,10090.ENSMUSP00000115062	Des,Gja1,Ctnna3,Dsp
GO:0090443	FAR/SIN/STRIPAK complex	3	3	2.03	0.00045	10090.ENSMUSP00000013130,10090.ENSMUSP00000019220,10090.ENSMUSP00000120830	Strn3,Strn4,Strn
GO:0031966	Mitochondrial membrane	19	647	0.49	0.00047	10090.ENSMUSP00000022293,10090.ENSMUSP00000023608,10090.ENSMUSP00000026495,10090.ENSMUSP00000026743,10090.ENSMUSP00000034046,10090.ENSMUSP00000034049,10090.ENSMUSP00000040138,10090.ENSMUSP00000044482,10090.ENSMUSP00000050156,10090.ENSMUSP00000055455,10090.ENSMUSP00000057635,10090.ENSMUSP00000064536,10090.ENSMUSP00000070149,10090.ENSMUSP00000075579,10090.ENSMUSP00000077744,10090.ENSMUSP00000086321…	Vdac2,Atp5j,Atp5a1,Uqcrc1,Acsl1,Slc25a4,Cox10,Trak1,Timm8a1,Cpox,Gpam,Gja1,Chchd3,Herc2,Uqcrh,Gramd4,Vdac1,Dmd,Rps6kb1
GO:0005654	Nucleoplasm	54	3261	0.24	0.00057	10090.ENSMUSP00000002445,10090.ENSMUSP00000005017,10090.ENSMUSP00000005705,10090.ENSMUSP00000008517,10090.ENSMUSP00000013130,10090.ENSMUSP00000020461,10090.ENSMUSP00000021450,10090.ENSMUSP00000022496,10090.ENSMUSP00000022865,10090.ENSMUSP00000023572,10090.ENSMUSP00000025590,10090.ENSMUSP00000029416,10090.ENSMUSP00000030243,10090.ENSMUSP00000030669,10090.ENSMUSP00000031032,10090.ENSMUSP00000036881…	Ranbp3,Hdgf,Trim28,Prpf31,Strn3,Nfic,Sgpp1,Kpna3,Mtdh,Cxadr,Osbp,Ccnl1,Prkaa2,Slc9a1,Ppm1g,Abcf1,Hnrnpa1,Ppig,Synpo2l,Cep68,Sdpr,Zfp830,Hmgn1,Gja1,Ubap2l,Nup98,Nub1,Cdk11b,Xrcc1,Npm1,Thrap3,Tacc2,Magi1,Eef1d,Mfap1a,Hdac1,Stk39,Sqstm1,Zranb2,Clint1,Rbm39,Trp53bp1,Hnrnpc,Add1,Snap23,Scn5a,Srpk1,Mef2a,Rps6kb1,Hnrnpdl,Sf1,Srrm1,Tnik,Nop58
GO:0031090	Organelle membrane	50	2973	0.25	0.00085	10090.ENSMUSP00000018710,10090.ENSMUSP00000020420,10090.ENSMUSP00000020637,10090.ENSMUSP00000021450,10090.ENSMUSP00000021750,10090.ENSMUSP00000022293,10090.ENSMUSP00000022865,10090.ENSMUSP00000023608,10090.ENSMUSP00000024599,10090.ENSMUSP00000025590,10090.ENSMUSP00000026495,10090.ENSMUSP00000026743,10090.ENSMUSP00000028755,10090.ENSMUSP00000029875,10090.ENSMUSP00000030669,10090.ENSMUSP00000031423…	Slc2a4,Ap3d1,Canx,Sgpp1,Ryr2,Vdac2,Mtdh,Atp5j,Igf2r,Osbp,Atp5a1,Uqcrc1,Ehd4,Tmem55a,Slc9a1,Atp2a2,Acsl1,Slc25a4,Fam21,Atp1a1,Pcm1,Cox10,Spag9,Trak1,Timm8a1,Ppapdc3,Cpox,Gpam,Gja1,Rnf180,Nup98,Chchd3,Armc10,Herc2,Uqcrh,Ybx1,Mapk8ip3,Gramd4,Prkce,Rap1gap2,Vdac1,Rtn4,Ufl1,Osbpl8,Camk2d,Clint1,C2cd5,Dmd,Rps6kb1,Myo18a
GO:0098805	Whole membrane	30	1415	0.35	0.00086	10090.ENSMUSP00000003207,10090.ENSMUSP00000018710,10090.ENSMUSP00000020420,10090.ENSMUSP00000022293,10090.ENSMUSP00000023572,10090.ENSMUSP00000024599,10090.ENSMUSP00000026495,10090.ENSMUSP00000028755,10090.ENSMUSP00000029875,10090.ENSMUSP00000030033,10090.ENSMUSP00000030669,10090.ENSMUSP00000034046,10090.ENSMUSP00000034049,10090.ENSMUSP00000038983,10090.ENSMUSP00000039657,10090.ENSMUSP00000042271…	Lipe,Slc2a4,Ap3d1,Vdac2,Cxadr,Igf2r,Atp5a1,Ehd4,Tmem55a,Murc,Slc9a1,Acsl1,Slc25a4,Fam21,Atp1a1,Spag9,Ctnna1,Sdpr,Prkar1a,Gpam,Gja1,Bves,Sorbs1,Sgca,Vdac1,Clint1,Dmd,Add1,Scn5a,Rps6kb1
GO:0005815	Microtubule organizing center	20	753	0.45	0.001	10090.ENSMUSP00000020721,10090.ENSMUSP00000035366,10090.ENSMUSP00000039709,10090.ENSMUSP00000042271,10090.ENSMUSP00000046449,10090.ENSMUSP00000052758,10090.ENSMUSP00000054943,10090.ENSMUSP00000056500,10090.ENSMUSP00000069257,10090.ENSMUSP00000070726,10090.ENSMUSP00000075067,10090.ENSMUSP00000075579,10090.ENSMUSP00000081561,10090.ENSMUSP00000084454,10090.ENSMUSP00000087372,10090.ENSMUSP00000097066…	Smtn,Dync1li1,Pcm1,Spag9,Cc2d1a,Itsn2,Cep68,Prkar1a,Ppp1r12a,Ppp2r5a,Npm1,Herc2,Tacc2,Fry,Mfap1a,Sorbs1,Rap1gap2,Rbm39,C2cd5,Clasp2
GO:0043034	Costamere	4	17	1.4	0.001	10090.ENSMUSP00000050408,10090.ENSMUSP00000108140,10090.ENSMUSP00000109633,10090.ENSMUSP00000115078	Cmya5,Smpx,Dmd,Svil
GO:0005859	Muscle myosin complex	3	5	1.8	0.0011	10090.ENSMUSP00000080538,10090.ENSMUSP00000097561,10090.ENSMUSP00000117569	Myh6,Ttn,Myh1
GO:0043005	Neuron projection	32	1583	0.33	0.0011	10090.ENSMUSP00000004673,10090.ENSMUSP00000013130,10090.ENSMUSP00000019220,10090.ENSMUSP00000020420,10090.ENSMUSP00000020637,10090.ENSMUSP00000021750,10090.ENSMUSP00000023572,10090.ENSMUSP00000030243,10090.ENSMUSP00000033075,10090.ENSMUSP00000037210,10090.ENSMUSP00000044482,10090.ENSMUSP00000044693,10090.ENSMUSP00000072510,10090.ENSMUSP00000078589,10090.ENSMUSP00000083705,10090.ENSMUSP00000085683…	Ndrg2,Strn3,Strn4,Ap3d1,Canx,Ryr2,Cxadr,Prkaa2,Stx4a,Git1,Trak1,Palmd,Nap1l4,Ybx1,Rplp0,Mapk8ip3,Usp9x,Hsp90aa1,Map1a,Rap1gap2,Hdac1,Rtn4,Ufl1,Camk2d,Gphn,Dmd,Add1,Snap23,Rps6kb1,Strn,Sorbs2,Clasp2
GO:0005901	Caveola	7	97	0.88	0.0013	10090.ENSMUSP00000003207,10090.ENSMUSP00000030033,10090.ENSMUSP00000039657,10090.ENSMUSP00000049007,10090.ENSMUSP00000055694,10090.ENSMUSP00000093382,10090.ENSMUSP00000112838	Lipe,Murc,Atp1a1,Ctnna1,Sdpr,Bves,Scn5a
GO:0030315	T-tubule	6	67	0.98	0.0015	10090.ENSMUSP00000018710,10090.ENSMUSP00000030669,10090.ENSMUSP00000039657,10090.ENSMUSP00000094874,10090.ENSMUSP00000102009,10090.ENSMUSP00000112838	Slc2a4,Slc9a1,Atp1a1,Prkce,Camk2d,Scn5a
GO:0005739	Mitochondrion	34	1776	0.31	0.0016	10090.ENSMUSP00000003207,10090.ENSMUSP00000019808,10090.ENSMUSP00000022293,10090.ENSMUSP00000023608,10090.ENSMUSP00000026495,10090.ENSMUSP00000026743,10090.ENSMUSP00000030669,10090.ENSMUSP00000033662,10090.ENSMUSP00000034046,10090.ENSMUSP00000034049,10090.ENSMUSP00000034717,10090.ENSMUSP00000037210,10090.ENSMUSP00000040138,10090.ENSMUSP00000044482,10090.ENSMUSP00000050156,10090.ENSMUSP00000055455…	Lipe,Plin5,Vdac2,Atp5j,Atp5a1,Uqcrc1,Slc9a1,Pdha1,Acsl1,Slc25a4,Kank2,Git1,Cox10,Trak1,Timm8a1,Cpox,Gpam,Gja1,Chchd3,Bckdha,Armc10,Herc2,Uqcrh,Myh6,Gramd4,Hsp90aa1,Prkce,Vdac1,Sqstm1,Nsun2,Dmd,Snap23,Rps6kb1,Sphkap
GO:0015630	Microtubule cytoskeleton	26	1190	0.36	0.0016	10090.ENSMUSP00000020721,10090.ENSMUSP00000035366,10090.ENSMUSP00000039709,10090.ENSMUSP00000040429,10090.ENSMUSP00000042271,10090.ENSMUSP00000046449,10090.ENSMUSP00000052758,10090.ENSMUSP00000054338,10090.ENSMUSP00000054943,10090.ENSMUSP00000056500,10090.ENSMUSP00000069257,10090.ENSMUSP00000070726,10090.ENSMUSP00000075067,10090.ENSMUSP00000075579,10090.ENSMUSP00000081561,10090.ENSMUSP00000084454…	Smtn,Dync1li1,Pcm1,Pbxip1,Spag9,Cc2d1a,Itsn2,Map7d1,Cep68,Prkar1a,Ppp1r12a,Ppp2r5a,Npm1,Herc2,Tacc2,Fry,Mfap1a,Map1a,Sorbs1,Rap1gap2,Pkp4,Rbm39,Nsun2,C2cd5,Svil,Clasp2
GO:0016529	Sarcoplasmic reticulum	6	70	0.96	0.0018	10090.ENSMUSP00000018710,10090.ENSMUSP00000021750,10090.ENSMUSP00000023161,10090.ENSMUSP00000031423,10090.ENSMUSP00000050408,10090.ENSMUSP00000102009	Slc2a4,Ryr2,Srl,Atp2a2,Cmya5,Camk2d
GO:0098796	Membrane protein complex	24	1083	0.37	0.0025	10090.ENSMUSP00000020420,10090.ENSMUSP00000021750,10090.ENSMUSP00000022293,10090.ENSMUSP00000023608,10090.ENSMUSP00000024599,10090.ENSMUSP00000026495,10090.ENSMUSP00000026743,10090.ENSMUSP00000030669,10090.ENSMUSP00000031423,10090.ENSMUSP00000033075,10090.ENSMUSP00000039657,10090.ENSMUSP00000041294,10090.ENSMUSP00000049007,10090.ENSMUSP00000064536,10090.ENSMUSP00000070149,10090.ENSMUSP00000077744…	Ap3d1,Ryr2,Vdac2,Atp5j,Igf2r,Atp5a1,Uqcrc1,Slc9a1,Atp2a2,Stx4a,Atp1a1,Sntb1,Ctnna1,Gja1,Chchd3,Uqcrh,Sorbs1,Sgca,Vdac1,Clint1,Dmd,Snap23,Scn5a,Eps15l1
GO:0045177	Apical part of cell	14	455	0.51	0.0031	10090.ENSMUSP00000022865,10090.ENSMUSP00000030243,10090.ENSMUSP00000030669,10090.ENSMUSP00000033075,10090.ENSMUSP00000039657,10090.ENSMUSP00000039709,10090.ENSMUSP00000064536,10090.ENSMUSP00000075772,10090.ENSMUSP00000086716,10090.ENSMUSP00000091921,10090.ENSMUSP00000099652,10090.ENSMUSP00000099776,10090.ENSMUSP00000121619,10090.ENSMUSP00000125081	Mtdh,Prkaa2,Slc9a1,Stx4a,Atp1a1,Pcm1,Gja1,Plec,Usp9x,Hsp90aa1,Tjp1,Stk39,Sorbs2,Tnik
GO:0042641	Actomyosin	6	81	0.89	0.0036	10090.ENSMUSP00000016771,10090.ENSMUSP00000078336,10090.ENSMUSP00000080538,10090.ENSMUSP00000097066,10090.ENSMUSP00000107966,10090.ENSMUSP00000130696	Myh9,Ablim1,Myh6,Sorbs1,Xirp2,Myo18a
GO:0014069	Postsynaptic density	13	414	0.52	0.0044	10090.ENSMUSP00000021802,10090.ENSMUSP00000039657,10090.ENSMUSP00000067708,10090.ENSMUSP00000078336,10090.ENSMUSP00000083705,10090.ENSMUSP00000092223,10090.ENSMUSP00000099815,10090.ENSMUSP00000099907,10090.ENSMUSP00000106018,10090.ENSMUSP00000109633,10090.ENSMUSP00000109979,10090.ENSMUSP00000120830,10090.ENSMUSP00000121619	Cap2,Atp1a1,Actn2,Ablim1,Rplp0,Map1a,Pkp4,Rtn4,Gphn,Dmd,Add1,Strn,Sorbs2
GO:0031588	Nucleotide-activated protein kinase complex	3	10	1.5	0.0046	10090.ENSMUSP00000030243,10090.ENSMUSP00000031486,10090.ENSMUSP00000056500	Prkaa2,Prkab1,Prkar1a
GO:0016324	Apical plasma membrane	12	365	0.54	0.0049	10090.ENSMUSP00000022865,10090.ENSMUSP00000030243,10090.ENSMUSP00000030669,10090.ENSMUSP00000033075,10090.ENSMUSP00000039657,10090.ENSMUSP00000064536,10090.ENSMUSP00000075772,10090.ENSMUSP00000091921,10090.ENSMUSP00000099652,10090.ENSMUSP00000099776,10090.ENSMUSP00000121619,10090.ENSMUSP00000125081	Mtdh,Prkaa2,Slc9a1,Stx4a,Atp1a1,Gja1,Plec,Hsp90aa1,Tjp1,Stk39,Sorbs2,Tnik
GO:0070160	Tight junction	7	124	0.78	0.0049	10090.ENSMUSP00000022865,10090.ENSMUSP00000023572,10090.ENSMUSP00000064536,10090.ENSMUSP00000086730,10090.ENSMUSP00000093382,10090.ENSMUSP00000099652,10090.ENSMUSP00000120830	Mtdh,Cxadr,Gja1,Magi1,Bves,Tjp1,Strn
GO:0005741	Mitochondrial outer membrane	8	170	0.7	0.0056	10090.ENSMUSP00000022293,10090.ENSMUSP00000034046,10090.ENSMUSP00000034049,10090.ENSMUSP00000057635,10090.ENSMUSP00000064536,10090.ENSMUSP00000099819,10090.ENSMUSP00000109633,10090.ENSMUSP00000119715	Vdac2,Acsl1,Slc25a4,Gpam,Gja1,Vdac1,Dmd,Rps6kb1
GO:0016323	Basolateral plasma membrane	10	266	0.6	0.0057	10090.ENSMUSP00000023572,10090.ENSMUSP00000030669,10090.ENSMUSP00000033075,10090.ENSMUSP00000039657,10090.ENSMUSP00000075772,10090.ENSMUSP00000091921,10090.ENSMUSP00000099652,10090.ENSMUSP00000099776,10090.ENSMUSP00000115062,10090.ENSMUSP00000121744	Cxadr,Slc9a1,Stx4a,Atp1a1,Plec,Hsp90aa1,Tjp1,Stk39,Dsp,Slc4a4
GO:0005743	Mitochondrial inner membrane	13	435	0.5	0.0063	10090.ENSMUSP00000022293,10090.ENSMUSP00000023608,10090.ENSMUSP00000026495,10090.ENSMUSP00000026743,10090.ENSMUSP00000034049,10090.ENSMUSP00000050156,10090.ENSMUSP00000055455,10090.ENSMUSP00000057635,10090.ENSMUSP00000070149,10090.ENSMUSP00000075579,10090.ENSMUSP00000077744,10090.ENSMUSP00000099819,10090.ENSMUSP00000109633	Vdac2,Atp5j,Atp5a1,Uqcrc1,Slc25a4,Timm8a1,Cpox,Gpam,Chchd3,Herc2,Uqcrh,Vdac1,Dmd
GO:0005783	Endoplasmic reticulum	26	1311	0.32	0.0063	10090.ENSMUSP00000018710,10090.ENSMUSP00000020637,10090.ENSMUSP00000021450,10090.ENSMUSP00000021750,10090.ENSMUSP00000022865,10090.ENSMUSP00000023161,10090.ENSMUSP00000028755,10090.ENSMUSP00000030669,10090.ENSMUSP00000031423,10090.ENSMUSP00000034046,10090.ENSMUSP00000039657,10090.ENSMUSP00000050408,10090.ENSMUSP00000064536,10090.ENSMUSP00000072669,10090.ENSMUSP00000083705,10090.ENSMUSP00000085683…	Slc2a4,Canx,Sgpp1,Ryr2,Mtdh,Srl,Ehd4,Slc9a1,Atp2a2,Acsl1,Atp1a1,Cmya5,Gja1,Armc10,Rplp0,Mapk8ip3,Trappc9,Prkce,Sqstm1,Rtn4,Ufl1,Osbpl8,Camk2d,Arhgap5,Scn5a,Srpk1
GO:0031594	Neuromuscular junction	6	93	0.83	0.0065	10090.ENSMUSP00000023572,10090.ENSMUSP00000027409,10090.ENSMUSP00000056500,10090.ENSMUSP00000094874,10090.ENSMUSP00000099659,10090.ENSMUSP00000102009	Cxadr,Des,Prkar1a,Prkce,Sync,Camk2d
GO:0016604	Nuclear body	18	754	0.4	0.0067	10090.ENSMUSP00000008517,10090.ENSMUSP00000022865,10090.ENSMUSP00000029416,10090.ENSMUSP00000030243,10090.ENSMUSP00000045945,10090.ENSMUSP00000053176,10090.ENSMUSP00000056154,10090.ENSMUSP00000068530,10090.ENSMUSP00000075067,10090.ENSMUSP00000079722,10090.ENSMUSP00000099835,10090.ENSMUSP00000105216,10090.ENSMUSP00000106278,10090.ENSMUSP00000109979,10090.ENSMUSP00000116259,10090.ENSMUSP00000121309…	Prpf31,Mtdh,Ccnl1,Prkaa2,Ppig,Synpo2l,Zfp830,Nup98,Npm1,Thrap3,Sqstm1,Rbm39,Trp53bp1,Add1,Srpk1,Sf1,Srrm1,Nop58
GO:0030425	Dendrite	18	753	0.4	0.0067	10090.ENSMUSP00000013130,10090.ENSMUSP00000019220,10090.ENSMUSP00000020637,10090.ENSMUSP00000030243,10090.ENSMUSP00000033075,10090.ENSMUSP00000044482,10090.ENSMUSP00000044693,10090.ENSMUSP00000072510,10090.ENSMUSP00000078589,10090.ENSMUSP00000083705,10090.ENSMUSP00000085683,10090.ENSMUSP00000091921,10090.ENSMUSP00000092223,10090.ENSMUSP00000099907,10090.ENSMUSP00000106018,10090.ENSMUSP00000109979…	Strn3,Strn4,Canx,Prkaa2,Stx4a,Trak1,Palmd,Nap1l4,Ybx1,Rplp0,Mapk8ip3,Hsp90aa1,Map1a,Rtn4,Gphn,Add1,Strn,Sorbs2
GO:0034399	Nuclear periphery	7	133	0.75	0.0067	10090.ENSMUSP00000045945,10090.ENSMUSP00000068530,10090.ENSMUSP00000075067,10090.ENSMUSP00000097066,10090.ENSMUSP00000116259,10090.ENSMUSP00000125003,10090.ENSMUSP00000125761	Ppig,Nup98,Npm1,Sorbs1,Srpk1,Srrm1,Matr3
GO:0043296	Apical junction complex	7	137	0.73	0.0076	10090.ENSMUSP00000022865,10090.ENSMUSP00000023572,10090.ENSMUSP00000049007,10090.ENSMUSP00000086730,10090.ENSMUSP00000093382,10090.ENSMUSP00000099652,10090.ENSMUSP00000120830	Mtdh,Cxadr,Ctnna1,Magi1,Bves,Tjp1,Strn
GO:0005681	Spliceosomal complex	8	183	0.67	0.0079	10090.ENSMUSP00000008517,10090.ENSMUSP00000042658,10090.ENSMUSP00000056154,10090.ENSMUSP00000078589,10090.ENSMUSP00000087372,10090.ENSMUSP00000107237,10090.ENSMUSP00000121309,10090.ENSMUSP00000125003	Prpf31,Hnrnpa1,Zfp830,Ybx1,Mfap1a,Hnrnpc,Sf1,Srrm1
GO:0030427	Site of polarized growth	9	232	0.61	0.008	10090.ENSMUSP00000004673,10090.ENSMUSP00000023572,10090.ENSMUSP00000044482,10090.ENSMUSP00000084454,10090.ENSMUSP00000085683,10090.ENSMUSP00000086716,10090.ENSMUSP00000091921,10090.ENSMUSP00000099907,10090.ENSMUSP00000128460	Ndrg2,Cxadr,Trak1,Fry,Mapk8ip3,Usp9x,Hsp90aa1,Rtn4,Clasp2
GO:0005635	Nuclear envelope	13	455	0.48	0.0084	10090.ENSMUSP00000002445,10090.ENSMUSP00000021750,10090.ENSMUSP00000022865,10090.ENSMUSP00000024599,10090.ENSMUSP00000036881,10090.ENSMUSP00000039709,10090.ENSMUSP00000054337,10090.ENSMUSP00000064624,10090.ENSMUSP00000068530,10090.ENSMUSP00000078589,10090.ENSMUSP00000099580,10090.ENSMUSP00000099907,10090.ENSMUSP00000100911	Ranbp3,Ryr2,Mtdh,Igf2r,Abcf1,Pcm1,Ppapdc3,Rnf180,Nup98,Ybx1,Rap1gap2,Rtn4,Osbpl8
GO:0030055	Cell-substrate junction	8	187	0.66	0.0088	10090.ENSMUSP00000037210,10090.ENSMUSP00000067708,10090.ENSMUSP00000075772,10090.ENSMUSP00000097066,10090.ENSMUSP00000107966,10090.ENSMUSP00000108140,10090.ENSMUSP00000109633,10090.ENSMUSP00000121619	Git1,Actn2,Plec,Sorbs1,Xirp2,Smpx,Dmd,Sorbs2
GO:0090533	Cation-transporting atpase complex	3	15	1.33	0.01	10090.ENSMUSP00000030669,10090.ENSMUSP00000031423,10090.ENSMUSP00000039657	Slc9a1,Atp2a2,Atp1a1
GO:0016363	Nuclear matrix	6	107	0.77	0.0115	10090.ENSMUSP00000045945,10090.ENSMUSP00000075067,10090.ENSMUSP00000097066,10090.ENSMUSP00000116259,10090.ENSMUSP00000125003,10090.ENSMUSP00000125761	Ppig,Npm1,Sorbs1,Srpk1,Srrm1,Matr3
GO:1990904	Ribonucleoprotein complex	16	669	0.4	0.0122	10090.ENSMUSP00000008517,10090.ENSMUSP00000032992,10090.ENSMUSP00000036881,10090.ENSMUSP00000042658,10090.ENSMUSP00000056154,10090.ENSMUSP00000068530,10090.ENSMUSP00000075067,10090.ENSMUSP00000078589,10090.ENSMUSP00000081474,10090.ENSMUSP00000083705,10090.ENSMUSP00000087372,10090.ENSMUSP00000107237,10090.ENSMUSP00000121005,10090.ENSMUSP00000121309,10090.ENSMUSP00000125003,10090.ENSMUSP00000140250	Prpf31,Eif3c,Abcf1,Hnrnpa1,Zfp830,Nup98,Npm1,Ybx1,Rplp2,Rplp0,Mfap1a,Hnrnpc,Hnrnpdl,Sf1,Srrm1,Nop58
GO:0001725	Stress fiber	5	72	0.87	0.0126	10090.ENSMUSP00000016771,10090.ENSMUSP00000078336,10090.ENSMUSP00000080538,10090.ENSMUSP00000097066,10090.ENSMUSP00000107966	Myh9,Ablim1,Myh6,Sorbs1,Xirp2
GO:1990584	Cardiac troponin complex	2	3	1.85	0.0134	10090.ENSMUSP00000096458,10090.ENSMUSP00000107717	Tnni3,Tnnt2
GO:0005923	Bicellular tight junction	6	115	0.74	0.0152	10090.ENSMUSP00000022865,10090.ENSMUSP00000023572,10090.ENSMUSP00000086730,10090.ENSMUSP00000093382,10090.ENSMUSP00000099652,10090.ENSMUSP00000120830	Mtdh,Cxadr,Magi1,Bves,Tjp1,Strn
GO:0016010	Dystrophin-associated glycoprotein complex	3	19	1.22	0.0166	10090.ENSMUSP00000041294,10090.ENSMUSP00000099451,10090.ENSMUSP00000109633	Sntb1,Sgca,Dmd
GO:0098978	Glutamatergic synapse	13	501	0.44	0.0173	10090.ENSMUSP00000004673,10090.ENSMUSP00000020420,10090.ENSMUSP00000020637,10090.ENSMUSP00000033075,10090.ENSMUSP00000033880,10090.ENSMUSP00000037210,10090.ENSMUSP00000056500,10090.ENSMUSP00000067708,10090.ENSMUSP00000087110,10090.ENSMUSP00000094874,10090.ENSMUSP00000099907,10090.ENSMUSP00000112138,10090.ENSMUSP00000125081	Ndrg2,Ap3d1,Canx,Stx4a,Eif4ebp1,Git1,Prkar1a,Actn2,Eef1d,Prkce,Rtn4,Snap23,Tnik
GO:0005813	Centrosome	14	567	0.42	0.0177	10090.ENSMUSP00000035366,10090.ENSMUSP00000039709,10090.ENSMUSP00000042271,10090.ENSMUSP00000052758,10090.ENSMUSP00000054943,10090.ENSMUSP00000056500,10090.ENSMUSP00000069257,10090.ENSMUSP00000070726,10090.ENSMUSP00000075067,10090.ENSMUSP00000087372,10090.ENSMUSP00000097066,10090.ENSMUSP00000099580,10090.ENSMUSP00000105216,10090.ENSMUSP00000107388	Dync1li1,Pcm1,Spag9,Itsn2,Cep68,Prkar1a,Ppp1r12a,Ppp2r5a,Npm1,Mfap1a,Sorbs1,Rap1gap2,Rbm39,C2cd5
GO:0016607	Nuclear speck	11	383	0.48	0.0186	10090.ENSMUSP00000008517,10090.ENSMUSP00000029416,10090.ENSMUSP00000030243,10090.ENSMUSP00000045945,10090.ENSMUSP00000053176,10090.ENSMUSP00000056154,10090.ENSMUSP00000075067,10090.ENSMUSP00000079722,10090.ENSMUSP00000105216,10090.ENSMUSP00000116259,10090.ENSMUSP00000125003	Prpf31,Ccnl1,Prkaa2,Ppig,Synpo2l,Zfp830,Npm1,Thrap3,Rbm39,Srpk1,Srrm1
GO:0030426	Growth cone	8	224	0.58	0.0228	10090.ENSMUSP00000004673,10090.ENSMUSP00000023572,10090.ENSMUSP00000044482,10090.ENSMUSP00000085683,10090.ENSMUSP00000086716,10090.ENSMUSP00000091921,10090.ENSMUSP00000099907,10090.ENSMUSP00000128460	Ndrg2,Cxadr,Trak1,Mapk8ip3,Usp9x,Hsp90aa1,Rtn4,Clasp2
GO:0036477	Somatodendritic compartment	21	1080	0.31	0.0228	10090.ENSMUSP00000013130,10090.ENSMUSP00000019220,10090.ENSMUSP00000020637,10090.ENSMUSP00000030243,10090.ENSMUSP00000033075,10090.ENSMUSP00000044482,10090.ENSMUSP00000044693,10090.ENSMUSP00000072510,10090.ENSMUSP00000078589,10090.ENSMUSP00000083705,10090.ENSMUSP00000085683,10090.ENSMUSP00000091921,10090.ENSMUSP00000092223,10090.ENSMUSP00000099657,10090.ENSMUSP00000099907,10090.ENSMUSP00000102009…	Strn3,Strn4,Canx,Prkaa2,Stx4a,Trak1,Palmd,Nap1l4,Ybx1,Rplp0,Mapk8ip3,Hsp90aa1,Map1a,Hdac1,Rtn4,Camk2d,Gphn,Dmd,Add1,Strn,Sorbs2
GO:0034451	Centriolar satellite	5	93	0.76	0.0325	10090.ENSMUSP00000039709,10090.ENSMUSP00000042271,10090.ENSMUSP00000054943,10090.ENSMUSP00000105216,10090.ENSMUSP00000107388	Pcm1,Spag9,Cep68,Rbm39,C2cd5
GO:0120111	Neuron projection cytoplasm	5	97	0.74	0.0384	10090.ENSMUSP00000020420,10090.ENSMUSP00000020637,10090.ENSMUSP00000044482,10090.ENSMUSP00000085683,10090.ENSMUSP00000092223	Ap3d1,Canx,Trak1,Mapk8ip3,Map1a
GO:0044297	Cell body	17	836	0.33	0.0394	10090.ENSMUSP00000013130,10090.ENSMUSP00000020637,10090.ENSMUSP00000023572,10090.ENSMUSP00000030243,10090.ENSMUSP00000072510,10090.ENSMUSP00000078589,10090.ENSMUSP00000085683,10090.ENSMUSP00000091921,10090.ENSMUSP00000092223,10090.ENSMUSP00000099657,10090.ENSMUSP00000099907,10090.ENSMUSP00000102009,10090.ENSMUSP00000106018,10090.ENSMUSP00000109633,10090.ENSMUSP00000120830,10090.ENSMUSP00000121619…	Strn3,Canx,Cxadr,Prkaa2,Nap1l4,Ybx1,Mapk8ip3,Hsp90aa1,Map1a,Hdac1,Rtn4,Camk2d,Gphn,Dmd,Strn,Sorbs2,Pitpnm2
GO:1902911	Protein kinase complex	5	98	0.73	0.0394	10090.ENSMUSP00000030243,10090.ENSMUSP00000031486,10090.ENSMUSP00000056500,10090.ENSMUSP00000061991,10090.ENSMUSP00000097066	Prkaa2,Prkab1,Prkar1a,Phka1,Sorbs1
GO:1904115	Axon cytoplasm	4	60	0.85	0.0419	10090.ENSMUSP00000020420,10090.ENSMUSP00000044482,10090.ENSMUSP00000085683,10090.ENSMUSP00000092223	Ap3d1,Trak1,Mapk8ip3,Map1a
GO:0070069	Cytochrome complex	3	30	1.03	0.0488	10090.ENSMUSP00000026743,10090.ENSMUSP00000040138,10090.ENSMUSP00000077744	Uqcrc1,Cox10,Uqcrh
GO:0030863	Cortical cytoskeleton	5	104	0.71	0.0491	10090.ENSMUSP00000016771,10090.ENSMUSP00000021802,10090.ENSMUSP00000067708,10090.ENSMUSP00000117686,10090.ENSMUSP00000128460	Myh9,Cap2,Actn2,Akap13,Clasp2

## Sheet: PDE2A2 - interactome
term description	observed gene count	background gene count	strength	false discovery rate	matching proteins in your network (IDs)	matching proteins in your network (labels)
Organelle membrane	114	2973	0.62	2.02e-42	10090.ENSMUSP00000000001,10090.ENSMUSP00000000058,10090.ENSMUSP00000000985,10090.ENSMUSP00000002029,10090.ENSMUSP00000002436,10090.ENSMUSP00000002840,10090.ENSMUSP00000003912,10090.ENSMUSP00000004381,10090.ENSMUSP00000005493,10090.ENSMUSP00000007799,10090.ENSMUSP00000011492,10090.ENSMUSP00000014750,10090.ENSMUSP00000015011,10090.ENSMUSP00000015800,10090.ENSMUSP00000019198,10090.ENSMUSP00000020637…	Gnai3,Cav2,Oxa1l,Emd,Snx9,Pex6,Calr,Lpcat3,Slc1a3,Cav1,Acad9,Slc25a11,Surf4,Hspa8,Fis1,Canx,Sptlc2,Sptlc1,Vdac2,Itm2b,Derl1,Samm50,Cyc1,Igf2r,Afg3l2,Timm21,Atl3,Cpt1a,Ifitm3,Adck3,Mpc2,Mgst3,Yme1l1,Arl6ip6,Mtx2,Sec22b,Abcd3,Tmem55a,Ndufs5,Ddost,Stx12,Atad3a,Rer1,Tmem165,Atp2a2,P2rx4,Usp30,Gpnmb,Mogs,Rpn1,Tmem43,Yif1b,Cdipt,Spns1,Erlin2,Tmem38a,Cox4i1,Hhatl,Slc25a20,Tmed10,Txlng,Syne1,Tmem109,Mul1…
Organelle envelope	63	1131	0.78	2.89e-28	10090.ENSMUSP00000000058,10090.ENSMUSP00000000985,10090.ENSMUSP00000002029,10090.ENSMUSP00000003912,10090.ENSMUSP00000005493,10090.ENSMUSP00000011492,10090.ENSMUSP00000014750,10090.ENSMUSP00000019198,10090.ENSMUSP00000022293,10090.ENSMUSP00000023071,10090.ENSMUSP00000023210,10090.ENSMUSP00000024599,10090.ENSMUSP00000025408,10090.ENSMUSP00000025547,10090.ENSMUSP00000025835,10090.ENSMUSP00000027766…	Cav2,Oxa1l,Emd,Calr,Slc1a3,Acad9,Slc25a11,Fis1,Vdac2,Samm50,Cyc1,Igf2r,Afg3l2,Timm21,Cpt1a,Adck3,Mpc2,Mgst3,Yme1l1,Arl6ip6,Mtx2,Abcd3,Ndufs5,Atad3a,P2rx4,Usp30,Tmem43,Spns1,Tmem38a,Cox4i1,Slc25a20,Txlng,Syne1,Tmem109,Mul1,Cox15,Ptplad1,Coq5,Tmem201,Uqcrq,Gpam,Slc25a26,Tmem11,Ndufa8,Cept1,Immt,Slc25a40,Chchd3,Aldh3a2,Ndufs8,mt-Co2,Ndufa9,Sun2,Ndufs7,Atp5h,Myo1c,Cpt1b,Ndufa13,Sqrdl,Agpat5,Banf1,Pde…
Organelle inner membrane	45	492	1	1e-27	10090.ENSMUSP00000000058,10090.ENSMUSP00000000985,10090.ENSMUSP00000002029,10090.ENSMUSP00000005493,10090.ENSMUSP00000011492,10090.ENSMUSP00000014750,10090.ENSMUSP00000022293,10090.ENSMUSP00000023071,10090.ENSMUSP00000023210,10090.ENSMUSP00000025408,10090.ENSMUSP00000025547,10090.ENSMUSP00000025835,10090.ENSMUSP00000027766,10090.ENSMUSP00000027853,10090.ENSMUSP00000028117,10090.ENSMUSP00000028336…	Cav2,Oxa1l,Emd,Slc1a3,Acad9,Slc25a11,Vdac2,Samm50,Cyc1,Afg3l2,Timm21,Cpt1a,Adck3,Mpc2,Yme1l1,Arl6ip6,Abcd3,Ndufs5,Atad3a,P2rx4,Tmem43,Spns1,Cox4i1,Slc25a20,Cox15,Coq5,Tmem201,Uqcrq,Gpam,Slc25a26,Tmem11,Ndufa8,Immt,Slc25a40,Chchd3,Aldh3a2,Ndufs8,mt-Co2,Ndufa9,Sun2,Ndufs7,Atp5h,Ndufa13,Sqrdl,Pde2a
Cytoplasm	171	10283	0.26	5.8e-26	10090.ENSMUSP00000000001,10090.ENSMUSP00000000058,10090.ENSMUSP00000000985,10090.ENSMUSP00000001155,10090.ENSMUSP00000002029,10090.ENSMUSP00000002436,10090.ENSMUSP00000002840,10090.ENSMUSP00000003912,10090.ENSMUSP00000005493,10090.ENSMUSP00000007212,10090.ENSMUSP00000007799,10090.ENSMUSP00000011492,10090.ENSMUSP00000014750,10090.ENSMUSP00000015011,10090.ENSMUSP00000015800,10090.ENSMUSP00000018430…	Gnai3,Cav2,Oxa1l,Araf,Emd,Snx9,Pex6,Calr,Slc1a3,Psmd2,Cav1,Acad9,Slc25a11,Surf4,Hspa8,Psmb6,Fis1,Canx,Psmc5,Psmd12,Dcakd,Sptlc2,Psmc1,Dek,Sptlc1,Vdac2,Psmc6,Sorbs3,Itm2b,Derl1,Samm50,Cyc1,Ppil2,Igf2r,Bag6,Afg3l2,Timm21,Atl3,Cpt1a,P4hb,Psmd13,Ifitm3,Psmd1,Adck3,Mpc2,Mgst3,Yme1l1,Stom,Mtx2,Fbxo3,Ubr1,Sec22b,Abcd3,Tmem55a,Decr1,Slc2a1,Ndufs5,Ddost,Stx12,Psmc2,Atad3a,Rer1,Ociad1,Tmem165,Atp2a2,P2rx4,…
Membrane-bounded organelle	171	10370	0.25	1.6e-25	10090.ENSMUSP00000000001,10090.ENSMUSP00000000058,10090.ENSMUSP00000000985,10090.ENSMUSP00000001155,10090.ENSMUSP00000002029,10090.ENSMUSP00000002436,10090.ENSMUSP00000002840,10090.ENSMUSP00000003912,10090.ENSMUSP00000004381,10090.ENSMUSP00000005493,10090.ENSMUSP00000007212,10090.ENSMUSP00000007799,10090.ENSMUSP00000011492,10090.ENSMUSP00000014750,10090.ENSMUSP00000015011,10090.ENSMUSP00000015800…	Gnai3,Cav2,Oxa1l,Araf,Emd,Snx9,Pex6,Calr,Lpcat3,Slc1a3,Psmd2,Cav1,Acad9,Slc25a11,Surf4,Hspa8,Ube2a,Psmb6,Fis1,Dpep1,Atp2b1,Canx,Psmc5,Psmd12,Dcakd,Sptlc2,Psmc1,Dek,Sptlc1,Vdac2,Psmc6,Sorbs3,Itm2b,Derl1,Samm50,Cyc1,Ppil2,Igf2r,Bag6,Afg3l2,Timm21,Atl3,Cpt1a,P4hb,Psmd13,Ifitm3,Psmd1,Adck3,Mpc2,Mgst3,Yme1l1,Stom,Arl6ip6,Mtx2,Fbxo3,Sec22b,Prpf38b,Abcd3,Tmem55a,Decr1,Slc2a1,Ndufs5,Ddost,Stx12,Psmc2,Ata…
Intracellular membrane-bounded organelle	163	9507	0.27	8.93e-25	10090.ENSMUSP00000000001,10090.ENSMUSP00000000058,10090.ENSMUSP00000000985,10090.ENSMUSP00000001155,10090.ENSMUSP00000002029,10090.ENSMUSP00000002436,10090.ENSMUSP00000002840,10090.ENSMUSP00000003912,10090.ENSMUSP00000005493,10090.ENSMUSP00000007212,10090.ENSMUSP00000007799,10090.ENSMUSP00000011492,10090.ENSMUSP00000014750,10090.ENSMUSP00000015011,10090.ENSMUSP00000015800,10090.ENSMUSP00000016452…	Gnai3,Cav2,Oxa1l,Araf,Emd,Snx9,Pex6,Calr,Slc1a3,Psmd2,Cav1,Acad9,Slc25a11,Surf4,Hspa8,Ube2a,Psmb6,Fis1,Dpep1,Atp2b1,Canx,Psmc5,Psmd12,Dcakd,Sptlc2,Psmc1,Dek,Sptlc1,Vdac2,Psmc6,Sorbs3,Itm2b,Derl1,Samm50,Cyc1,Ppil2,Igf2r,Bag6,Afg3l2,Timm21,Atl3,Cpt1a,P4hb,Psmd13,Ifitm3,Psmd1,Adck3,Mpc2,Mgst3,Yme1l1,Stom,Arl6ip6,Mtx2,Fbxo3,Sec22b,Prpf38b,Abcd3,Tmem55a,Decr1,Slc2a1,Ndufs5,Ddost,Stx12,Psmc2,Atad3a,Rer…
Membrane	146	7623	0.32	9.26e-25	10090.ENSMUSP00000000001,10090.ENSMUSP00000000058,10090.ENSMUSP00000000985,10090.ENSMUSP00000002029,10090.ENSMUSP00000002436,10090.ENSMUSP00000002840,10090.ENSMUSP00000003912,10090.ENSMUSP00000004381,10090.ENSMUSP00000004565,10090.ENSMUSP00000005493,10090.ENSMUSP00000007799,10090.ENSMUSP00000011492,10090.ENSMUSP00000014750,10090.ENSMUSP00000015011,10090.ENSMUSP00000015800,10090.ENSMUSP00000019198…	Gnai3,Cav2,Oxa1l,Emd,Snx9,Pex6,Calr,Lpcat3,Ralb,Slc1a3,Cav1,Acad9,Slc25a11,Surf4,Hspa8,Fis1,Dpep1,Atp2b1,Canx,Sptlc2,Psmc1,Sptlc1,Vdac2,Itm2b,Derl1,Samm50,Cyc1,Ppil2,Igf2r,Bag6,Afg3l2,Timm21,Atl3,Cpt1a,P4hb,Ifitm3,Adck3,Mpc2,Mgst3,Yme1l1,Stom,Arl6ip6,Mtx2,Mfsd1,Sec22b,Abcd3,Tmem55a,Slc2a1,Ndufs5,Ddost,Stx12,Atad3a,Rer1,Tmem165,Atp2a2,P2rx4,Usp30,Gnb2,Gpnmb,Mogs,Rpn1,Tmem43,Yif1b,Cdipt,Spns1,Erlin…
Organelle	178	11550	0.22	2.19e-24	10090.ENSMUSP00000000001,10090.ENSMUSP00000000058,10090.ENSMUSP00000000985,10090.ENSMUSP00000001155,10090.ENSMUSP00000002029,10090.ENSMUSP00000002436,10090.ENSMUSP00000002840,10090.ENSMUSP00000003912,10090.ENSMUSP00000004381,10090.ENSMUSP00000005493,10090.ENSMUSP00000007212,10090.ENSMUSP00000007799,10090.ENSMUSP00000011492,10090.ENSMUSP00000014750,10090.ENSMUSP00000015011,10090.ENSMUSP00000015800…	Gnai3,Cav2,Oxa1l,Araf,Emd,Snx9,Pex6,Calr,Lpcat3,Slc1a3,Psmd2,Cav1,Acad9,Slc25a11,Surf4,Hspa8,Ube2a,Psmb6,Fis1,Dpep1,Atp2b1,Canx,Psmc5,Psmd12,Dcakd,Sptlc2,Psmc1,Dek,Sptlc1,Vdac2,Psmc6,Sorbs3,Itm2b,Derl1,Samm50,Cyc1,Ppil2,Igf2r,Bag6,Afg3l2,Timm21,Atl3,Cpt1a,P4hb,Psmd13,Ifitm3,Psmd1,Adck3,Mpc2,Mgst3,Yme1l1,Stom,Arl6ip6,Mtx2,Fbxo3,Sec22b,Prpf38b,Abcd3,Tmem55a,Decr1,Slc2a1,Ndufs5,Ddost,Stx12,Psmc2,Ata…
Intracellular organelle	173	11084	0.23	3.63e-23	10090.ENSMUSP00000000001,10090.ENSMUSP00000000058,10090.ENSMUSP00000000985,10090.ENSMUSP00000001155,10090.ENSMUSP00000002029,10090.ENSMUSP00000002436,10090.ENSMUSP00000002840,10090.ENSMUSP00000003912,10090.ENSMUSP00000005493,10090.ENSMUSP00000007212,10090.ENSMUSP00000007799,10090.ENSMUSP00000011492,10090.ENSMUSP00000014750,10090.ENSMUSP00000015011,10090.ENSMUSP00000015800,10090.ENSMUSP00000016452…	Gnai3,Cav2,Oxa1l,Araf,Emd,Snx9,Pex6,Calr,Slc1a3,Psmd2,Cav1,Acad9,Slc25a11,Surf4,Hspa8,Ube2a,Psmb6,Fis1,Dpep1,Atp2b1,Canx,Psmc5,Psmd12,Dcakd,Sptlc2,Psmc1,Dek,Sptlc1,Vdac2,Psmc6,Sorbs3,Itm2b,Derl1,Samm50,Cyc1,Ppil2,Igf2r,Bag6,Afg3l2,Timm21,Atl3,Cpt1a,P4hb,Psmd13,Ifitm3,Psmd1,Adck3,Mpc2,Mgst3,Yme1l1,Stom,Arl6ip6,Mtx2,Fbxo3,Sec22b,Prpf38b,Abcd3,Tmem55a,Decr1,Slc2a1,Ndufs5,Ddost,Stx12,Psmc2,Atad3a,Rer…
Intracellular	183	12596	0.2	8.48e-23	10090.ENSMUSP00000000001,10090.ENSMUSP00000000058,10090.ENSMUSP00000000985,10090.ENSMUSP00000001155,10090.ENSMUSP00000002029,10090.ENSMUSP00000002436,10090.ENSMUSP00000002840,10090.ENSMUSP00000003912,10090.ENSMUSP00000005493,10090.ENSMUSP00000007212,10090.ENSMUSP00000007799,10090.ENSMUSP00000011492,10090.ENSMUSP00000014750,10090.ENSMUSP00000015011,10090.ENSMUSP00000015800,10090.ENSMUSP00000016452…	Gnai3,Cav2,Oxa1l,Araf,Emd,Snx9,Pex6,Calr,Slc1a3,Psmd2,Cav1,Acad9,Slc25a11,Surf4,Hspa8,Ube2a,Psmd11,Psmb6,Fis1,Dpep1,Atp2b1,Canx,Psmc5,Psmd12,Dcakd,Sptlc2,Psmc1,Dek,Sptlc1,Psmd6,Vdac2,Psmc6,Sorbs3,Itm2b,Derl1,Samm50,Cyc1,Ppil2,Igf2r,Bag6,Afg3l2,Timm21,Atl3,Cpt1a,P4hb,Psmd13,Ifitm3,Psmd1,Adck3,Mpc2,Mgst3,Yme1l1,Stom,Arl6ip6,Mtx2,Fbxo3,Ubr1,Sec22b,Prpf38b,Abcd3,Tmem55a,Decr1,Slc2a1,Ndufs5,Ddost,Stx1…
Mitochondrial inner membrane	38	435	0.98	8.48e-23	10090.ENSMUSP00000000985,10090.ENSMUSP00000005493,10090.ENSMUSP00000011492,10090.ENSMUSP00000014750,10090.ENSMUSP00000022293,10090.ENSMUSP00000023071,10090.ENSMUSP00000023210,10090.ENSMUSP00000025408,10090.ENSMUSP00000025547,10090.ENSMUSP00000025835,10090.ENSMUSP00000027766,10090.ENSMUSP00000027853,10090.ENSMUSP00000028117,10090.ENSMUSP00000029770,10090.ENSMUSP00000030401,10090.ENSMUSP00000030903…	Oxa1l,Slc1a3,Acad9,Slc25a11,Vdac2,Samm50,Cyc1,Afg3l2,Timm21,Cpt1a,Adck3,Mpc2,Yme1l1,Abcd3,Ndufs5,Atad3a,Spns1,Cox4i1,Slc25a20,Cox15,Coq5,Uqcrq,Gpam,Slc25a26,Tmem11,Ndufa8,Immt,Slc25a40,Chchd3,Aldh3a2,Ndufs8,mt-Co2,Ndufa9,Ndufs7,Atp5h,Ndufa13,Sqrdl,Pde2a
Mitochondrial membrane	44	647	0.87	1.25e-22	10090.ENSMUSP00000000985,10090.ENSMUSP00000005493,10090.ENSMUSP00000011492,10090.ENSMUSP00000014750,10090.ENSMUSP00000019198,10090.ENSMUSP00000022293,10090.ENSMUSP00000023071,10090.ENSMUSP00000023210,10090.ENSMUSP00000025408,10090.ENSMUSP00000025547,10090.ENSMUSP00000025835,10090.ENSMUSP00000027766,10090.ENSMUSP00000027853,10090.ENSMUSP00000028117,10090.ENSMUSP00000028511,10090.ENSMUSP00000029770…	Oxa1l,Slc1a3,Acad9,Slc25a11,Fis1,Vdac2,Samm50,Cyc1,Afg3l2,Timm21,Cpt1a,Adck3,Mpc2,Yme1l1,Mtx2,Abcd3,Ndufs5,Atad3a,Usp30,Spns1,Cox4i1,Slc25a20,Mul1,Cox15,Coq5,Uqcrq,Gpam,Slc25a26,Tmem11,Ndufa8,Immt,Slc25a40,Chchd3,Aldh3a2,Ndufs8,mt-Co2,Ndufa9,Ndufs7,Atp5h,Cpt1b,Ndufa13,Sqrdl,Pde2a,Pln
Mitochondrion	65	1776	0.6	2.37e-20	10090.ENSMUSP00000000985,10090.ENSMUSP00000001155,10090.ENSMUSP00000005493,10090.ENSMUSP00000007799,10090.ENSMUSP00000011492,10090.ENSMUSP00000014750,10090.ENSMUSP00000019198,10090.ENSMUSP00000021313,10090.ENSMUSP00000021424,10090.ENSMUSP00000022293,10090.ENSMUSP00000023071,10090.ENSMUSP00000023210,10090.ENSMUSP00000025408,10090.ENSMUSP00000025547,10090.ENSMUSP00000025835,10090.ENSMUSP00000027766…	Oxa1l,Araf,Slc1a3,Cav1,Acad9,Slc25a11,Fis1,Dcakd,Sptlc2,Vdac2,Samm50,Cyc1,Afg3l2,Timm21,Cpt1a,Adck3,Mpc2,Yme1l1,Stom,Mtx2,Abcd3,Decr1,Ndufs5,Atad3a,Ociad1,Usp30,Spns1,Slc27a1,Cox4i1,Lactb,Slc25a20,Mul1,Cox15,Slc16a1,Coq5,Uqcrq,Abhd12,Gpam,Slc25a26,Tmem11,Ndufa8,Immt,Slc25a40,Chchd3,Aldh3a2,Ndufs8,Suclg2,Hspa2,mt-Co2,Glul,Hspa1a,Ndufa9,Hsp90aa1,Hspa5,Mtfr1l,Ndufs7,Atp5h,Cpt1b,Ndufa13,Sqrdl,Agpat5,…
Integral component of membrane	102	4539	0.39	1.27e-18	10090.ENSMUSP00000000058,10090.ENSMUSP00000000985,10090.ENSMUSP00000002029,10090.ENSMUSP00000003912,10090.ENSMUSP00000004381,10090.ENSMUSP00000005493,10090.ENSMUSP00000007799,10090.ENSMUSP00000014750,10090.ENSMUSP00000015011,10090.ENSMUSP00000019198,10090.ENSMUSP00000020107,10090.ENSMUSP00000020637,10090.ENSMUSP00000021424,10090.ENSMUSP00000021920,10090.ENSMUSP00000022293,10090.ENSMUSP00000022704…	Cav2,Oxa1l,Emd,Calr,Lpcat3,Slc1a3,Cav1,Slc25a11,Surf4,Fis1,Atp2b1,Canx,Sptlc2,Sptlc1,Vdac2,Itm2b,Derl1,Samm50,Cyc1,Igf2r,Afg3l2,Timm21,Atl3,Cpt1a,Ifitm3,Adck3,Mpc2,Mgst3,Yme1l1,Stom,Arl6ip6,Mfsd1,Sec22b,Abcd3,Tmem55a,Slc2a1,Ddost,Stx12,Atad3a,Rer1,Tmem165,Atp2a2,P2rx4,Usp30,Gpnmb,Mogs,Rpn1,Tmem43,Yif1b,Cdipt,Spns1,Erlin2,Tmem38a,Slc27a1,Cox4i1,Atp1b3,Hhatl,Slc25a20,Tmed10,Syne1,Tmem109,Mul1,Cox15…
Intrinsic component of membrane	104	4707	0.38	1.27e-18	10090.ENSMUSP00000000058,10090.ENSMUSP00000000985,10090.ENSMUSP00000002029,10090.ENSMUSP00000003912,10090.ENSMUSP00000004381,10090.ENSMUSP00000005493,10090.ENSMUSP00000007799,10090.ENSMUSP00000014750,10090.ENSMUSP00000015011,10090.ENSMUSP00000019198,10090.ENSMUSP00000019422,10090.ENSMUSP00000020107,10090.ENSMUSP00000020637,10090.ENSMUSP00000021424,10090.ENSMUSP00000021920,10090.ENSMUSP00000022293…	Cav2,Oxa1l,Emd,Calr,Lpcat3,Slc1a3,Cav1,Slc25a11,Surf4,Fis1,Dpep1,Atp2b1,Canx,Sptlc2,Sptlc1,Vdac2,Itm2b,Derl1,Samm50,Cyc1,Igf2r,Afg3l2,Timm21,Atl3,Cpt1a,Ifitm3,Adck3,Mpc2,Mgst3,Yme1l1,Stom,Arl6ip6,Mfsd1,Sec22b,Abcd3,Tmem55a,Slc2a1,Ddost,Stx12,Atad3a,Rer1,Tmem165,Atp2a2,P2rx4,Usp30,Gpnmb,Mogs,Rpn1,Tmem43,Yif1b,Cdipt,Spns1,Erlin2,Tmem38a,Slc27a1,Cox4i1,Atp1b3,Hhatl,Slc25a20,Tmed10,Syne1,Tmem109,Mul1…
Cellular anatomical entity	195	15632	0.13	3.34e-18	10090.ENSMUSP00000000001,10090.ENSMUSP00000000058,10090.ENSMUSP00000000985,10090.ENSMUSP00000001155,10090.ENSMUSP00000002029,10090.ENSMUSP00000002436,10090.ENSMUSP00000002840,10090.ENSMUSP00000003912,10090.ENSMUSP00000004208,10090.ENSMUSP00000004381,10090.ENSMUSP00000004565,10090.ENSMUSP00000005493,10090.ENSMUSP00000007212,10090.ENSMUSP00000007799,10090.ENSMUSP00000011492,10090.ENSMUSP00000014750…	Gnai3,Cav2,Oxa1l,Araf,Emd,Snx9,Pex6,Calr,Angptl2,Lpcat3,Ralb,Slc1a3,Psmd2,Cav1,Acad9,Slc25a11,Surf4,Hspa8,Lamb3,Ube2a,Psmb6,Fis1,Dpep1,Atp2b1,Canx,Psmc5,Psmd12,Dcakd,Sptlc2,Psmc1,Dek,Sptlc1,Vdac2,Psmc6,Sorbs3,Itm2b,Derl1,Samm50,Cyc1,Ppil2,Igf2r,Bag6,Afg3l2,Timm21,Atl3,Cpt1a,P4hb,Psmd13,Ifitm3,Psmd1,Adck3,Mpc2,Mgst3,Yme1l1,Stom,Arl6ip6,Mtx2,Fbxo3,Ubr1,Mfsd1,Sec22b,Prpf38b,Abcd3,Tmem55a,Decr1,Slc2a…
Membrane protein complex	47	1083	0.67	8.43e-17	10090.ENSMUSP00000000001,10090.ENSMUSP00000000058,10090.ENSMUSP00000003912,10090.ENSMUSP00000005493,10090.ENSMUSP00000007799,10090.ENSMUSP00000021424,10090.ENSMUSP00000021920,10090.ENSMUSP00000022293,10090.ENSMUSP00000022993,10090.ENSMUSP00000023071,10090.ENSMUSP00000023210,10090.ENSMUSP00000024599,10090.ENSMUSP00000025408,10090.ENSMUSP00000025547,10090.ENSMUSP00000028511,10090.ENSMUSP00000029476…	Gnai3,Cav2,Calr,Slc1a3,Cav1,Sptlc2,Sptlc1,Vdac2,Derl1,Samm50,Cyc1,Igf2r,Afg3l2,Timm21,Mtx2,Sec22b,Ndufs5,Ddost,Stx12,Atp2a2,Gnb2,Rpn1,Cox4i1,Atp1b3,Tmed10,Syne1,Ormdl3,Uqcrq,Abhd12,Dlg1,Ndufa8,Immt,Chchd3,Flot2,Ndufs8,Cav3,Hspa2,mt-Co2,Ndufa9,Sun2,Ndufs7,Atp5h,Ndufa13,Copg1,Rpn2,Stt3a,Pln
Nuclear outer membrane-endoplasmic reticulum membrane network	43	963	0.69	1.18e-15	10090.ENSMUSP00000000001,10090.ENSMUSP00000002029,10090.ENSMUSP00000003912,10090.ENSMUSP00000004381,10090.ENSMUSP00000015011,10090.ENSMUSP00000020637,10090.ENSMUSP00000021424,10090.ENSMUSP00000021920,10090.ENSMUSP00000022993,10090.ENSMUSP00000025668,10090.ENSMUSP00000028005,10090.ENSMUSP00000029476,10090.ENSMUSP00000030538,10090.ENSMUSP00000031423,10090.ENSMUSP00000032114,10090.ENSMUSP00000032143…	Gnai3,Emd,Calr,Lpcat3,Surf4,Canx,Sptlc2,Sptlc1,Derl1,Atl3,Mgst3,Sec22b,Ddost,Atp2a2,Mogs,Rpn1,Yif1b,Cdipt,Erlin2,Tmem38a,Hhatl,Tmed10,Syne1,Tmem109,Ubac2,Dhrs7b,Ptplad1,Ormdl3,Abhd12,Dlg1,Cept1,Aldh3a2,Slc27a4,Hspa5,Dolk,Esyt2,Cds2,Ilvbl,Rpn2,Stt3a,Agpat5,Dpm1,Pln
Proteasome regulatory particle	12	21	1.79	5.8e-15	10090.ENSMUSP00000007212,10090.ENSMUSP00000017572,10090.ENSMUSP00000021049,10090.ENSMUSP00000021063,10090.ENSMUSP00000021595,10090.ENSMUSP00000022256,10090.ENSMUSP00000022380,10090.ENSMUSP00000026560,10090.ENSMUSP00000027432,10090.ENSMUSP00000030769,10090.ENSMUSP00000041968,10090.ENSMUSP00000071589	Psmd2,Psmd11,Psmc5,Psmd12,Psmc1,Psmd6,Psmc6,Psmd13,Psmd1,Psmc2,Psmd7,Psmd4
Endoplasmic reticulum membrane	41	940	0.68	1.51e-14	10090.ENSMUSP00000000001,10090.ENSMUSP00000003912,10090.ENSMUSP00000004381,10090.ENSMUSP00000015011,10090.ENSMUSP00000020637,10090.ENSMUSP00000021424,10090.ENSMUSP00000021920,10090.ENSMUSP00000022993,10090.ENSMUSP00000025668,10090.ENSMUSP00000028005,10090.ENSMUSP00000029476,10090.ENSMUSP00000030538,10090.ENSMUSP00000031423,10090.ENSMUSP00000032114,10090.ENSMUSP00000032143,10090.ENSMUSP00000032809…	Gnai3,Calr,Lpcat3,Surf4,Canx,Sptlc2,Sptlc1,Derl1,Atl3,Mgst3,Sec22b,Ddost,Atp2a2,Mogs,Rpn1,Yif1b,Cdipt,Erlin2,Tmem38a,Hhatl,Tmed10,Tmem109,Ubac2,Dhrs7b,Ptplad1,Ormdl3,Abhd12,Dlg1,Cept1,Aldh3a2,Slc27a4,Hspa5,Dolk,Esyt2,Cds2,Ilvbl,Rpn2,Stt3a,Agpat5,Dpm1,Pln
Proteasome complex	15	63	1.41	2.79e-14	10090.ENSMUSP00000007212,10090.ENSMUSP00000017572,10090.ENSMUSP00000018430,10090.ENSMUSP00000021049,10090.ENSMUSP00000021063,10090.ENSMUSP00000021595,10090.ENSMUSP00000022256,10090.ENSMUSP00000022380,10090.ENSMUSP00000026560,10090.ENSMUSP00000027432,10090.ENSMUSP00000028728,10090.ENSMUSP00000030769,10090.ENSMUSP00000041968,10090.ENSMUSP00000071589,10090.ENSMUSP00000129767	Psmd2,Psmd11,Psmb6,Psmc5,Psmd12,Psmc1,Psmd6,Psmc6,Psmd13,Psmd1,Ubr1,Psmc2,Psmd7,Psmd4,Psma2
Endoplasmic reticulum	47	1311	0.59	8.15e-14	10090.ENSMUSP00000000058,10090.ENSMUSP00000002029,10090.ENSMUSP00000003912,10090.ENSMUSP00000007799,10090.ENSMUSP00000019198,10090.ENSMUSP00000020637,10090.ENSMUSP00000021920,10090.ENSMUSP00000022993,10090.ENSMUSP00000025668,10090.ENSMUSP00000026122,10090.ENSMUSP00000026565,10090.ENSMUSP00000028005,10090.ENSMUSP00000028241,10090.ENSMUSP00000029476,10090.ENSMUSP00000030538,10090.ENSMUSP00000030914…	Cav2,Emd,Calr,Cav1,Fis1,Canx,Sptlc1,Derl1,Atl3,P4hb,Ifitm3,Mgst3,Stom,Sec22b,Ddost,Rer1,Atp2a2,Mogs,Rpn1,Tmem43,Yif1b,Erlin2,Tmem38a,Slc27a1,Hhatl,Tmed10,Tmem109,Thada,Ubac2,Ptplad1,Ormdl3,Tecrl,Dlg1,Aldh3a2,Cav3,Slc27a4,Glul,Hspa5,Cds2,Copg1,Rpn2,Stt3a,Agpat5,Dpm1,Pgs1,Pde2a,Pln
Protein-containing complex	97	4895	0.33	8.41e-14	10090.ENSMUSP00000000001,10090.ENSMUSP00000000058,10090.ENSMUSP00000000985,10090.ENSMUSP00000003912,10090.ENSMUSP00000005493,10090.ENSMUSP00000007212,10090.ENSMUSP00000007799,10090.ENSMUSP00000015800,10090.ENSMUSP00000016315,10090.ENSMUSP00000016452,10090.ENSMUSP00000017572,10090.ENSMUSP00000018430,10090.ENSMUSP00000019198,10090.ENSMUSP00000020637,10090.ENSMUSP00000021049,10090.ENSMUSP00000021063…	Gnai3,Cav2,Oxa1l,Calr,Slc1a3,Psmd2,Cav1,Hspa8,Lamb3,Ube2a,Psmd11,Psmb6,Fis1,Canx,Psmc5,Psmd12,Sptlc2,Psmc1,Sptlc1,Psmd6,Vdac2,Psmc6,Derl1,Samm50,Cyc1,Igf2r,Bag6,Afg3l2,Timm21,P4hb,Psmd13,Ifitm3,Psmd1,Mtx2,Ubr1,Sec22b,Prpf38b,Decr1,Ndufs5,Ddost,Stx12,Psmc2,Atp2a2,Gnb2,Rpn1,Erlin2,Cox4i1,Atp1b3,Hspb8,Tmed10,Skp1a,Syne1,Cox15,Psmd7,Bag2,Sf3b3,Coq5,Ormdl3,Uqcrq,Abhd12,Epb4.1l2,Dlg1,Ndufa8,Immt,Chchd3…
Peptidase complex	16	96	1.26	3.39e-13	10090.ENSMUSP00000007212,10090.ENSMUSP00000017572,10090.ENSMUSP00000018430,10090.ENSMUSP00000021049,10090.ENSMUSP00000021063,10090.ENSMUSP00000021595,10090.ENSMUSP00000022256,10090.ENSMUSP00000022380,10090.ENSMUSP00000025408,10090.ENSMUSP00000026560,10090.ENSMUSP00000027432,10090.ENSMUSP00000028728,10090.ENSMUSP00000030769,10090.ENSMUSP00000041968,10090.ENSMUSP00000071589,10090.ENSMUSP00000129767	Psmd2,Psmd11,Psmb6,Psmc5,Psmd12,Psmc1,Psmd6,Psmc6,Afg3l2,Psmd13,Psmd1,Ubr1,Psmc2,Psmd7,Psmd4,Psma2
Endomembrane system	83	3859	0.37	4.17e-13	10090.ENSMUSP00000000001,10090.ENSMUSP00000000058,10090.ENSMUSP00000002029,10090.ENSMUSP00000002436,10090.ENSMUSP00000003912,10090.ENSMUSP00000004381,10090.ENSMUSP00000007799,10090.ENSMUSP00000015011,10090.ENSMUSP00000015800,10090.ENSMUSP00000019198,10090.ENSMUSP00000020637,10090.ENSMUSP00000021424,10090.ENSMUSP00000021920,10090.ENSMUSP00000022293,10090.ENSMUSP00000022704,10090.ENSMUSP00000022993…	Gnai3,Cav2,Emd,Snx9,Calr,Lpcat3,Cav1,Surf4,Hspa8,Fis1,Canx,Sptlc2,Sptlc1,Vdac2,Itm2b,Derl1,Igf2r,Atl3,P4hb,Ifitm3,Mgst3,Stom,Arl6ip6,Sec22b,Tmem55a,Ddost,Stx12,Rer1,Ociad1,Tmem165,Atp2a2,P2rx4,Gpnmb,Mogs,Rpn1,Tmem43,Yif1b,Cdipt,Erlin2,Tmem38a,Slc27a1,Hhatl,Tmed10,Txlng,Syne1,Tmem109,Thada,Ubac2,Dhrs7b,Ptplad1,Tmem201,Ormdl3,Abhd12,Fut8,Pam,Hip1,Tecrl,Dlg1,Cept1,Flot2,Aldh3a2,Cav3,Scamp4,Slc27a4,M…
Whole membrane	47	1415	0.56	1.08e-12	10090.ENSMUSP00000000001,10090.ENSMUSP00000000058,10090.ENSMUSP00000002029,10090.ENSMUSP00000002840,10090.ENSMUSP00000007799,10090.ENSMUSP00000015800,10090.ENSMUSP00000019198,10090.ENSMUSP00000020107,10090.ENSMUSP00000022293,10090.ENSMUSP00000022704,10090.ENSMUSP00000023071,10090.ENSMUSP00000024599,10090.ENSMUSP00000025835,10090.ENSMUSP00000026565,10090.ENSMUSP00000028241,10090.ENSMUSP00000028511…	Gnai3,Cav2,Emd,Pex6,Cav1,Hspa8,Fis1,Atp2b1,Vdac2,Itm2b,Samm50,Igf2r,Cpt1a,Ifitm3,Stom,Mtx2,Sec22b,Abcd3,Tmem55a,Slc2a1,Stx12,Tmem165,Usp30,Gpnmb,Erlin2,Slc27a1,Atp1b3,Tmed10,Syne1,Tmem109,Mul1,Efhd2,Pam,Gpam,Hip1,Dlg1,Far1,Flot2,Cav3,Scamp4,Hspa1a,Sun2,Myo1c,Cpt1b,Copg1,Rpn2,Pde2a
Intrinsic component of organelle membrane	25	389	0.84	4.76e-12	10090.ENSMUSP00000000985,10090.ENSMUSP00000003912,10090.ENSMUSP00000019198,10090.ENSMUSP00000020637,10090.ENSMUSP00000022704,10090.ENSMUSP00000022993,10090.ENSMUSP00000025408,10090.ENSMUSP00000025835,10090.ENSMUSP00000027853,10090.ENSMUSP00000030698,10090.ENSMUSP00000030914,10090.ENSMUSP00000031429,10090.ENSMUSP00000032183,10090.ENSMUSP00000032809,10090.ENSMUSP00000039604,10090.ENSMUSP00000044955…	Oxa1l,Calr,Fis1,Canx,Itm2b,Derl1,Afg3l2,Cpt1a,Mpc2,Stx12,Rer1,P2rx4,Tmem43,Yif1b,Mul1,Ptplad1,Tmem201,Tmem11,Far1,Immt,Chchd3,Sun2,Hspa5,Dolk,Esyt2
Integral component of organelle membrane	24	354	0.87	5.03e-12	10090.ENSMUSP00000000985,10090.ENSMUSP00000003912,10090.ENSMUSP00000019198,10090.ENSMUSP00000020637,10090.ENSMUSP00000022704,10090.ENSMUSP00000022993,10090.ENSMUSP00000025408,10090.ENSMUSP00000025835,10090.ENSMUSP00000027853,10090.ENSMUSP00000030698,10090.ENSMUSP00000030914,10090.ENSMUSP00000031429,10090.ENSMUSP00000032183,10090.ENSMUSP00000032809,10090.ENSMUSP00000039604,10090.ENSMUSP00000044955…	Oxa1l,Calr,Fis1,Canx,Itm2b,Derl1,Afg3l2,Cpt1a,Mpc2,Stx12,Rer1,P2rx4,Tmem43,Yif1b,Mul1,Ptplad1,Tmem201,Tmem11,Far1,Immt,Chchd3,Sun2,Hspa5,Dolk
Catalytic complex	42	1280	0.55	4.75e-11	10090.ENSMUSP00000000001,10090.ENSMUSP00000007212,10090.ENSMUSP00000016452,10090.ENSMUSP00000017572,10090.ENSMUSP00000018430,10090.ENSMUSP00000021049,10090.ENSMUSP00000021063,10090.ENSMUSP00000021424,10090.ENSMUSP00000021595,10090.ENSMUSP00000021920,10090.ENSMUSP00000022256,10090.ENSMUSP00000022380,10090.ENSMUSP00000022993,10090.ENSMUSP00000023210,10090.ENSMUSP00000025408,10090.ENSMUSP00000026122…	Gnai3,Psmd2,Ube2a,Psmd11,Psmb6,Psmc5,Psmd12,Sptlc2,Psmc1,Sptlc1,Psmd6,Psmc6,Derl1,Cyc1,Afg3l2,P4hb,Psmd13,Psmd1,Ubr1,Decr1,Ndufs5,Ddost,Psmc2,Gnb2,Rpn1,Skp1a,Psmd7,Sf3b3,Ormdl3,Uqcrq,Ndufa8,Psmd4,Ndufs8,Suclg2,Ndufa9,Ndufs7,Ndufa13,Hnrnpa2b1,Rpn2,Stt3a,Dpm1,Psma2
Bounding membrane of organelle	46	1636	0.48	5.72e-10	10090.ENSMUSP00000000001,10090.ENSMUSP00000000058,10090.ENSMUSP00000002029,10090.ENSMUSP00000002840,10090.ENSMUSP00000007799,10090.ENSMUSP00000015011,10090.ENSMUSP00000015800,10090.ENSMUSP00000019198,10090.ENSMUSP00000022293,10090.ENSMUSP00000022704,10090.ENSMUSP00000022993,10090.ENSMUSP00000023071,10090.ENSMUSP00000024599,10090.ENSMUSP00000025835,10090.ENSMUSP00000026565,10090.ENSMUSP00000028511…	Gnai3,Cav2,Emd,Pex6,Cav1,Surf4,Hspa8,Fis1,Vdac2,Itm2b,Derl1,Samm50,Igf2r,Cpt1a,Ifitm3,Mtx2,Sec22b,Abcd3,Tmem55a,Stx12,Rer1,Tmem165,Atp2a2,Usp30,Gpnmb,Yif1b,Tmem38a,Tmed10,Syne1,Tmem109,Mul1,Fut8,Pam,Gpam,Hip1,Far1,Flot2,Cav3,Scamp4,Mgat1,Sun2,Cpt1b,Copg1,Rpn2,Pde2a,Pln
Inner mitochondrial membrane protein complex	14	127	1.08	2.24e-09	10090.ENSMUSP00000023210,10090.ENSMUSP00000025408,10090.ENSMUSP00000025547,10090.ENSMUSP00000030401,10090.ENSMUSP00000034276,10090.ENSMUSP00000053145,10090.ENSMUSP00000065352,10090.ENSMUSP00000066181,10090.ENSMUSP00000070149,10090.ENSMUSP00000074600,10090.ENSMUSP00000085523,10090.ENSMUSP00000101003,10090.ENSMUSP00000102147,10090.ENSMUSP00000105796	Cyc1,Afg3l2,Timm21,Ndufs5,Cox4i1,Uqcrq,Ndufa8,Immt,Chchd3,Ndufs8,Ndufa9,Ndufs7,Atp5h,Ndufa13
Proteasome regulatory particle, base subcomplex	7	11	1.84	6.53e-09	10090.ENSMUSP00000007212,10090.ENSMUSP00000021049,10090.ENSMUSP00000021595,10090.ENSMUSP00000022380,10090.ENSMUSP00000027432,10090.ENSMUSP00000030769,10090.ENSMUSP00000071589	Psmd2,Psmc5,Psmc1,Psmc6,Psmd1,Psmc2,Psmd4
Mitochondrial protein complex	17	261	0.85	3.69e-08	10090.ENSMUSP00000023071,10090.ENSMUSP00000023210,10090.ENSMUSP00000025408,10090.ENSMUSP00000025547,10090.ENSMUSP00000028511,10090.ENSMUSP00000030401,10090.ENSMUSP00000034276,10090.ENSMUSP00000053145,10090.ENSMUSP00000065352,10090.ENSMUSP00000066181,10090.ENSMUSP00000070149,10090.ENSMUSP00000074600,10090.ENSMUSP00000078774,10090.ENSMUSP00000085523,10090.ENSMUSP00000101003,10090.ENSMUSP00000102147…	Samm50,Cyc1,Afg3l2,Timm21,Mtx2,Ndufs5,Cox4i1,Uqcrq,Ndufa8,Immt,Chchd3,Ndufs8,Suclg2,Ndufa9,Ndufs7,Atp5h,Ndufa13
Respiratory chain complex	10	77	1.15	3.1e-07	10090.ENSMUSP00000023210,10090.ENSMUSP00000030401,10090.ENSMUSP00000034276,10090.ENSMUSP00000053145,10090.ENSMUSP00000065352,10090.ENSMUSP00000074600,10090.ENSMUSP00000080994,10090.ENSMUSP00000085523,10090.ENSMUSP00000101003,10090.ENSMUSP00000105796	Cyc1,Ndufs5,Cox4i1,Uqcrq,Ndufa8,Ndufs8,mt-Co2,Ndufa9,Ndufs7,Ndufa13
Membrane raft	19	396	0.72	4.17e-07	10090.ENSMUSP00000000001,10090.ENSMUSP00000000058,10090.ENSMUSP00000007799,10090.ENSMUSP00000015800,10090.ENSMUSP00000020107,10090.ENSMUSP00000022293,10090.ENSMUSP00000028241,10090.ENSMUSP00000030398,10090.ENSMUSP00000030698,10090.ENSMUSP00000033873,10090.ENSMUSP00000034267,10090.ENSMUSP00000034983,10090.ENSMUSP00000044502,10090.ENSMUSP00000064280,10090.ENSMUSP00000072136,10090.ENSMUSP00000074922…	Gnai3,Cav2,Cav1,Hspa8,Atp2b1,Vdac2,Stom,Slc2a1,Stx12,Erlin2,Slc27a1,Atp1b3,Efhd2,Dlg1,Flot2,Cav3,Hspa1a,Myo1c,Pde2a
Organelle outer membrane	13	196	0.86	2.71e-06	10090.ENSMUSP00000002029,10090.ENSMUSP00000019198,10090.ENSMUSP00000022293,10090.ENSMUSP00000023071,10090.ENSMUSP00000025835,10090.ENSMUSP00000028511,10090.ENSMUSP00000031588,10090.ENSMUSP00000039440,10090.ENSMUSP00000039529,10090.ENSMUSP00000039604,10090.ENSMUSP00000057635,10090.ENSMUSP00000104936,10090.ENSMUSP00000131553	Emd,Fis1,Vdac2,Samm50,Cpt1a,Mtx2,Usp30,Syne1,Tmem109,Mul1,Gpam,Cpt1b,Pde2a
Mitochondrial respirasome	9	75	1.12	2.82e-06	10090.ENSMUSP00000023210,10090.ENSMUSP00000030401,10090.ENSMUSP00000034276,10090.ENSMUSP00000053145,10090.ENSMUSP00000065352,10090.ENSMUSP00000074600,10090.ENSMUSP00000085523,10090.ENSMUSP00000101003,10090.ENSMUSP00000105796	Cyc1,Ndufs5,Cox4i1,Uqcrq,Ndufa8,Ndufs8,Ndufa9,Ndufs7,Ndufa13
Nuclear envelope	19	455	0.66	2.91e-06	10090.ENSMUSP00000000058,10090.ENSMUSP00000002029,10090.ENSMUSP00000003912,10090.ENSMUSP00000024599,10090.ENSMUSP00000028005,10090.ENSMUSP00000028336,10090.ENSMUSP00000031429,10090.ENSMUSP00000032183,10090.ENSMUSP00000034244,10090.ENSMUSP00000038615,10090.ENSMUSP00000039440,10090.ENSMUSP00000039529,10090.ENSMUSP00000044955,10090.ENSMUSP00000050481,10090.ENSMUSP00000065743,10090.ENSMUSP00000086724…	Cav2,Emd,Calr,Igf2r,Mgst3,Arl6ip6,P2rx4,Tmem43,Tmem38a,Txlng,Syne1,Tmem109,Ptplad1,Tmem201,Cept1,Sun2,Myo1c,Agpat5,Banf1
Melanosome	10	102	1.03	2.91e-06	10090.ENSMUSP00000015800,10090.ENSMUSP00000020637,10090.ENSMUSP00000026122,10090.ENSMUSP00000028241,10090.ENSMUSP00000029476,10090.ENSMUSP00000031840,10090.ENSMUSP00000032143,10090.ENSMUSP00000034983,10090.ENSMUSP00000037583,10090.ENSMUSP00000091921	Hspa8,Canx,P4hb,Stom,Sec22b,Gpnmb,Rpn1,Atp1b3,Tmed10,Hsp90aa1
Integral component of mitochondrial membrane	9	78	1.1	3.52e-06	10090.ENSMUSP00000000985,10090.ENSMUSP00000019198,10090.ENSMUSP00000025408,10090.ENSMUSP00000025835,10090.ENSMUSP00000027853,10090.ENSMUSP00000039604,10090.ENSMUSP00000059494,10090.ENSMUSP00000066181,10090.ENSMUSP00000070149	Oxa1l,Fis1,Afg3l2,Cpt1a,Mpc2,Mul1,Tmem11,Immt,Chchd3
Cytosol	61	3573	0.27	2.47e-05	10090.ENSMUSP00000000058,10090.ENSMUSP00000001155,10090.ENSMUSP00000002436,10090.ENSMUSP00000002840,10090.ENSMUSP00000003912,10090.ENSMUSP00000007212,10090.ENSMUSP00000007799,10090.ENSMUSP00000015800,10090.ENSMUSP00000018430,10090.ENSMUSP00000021049,10090.ENSMUSP00000021595,10090.ENSMUSP00000022380,10090.ENSMUSP00000023210,10090.ENSMUSP00000025250,10090.ENSMUSP00000026122,10090.ENSMUSP00000026560…	Cav2,Araf,Snx9,Pex6,Calr,Psmd2,Cav1,Hspa8,Psmb6,Psmc5,Psmc1,Psmc6,Cyc1,Bag6,P4hb,Psmd13,Psmd1,Fbxo3,Ubr1,Decr1,Slc2a1,Stx12,Psmc2,Usp30,Rpn1,Erlin2,Cox4i1,Lactb,Slc25a20,Akap12,Hspb8,Txlng,Skp1a,Thada,Aldh3b1,Pam,Dlg1,Ppp6r1,Psmd4,Mon2,Aldh3a2,Hspa2,Rplp2,Daam1,Glul,Hspa1a,Hsp90aa1,Hspa5,Myo1c,Arhgef7,Copg1,Ppp6r3,Hnrnpa2b1,Ppia,Trove2,Banf1,G3bp2,Psma2,Pde2a,Atxn10,Ecsit
Oxidoreductase complex	9	104	0.97	3.15e-05	10090.ENSMUSP00000023210,10090.ENSMUSP00000026122,10090.ENSMUSP00000030401,10090.ENSMUSP00000053145,10090.ENSMUSP00000065352,10090.ENSMUSP00000074600,10090.ENSMUSP00000085523,10090.ENSMUSP00000101003,10090.ENSMUSP00000105796	Cyc1,P4hb,Ndufs5,Uqcrq,Ndufa8,Ndufs8,Ndufa9,Ndufs7,Ndufa13
Myelin sheath	12	212	0.79	3.5e-05	10090.ENSMUSP00000015800,10090.ENSMUSP00000020637,10090.ENSMUSP00000022293,10090.ENSMUSP00000031726,10090.ENSMUSP00000064280,10090.ENSMUSP00000066181,10090.ENSMUSP00000079306,10090.ENSMUSP00000083375,10090.ENSMUSP00000091921,10090.ENSMUSP00000097747,10090.ENSMUSP00000102147,10090.ENSMUSP00000117987	Hspa8,Canx,Vdac2,Gnb2,Dlg1,Immt,Hspa2,Glul,Hsp90aa1,Hspa5,Atp5h,Ppia
Vesicle	41	2007	0.35	3.78e-05	10090.ENSMUSP00000000001,10090.ENSMUSP00000000058,10090.ENSMUSP00000002436,10090.ENSMUSP00000003912,10090.ENSMUSP00000007799,10090.ENSMUSP00000015800,10090.ENSMUSP00000020637,10090.ENSMUSP00000021049,10090.ENSMUSP00000022293,10090.ENSMUSP00000022704,10090.ENSMUSP00000022993,10090.ENSMUSP00000024599,10090.ENSMUSP00000025250,10090.ENSMUSP00000026122,10090.ENSMUSP00000026565,10090.ENSMUSP00000028241…	Gnai3,Cav2,Snx9,Calr,Cav1,Hspa8,Canx,Psmc5,Vdac2,Itm2b,Derl1,Igf2r,Bag6,P4hb,Ifitm3,Stom,Sec22b,Tmem55a,Slc2a1,Stx12,Ociad1,Tmem165,Atp2a2,Gpnmb,Rpn1,Yif1b,Slc27a1,Atp1b3,Tmed10,Pam,Hip1,Flot2,Cav3,Scamp4,Sun2,Hsp90aa1,Ankrd13a,Myo1c,Copg1,Hnrnpa2b1,Pln
Nuclear inner membrane	7	57	1.13	5.85e-05	10090.ENSMUSP00000000058,10090.ENSMUSP00000002029,10090.ENSMUSP00000028336,10090.ENSMUSP00000031429,10090.ENSMUSP00000032183,10090.ENSMUSP00000050481,10090.ENSMUSP00000086724	Cav2,Emd,Arl6ip6,P2rx4,Tmem43,Tmem201,Sun2
Cytosolic proteasome complex	4	9	1.68	0.00014	10090.ENSMUSP00000007212,10090.ENSMUSP00000021049,10090.ENSMUSP00000022380,10090.ENSMUSP00000027432	Psmd2,Psmc5,Psmc6,Psmd1
Nuclear membrane	13	290	0.69	0.00014	10090.ENSMUSP00000000058,10090.ENSMUSP00000002029,10090.ENSMUSP00000028336,10090.ENSMUSP00000031429,10090.ENSMUSP00000032183,10090.ENSMUSP00000034244,10090.ENSMUSP00000038615,10090.ENSMUSP00000039440,10090.ENSMUSP00000039529,10090.ENSMUSP00000044955,10090.ENSMUSP00000050481,10090.ENSMUSP00000065743,10090.ENSMUSP00000086724	Cav2,Emd,Arl6ip6,P2rx4,Tmem43,Tmem38a,Txlng,Syne1,Tmem109,Ptplad1,Tmem201,Cept1,Sun2
Endoplasmic reticulum-golgi intermediate compartment	8	98	0.95	0.00017	10090.ENSMUSP00000015011,10090.ENSMUSP00000026122,10090.ENSMUSP00000029476,10090.ENSMUSP00000030914,10090.ENSMUSP00000032809,10090.ENSMUSP00000037583,10090.ENSMUSP00000097747,10090.ENSMUSP00000109237	Surf4,P4hb,Sec22b,Rer1,Yif1b,Tmed10,Hspa5,Copg1
Mitochondrial outer membrane	10	170	0.81	0.00018	10090.ENSMUSP00000019198,10090.ENSMUSP00000022293,10090.ENSMUSP00000023071,10090.ENSMUSP00000025835,10090.ENSMUSP00000028511,10090.ENSMUSP00000031588,10090.ENSMUSP00000039604,10090.ENSMUSP00000057635,10090.ENSMUSP00000104936,10090.ENSMUSP00000131553	Fis1,Vdac2,Samm50,Cpt1a,Mtx2,Usp30,Mul1,Gpam,Cpt1b,Pde2a
Mitochondrial respiratory chain complex i	6	47	1.14	0.00024	10090.ENSMUSP00000030401,10090.ENSMUSP00000065352,10090.ENSMUSP00000074600,10090.ENSMUSP00000085523,10090.ENSMUSP00000101003,10090.ENSMUSP00000105796	Ndufs5,Ndufa8,Ndufs8,Ndufa9,Ndufs7,Ndufa13
Integral component of mitochondrial inner membrane	6	47	1.14	0.00024	10090.ENSMUSP00000000985,10090.ENSMUSP00000025408,10090.ENSMUSP00000027853,10090.ENSMUSP00000059494,10090.ENSMUSP00000066181,10090.ENSMUSP00000070149	Oxa1l,Afg3l2,Mpc2,Tmem11,Immt,Chchd3
Integral component of nuclear inner membrane	4	12	1.56	0.00029	10090.ENSMUSP00000031429,10090.ENSMUSP00000032183,10090.ENSMUSP00000050481,10090.ENSMUSP00000086724	P2rx4,Tmem43,Tmem201,Sun2
Oligosaccharyltransferase complex	4	13	1.52	0.00037	10090.ENSMUSP00000030538,10090.ENSMUSP00000032143,10090.ENSMUSP00000112081,10090.ENSMUSP00000113116	Ddost,Rpn1,Rpn2,Stt3a
Cytochrome complex	5	30	1.26	0.00039	10090.ENSMUSP00000023210,10090.ENSMUSP00000034276,10090.ENSMUSP00000041820,10090.ENSMUSP00000053145,10090.ENSMUSP00000080994	Cyc1,Cox4i1,Cox15,Uqcrq,mt-Co2
Cytoplasmic side of plasma membrane	9	163	0.78	0.00073	10090.ENSMUSP00000000001,10090.ENSMUSP00000000058,10090.ENSMUSP00000002436,10090.ENSMUSP00000020107,10090.ENSMUSP00000031423,10090.ENSMUSP00000031726,10090.ENSMUSP00000059033,10090.ENSMUSP00000064280,10090.ENSMUSP00000098548	Gnai3,Cav2,Snx9,Atp2b1,Atp2a2,Gnb2,Hip1,Dlg1,Esyt2
Caveola	7	97	0.89	0.0012	10090.ENSMUSP00000000058,10090.ENSMUSP00000007799,10090.ENSMUSP00000030398,10090.ENSMUSP00000034267,10090.ENSMUSP00000034983,10090.ENSMUSP00000072136,10090.ENSMUSP00000074922	Cav2,Cav1,Slc2a1,Slc27a1,Atp1b3,Flot2,Cav3
Basolateral plasma membrane	11	266	0.65	0.0012	10090.ENSMUSP00000005493,10090.ENSMUSP00000007799,10090.ENSMUSP00000020107,10090.ENSMUSP00000030398,10090.ENSMUSP00000034267,10090.ENSMUSP00000045216,10090.ENSMUSP00000064280,10090.ENSMUSP00000072136,10090.ENSMUSP00000084586,10090.ENSMUSP00000091921,10090.ENSMUSP00000104069	Slc1a3,Cav1,Atp2b1,Slc2a1,Slc27a1,Slc16a1,Dlg1,Flot2,Hspa1a,Hsp90aa1,Myo1c
Extrinsic component of cytoplasmic side of plasma membrane	7	98	0.89	0.0012	10090.ENSMUSP00000000001,10090.ENSMUSP00000000058,10090.ENSMUSP00000002436,10090.ENSMUSP00000031423,10090.ENSMUSP00000031726,10090.ENSMUSP00000059033,10090.ENSMUSP00000098548	Gnai3,Cav2,Snx9,Atp2a2,Gnb2,Hip1,Esyt2
Cytoplasmic vesicle	35	1872	0.31	0.0012	10090.ENSMUSP00000000001,10090.ENSMUSP00000000058,10090.ENSMUSP00000002436,10090.ENSMUSP00000003912,10090.ENSMUSP00000007799,10090.ENSMUSP00000015800,10090.ENSMUSP00000020637,10090.ENSMUSP00000021049,10090.ENSMUSP00000022293,10090.ENSMUSP00000022704,10090.ENSMUSP00000022993,10090.ENSMUSP00000024599,10090.ENSMUSP00000026122,10090.ENSMUSP00000026565,10090.ENSMUSP00000028241,10090.ENSMUSP00000029476…	Gnai3,Cav2,Snx9,Calr,Cav1,Hspa8,Canx,Psmc5,Vdac2,Itm2b,Derl1,Igf2r,P4hb,Ifitm3,Stom,Sec22b,Tmem55a,Stx12,Ociad1,Tmem165,Gpnmb,Rpn1,Yif1b,Slc27a1,Atp1b3,Tmed10,Pam,Hip1,Flot2,Scamp4,Sun2,Hsp90aa1,Ankrd13a,Myo1c,Copg1
Golgi membrane	16	576	0.48	0.0025	10090.ENSMUSP00000000001,10090.ENSMUSP00000000058,10090.ENSMUSP00000007799,10090.ENSMUSP00000015011,10090.ENSMUSP00000022704,10090.ENSMUSP00000029476,10090.ENSMUSP00000030698,10090.ENSMUSP00000030914,10090.ENSMUSP00000031144,10090.ENSMUSP00000032809,10090.ENSMUSP00000037583,10090.ENSMUSP00000054530,10090.ENSMUSP00000074922,10090.ENSMUSP00000078808,10090.ENSMUSP00000080484,10090.ENSMUSP00000109237	Gnai3,Cav2,Cav1,Surf4,Itm2b,Sec22b,Stx12,Rer1,Tmem165,Yif1b,Tmed10,Fut8,Cav3,Scamp4,Mgat1,Copg1
Proteasome regulatory particle, lid subcomplex	3	8	1.61	0.0026	10090.ENSMUSP00000017572,10090.ENSMUSP00000021063,10090.ENSMUSP00000026560	Psmd11,Psmd12,Psmd13
Serine c-palmitoyltransferase complex	3	8	1.61	0.0026	10090.ENSMUSP00000021424,10090.ENSMUSP00000021920,10090.ENSMUSP00000053056	Sptlc2,Sptlc1,Ormdl3
Perinuclear region of cytoplasm	19	775	0.43	0.0027	10090.ENSMUSP00000000058,10090.ENSMUSP00000003912,10090.ENSMUSP00000007799,10090.ENSMUSP00000015800,10090.ENSMUSP00000024599,10090.ENSMUSP00000028241,10090.ENSMUSP00000031423,10090.ENSMUSP00000031429,10090.ENSMUSP00000031726,10090.ENSMUSP00000035110,10090.ENSMUSP00000039440,10090.ENSMUSP00000057112,10090.ENSMUSP00000064280,10090.ENSMUSP00000072136,10090.ENSMUSP00000084586,10090.ENSMUSP00000091921…	Cav2,Calr,Cav1,Hspa8,Igf2r,Stom,Atp2a2,P2rx4,Gnb2,Hhatl,Syne1,Pam,Dlg1,Flot2,Hspa1a,Hsp90aa1,Ankrd13a,Pde2a,Atxn10
Peroxisomal membrane	5	53	1.01	0.0038	10090.ENSMUSP00000002840,10090.ENSMUSP00000007799,10090.ENSMUSP00000019198,10090.ENSMUSP00000029770,10090.ENSMUSP00000064334	Pex6,Cav1,Fis1,Abcd3,Far1
Basal plasma membrane	5	57	0.98	0.005	10090.ENSMUSP00000005493,10090.ENSMUSP00000007799,10090.ENSMUSP00000034267,10090.ENSMUSP00000064280,10090.ENSMUSP00000104069	Slc1a3,Cav1,Slc27a1,Dlg1,Myo1c
Golgi apparatus	27	1412	0.32	0.0057	10090.ENSMUSP00000000001,10090.ENSMUSP00000000058,10090.ENSMUSP00000002436,10090.ENSMUSP00000003912,10090.ENSMUSP00000007799,10090.ENSMUSP00000015011,10090.ENSMUSP00000022704,10090.ENSMUSP00000024599,10090.ENSMUSP00000029476,10090.ENSMUSP00000030698,10090.ENSMUSP00000030914,10090.ENSMUSP00000031144,10090.ENSMUSP00000032183,10090.ENSMUSP00000032809,10090.ENSMUSP00000032920,10090.ENSMUSP00000037583…	Gnai3,Cav2,Snx9,Calr,Cav1,Surf4,Itm2b,Igf2r,Sec22b,Stx12,Rer1,Tmem165,Tmem43,Yif1b,Cdipt,Tmed10,Syne1,Fut8,Pam,Hip1,Dlg1,Cept1,Cav3,Scamp4,Mgat1,Copg1,Pde2a
Sarcoplasmic reticulum membrane	4	32	1.13	0.0061	10090.ENSMUSP00000031423,10090.ENSMUSP00000034244,10090.ENSMUSP00000039529,10090.ENSMUSP00000132743	Atp2a2,Tmem38a,Tmem109,Pln
Vesicle membrane	14	507	0.48	0.0062	10090.ENSMUSP00000000058,10090.ENSMUSP00000002436,10090.ENSMUSP00000007799,10090.ENSMUSP00000029476,10090.ENSMUSP00000029875,10090.ENSMUSP00000030698,10090.ENSMUSP00000031423,10090.ENSMUSP00000031840,10090.ENSMUSP00000037583,10090.ENSMUSP00000057112,10090.ENSMUSP00000059033,10090.ENSMUSP00000072136,10090.ENSMUSP00000104069,10090.ENSMUSP00000109237	Cav2,Snx9,Cav1,Sec22b,Tmem55a,Stx12,Atp2a2,Gpnmb,Tmed10,Pam,Hip1,Flot2,Myo1c,Copg1
Peroxisome	7	142	0.73	0.0084	10090.ENSMUSP00000002840,10090.ENSMUSP00000007799,10090.ENSMUSP00000019198,10090.ENSMUSP00000029770,10090.ENSMUSP00000039604,10090.ENSMUSP00000064334,10090.ENSMUSP00000073764	Pex6,Cav1,Fis1,Abcd3,Mul1,Far1,Aldh3a2
Proteasome storage granule	2	2	2.04	0.009	10090.ENSMUSP00000007212,10090.ENSMUSP00000027432	Psmd2,Psmd1
Somatodendritic compartment	22	1080	0.34	0.009	10090.ENSMUSP00000005493,10090.ENSMUSP00000011492,10090.ENSMUSP00000015800,10090.ENSMUSP00000020107,10090.ENSMUSP00000020637,10090.ENSMUSP00000030769,10090.ENSMUSP00000031429,10090.ENSMUSP00000035829,10090.ENSMUSP00000039440,10090.ENSMUSP00000039604,10090.ENSMUSP00000042009,10090.ENSMUSP00000053558,10090.ENSMUSP00000057112,10090.ENSMUSP00000064280,10090.ENSMUSP00000072136,10090.ENSMUSP00000083375…	Slc1a3,Acad9,Hspa8,Atp2b1,Canx,Psmc2,P2rx4,Akap12,Syne1,Mul1,Bag2,Abhd12,Pam,Dlg1,Flot2,Glul,Hsp90aa1,Ndufs7,Arhgef7,Hnrnpa2b1,Pde2a,Atxn10
Calcium ion-transporting atpase complex	2	2	2.04	0.009	10090.ENSMUSP00000031423,10090.ENSMUSP00000132743	Atp2a2,Pln
Cation-transporting atpase complex	3	15	1.34	0.0098	10090.ENSMUSP00000031423,10090.ENSMUSP00000034983,10090.ENSMUSP00000132743	Atp2a2,Atp1b3,Pln
Sarcoplasmic reticulum	5	70	0.89	0.0109	10090.ENSMUSP00000003912,10090.ENSMUSP00000031423,10090.ENSMUSP00000034244,10090.ENSMUSP00000039529,10090.ENSMUSP00000132743	Calr,Atp2a2,Tmem38a,Tmem109,Pln
Intrinsic component of endoplasmic reticulum membrane	7	151	0.7	0.0111	10090.ENSMUSP00000003912,10090.ENSMUSP00000020637,10090.ENSMUSP00000022993,10090.ENSMUSP00000044955,10090.ENSMUSP00000097747,10090.ENSMUSP00000097792,10090.ENSMUSP00000098548	Calr,Canx,Derl1,Ptplad1,Hspa5,Dolk,Esyt2
Cytoplasmic vesicle membrane	13	485	0.46	0.012	10090.ENSMUSP00000000058,10090.ENSMUSP00000002436,10090.ENSMUSP00000007799,10090.ENSMUSP00000029476,10090.ENSMUSP00000029875,10090.ENSMUSP00000030698,10090.ENSMUSP00000031840,10090.ENSMUSP00000037583,10090.ENSMUSP00000057112,10090.ENSMUSP00000059033,10090.ENSMUSP00000072136,10090.ENSMUSP00000104069,10090.ENSMUSP00000109237	Cav2,Snx9,Cav1,Sec22b,Tmem55a,Stx12,Gpnmb,Tmed10,Pam,Hip1,Flot2,Myo1c,Copg1
Caveolar macromolecular signaling complex	2	3	1.86	0.0138	10090.ENSMUSP00000000058,10090.ENSMUSP00000007799	Cav2,Cav1
Nuclear proteasome complex	2	3	1.86	0.0138	10090.ENSMUSP00000021049,10090.ENSMUSP00000021063	Psmc5,Psmd12
Extrinsic component of membrane	10	319	0.53	0.0154	10090.ENSMUSP00000000001,10090.ENSMUSP00000000058,10090.ENSMUSP00000002436,10090.ENSMUSP00000027766,10090.ENSMUSP00000031423,10090.ENSMUSP00000031726,10090.ENSMUSP00000048001,10090.ENSMUSP00000059033,10090.ENSMUSP00000073764,10090.ENSMUSP00000098548	Gnai3,Cav2,Snx9,Adck3,Atp2a2,Gnb2,Coq5,Hip1,Aldh3a2,Esyt2
Endoplasmic reticulum-golgi intermediate compartment membrane	4	45	0.98	0.017	10090.ENSMUSP00000015011,10090.ENSMUSP00000029476,10090.ENSMUSP00000032809,10090.ENSMUSP00000037583	Surf4,Sec22b,Yif1b,Tmed10
SAM complex	2	4	1.73	0.0196	10090.ENSMUSP00000023071,10090.ENSMUSP00000028511	Samm50,Mtx2
SPOTS complex	2	4	1.73	0.0196	10090.ENSMUSP00000021920,10090.ENSMUSP00000053056	Sptlc1,Ormdl3
Synapse	26	1492	0.28	0.0228	10090.ENSMUSP00000000058,10090.ENSMUSP00000005493,10090.ENSMUSP00000015800,10090.ENSMUSP00000020107,10090.ENSMUSP00000020637,10090.ENSMUSP00000021049,10090.ENSMUSP00000022293,10090.ENSMUSP00000029476,10090.ENSMUSP00000030398,10090.ENSMUSP00000030698,10090.ENSMUSP00000030769,10090.ENSMUSP00000031423,10090.ENSMUSP00000031429,10090.ENSMUSP00000035829,10090.ENSMUSP00000039440,10090.ENSMUSP00000045216…	Cav2,Slc1a3,Hspa8,Atp2b1,Canx,Psmc5,Vdac2,Sec22b,Slc2a1,Stx12,Psmc2,Atp2a2,P2rx4,Akap12,Syne1,Slc16a1,Hip1,Dlg1,Flot2,Cav3,Rplp2,Glul,Ndufs7,Arhgef7,Hnrnpa2b1,Pde2a
Integral component of mitochondrial outer membrane	3	23	1.15	0.0259	10090.ENSMUSP00000019198,10090.ENSMUSP00000025835,10090.ENSMUSP00000039604	Fis1,Cpt1a,Mul1
Chaperone complex	3	23	1.15	0.0259	10090.ENSMUSP00000015800,10090.ENSMUSP00000037007,10090.ENSMUSP00000042009	Hspa8,Hspb8,Bag2
Golgi-associated vesicle	6	138	0.67	0.0316	10090.ENSMUSP00000022704,10090.ENSMUSP00000024599,10090.ENSMUSP00000029476,10090.ENSMUSP00000032809,10090.ENSMUSP00000037583,10090.ENSMUSP00000109237	Itm2b,Igf2r,Sec22b,Yif1b,Tmed10,Copg1
Cell junction	32	2050	0.23	0.0353	10090.ENSMUSP00000000058,10090.ENSMUSP00000005493,10090.ENSMUSP00000007799,10090.ENSMUSP00000015800,10090.ENSMUSP00000019422,10090.ENSMUSP00000020107,10090.ENSMUSP00000020637,10090.ENSMUSP00000021049,10090.ENSMUSP00000022293,10090.ENSMUSP00000022682,10090.ENSMUSP00000029476,10090.ENSMUSP00000030398,10090.ENSMUSP00000030698,10090.ENSMUSP00000030769,10090.ENSMUSP00000031423,10090.ENSMUSP00000031429…	Cav2,Slc1a3,Cav1,Hspa8,Dpep1,Atp2b1,Canx,Psmc5,Vdac2,Sorbs3,Sec22b,Slc2a1,Stx12,Psmc2,Atp2a2,P2rx4,Akap12,Syne1,Cdc42bpb,Slc16a1,Epb4.1l2,Hip1,Dlg1,Flot2,Nrap,Cav3,Rplp2,Glul,Ndufs7,Arhgef7,Hnrnpa2b1,Pde2a
Integral component of endoplasmic reticulum membrane	6	143	0.66	0.0368	10090.ENSMUSP00000003912,10090.ENSMUSP00000020637,10090.ENSMUSP00000022993,10090.ENSMUSP00000044955,10090.ENSMUSP00000097747,10090.ENSMUSP00000097792	Calr,Canx,Derl1,Ptplad1,Hspa5,Dolk
Secretory granule membrane	5	98	0.74	0.0374	10090.ENSMUSP00000000058,10090.ENSMUSP00000007799,10090.ENSMUSP00000037583,10090.ENSMUSP00000057112,10090.ENSMUSP00000072136	Cav2,Cav1,Tmed10,Pam,Flot2
Plasma membrane	59	4531	0.15	0.0377	10090.ENSMUSP00000000001,10090.ENSMUSP00000000058,10090.ENSMUSP00000002436,10090.ENSMUSP00000003912,10090.ENSMUSP00000004565,10090.ENSMUSP00000005493,10090.ENSMUSP00000007799,10090.ENSMUSP00000015800,10090.ENSMUSP00000019422,10090.ENSMUSP00000020107,10090.ENSMUSP00000020637,10090.ENSMUSP00000022704,10090.ENSMUSP00000023455,10090.ENSMUSP00000024599,10090.ENSMUSP00000026122,10090.ENSMUSP00000026565…	Gnai3,Cav2,Snx9,Calr,Ralb,Slc1a3,Cav1,Hspa8,Dpep1,Atp2b1,Canx,Itm2b,Ppil2,Igf2r,P4hb,Ifitm3,Stom,Tmem55a,Slc2a1,Rer1,Atp2a2,P2rx4,Gnb2,Gpnmb,Cdipt,Erlin2,Slc27a1,Atp1b3,Akap12,Tmed10,Syne1,Cdc42bpb,Ano10,Slc16a1,Abhd12,Epb4.1l2,Aldh3b1,Pam,Gpam,Hip1,Dlg1,Flot2,Cav3,Suclg2,Slc27a4,Hspa2,Daam1,Glul,Hspa1a,Hsp90aa1,Hspa5,Esyt2,Ankrd13a,Ndufs7,Myo1c,Arhgef7,Ppp6r3,Pde2a,Atxn10
Nuclear outer membrane	3	28	1.07	0.04	10090.ENSMUSP00000002029,10090.ENSMUSP00000039440,10090.ENSMUSP00000039529	Emd,Syne1,Tmem109
Cell periphery	60	4668	0.14	0.0456	10090.ENSMUSP00000000001,10090.ENSMUSP00000000058,10090.ENSMUSP00000002029,10090.ENSMUSP00000002436,10090.ENSMUSP00000003912,10090.ENSMUSP00000004565,10090.ENSMUSP00000005493,10090.ENSMUSP00000007799,10090.ENSMUSP00000015800,10090.ENSMUSP00000019422,10090.ENSMUSP00000020107,10090.ENSMUSP00000020637,10090.ENSMUSP00000022704,10090.ENSMUSP00000023455,10090.ENSMUSP00000024599,10090.ENSMUSP00000026122…	Gnai3,Cav2,Emd,Snx9,Calr,Ralb,Slc1a3,Cav1,Hspa8,Dpep1,Atp2b1,Canx,Itm2b,Ppil2,Igf2r,P4hb,Ifitm3,Stom,Tmem55a,Slc2a1,Rer1,Atp2a2,P2rx4,Gnb2,Gpnmb,Cdipt,Erlin2,Slc27a1,Atp1b3,Akap12,Tmed10,Syne1,Cdc42bpb,Ano10,Slc16a1,Abhd12,Epb4.1l2,Aldh3b1,Pam,Gpam,Hip1,Dlg1,Flot2,Cav3,Suclg2,Slc27a4,Hspa2,Daam1,Glul,Hspa1a,Hsp90aa1,Hspa5,Esyt2,Ankrd13a,Ndufs7,Myo1c,Arhgef7,Ppp6r3,Pde2a,Atxn10
COPI-coated vesicle	3	30	1.04	0.0471	10090.ENSMUSP00000029476,10090.ENSMUSP00000037583,10090.ENSMUSP00000109237	Sec22b,Tmed10,Copg1

## Sheet: PDE2A2 - phospho
#term ID	term description	observed gene count	background gene count	strength	false discovery rate	matching proteins in your network (IDs)	matching proteins in your network (labels)
GO:0043292	Contractile fiber	19	237	1.22	2.97e-14	10090.ENSMUSP00000021750,10090.ENSMUSP00000034053,10090.ENSMUSP00000037120,10090.ENSMUSP00000039072,10090.ENSMUSP00000050408,10090.ENSMUSP00000053176,10090.ENSMUSP00000064536,10090.ENSMUSP00000075772,10090.ENSMUSP00000080538,10090.ENSMUSP00000093240,10090.ENSMUSP00000097561,10090.ENSMUSP00000099902,10090.ENSMUSP00000108140,10090.ENSMUSP00000109337,10090.ENSMUSP00000109633,10090.ENSMUSP00000115078…	Ryr2,Pdlim3,Nexn,Jph1,Cmya5,Synpo2l,Gja1,Plec,Myh6,Mypn,Ttn,Sptbn1,Smpx,Tpm1,Dmd,Svil,Sorbs2,Mybpc3,Ppp1r12b
GO:0030016	Myofibril	17	227	1.19	2.4e-12	10090.ENSMUSP00000021750,10090.ENSMUSP00000034053,10090.ENSMUSP00000037120,10090.ENSMUSP00000039072,10090.ENSMUSP00000050408,10090.ENSMUSP00000053176,10090.ENSMUSP00000080538,10090.ENSMUSP00000093240,10090.ENSMUSP00000097561,10090.ENSMUSP00000099902,10090.ENSMUSP00000108140,10090.ENSMUSP00000109337,10090.ENSMUSP00000109633,10090.ENSMUSP00000115078,10090.ENSMUSP00000121619,10090.ENSMUSP00000127070…	Ryr2,Pdlim3,Nexn,Jph1,Cmya5,Synpo2l,Myh6,Mypn,Ttn,Sptbn1,Smpx,Tpm1,Dmd,Svil,Sorbs2,Mybpc3,Ppp1r12b
GO:0030017	Sarcomere	16	207	1.2	7.05e-12	10090.ENSMUSP00000021750,10090.ENSMUSP00000034053,10090.ENSMUSP00000037120,10090.ENSMUSP00000039072,10090.ENSMUSP00000050408,10090.ENSMUSP00000053176,10090.ENSMUSP00000080538,10090.ENSMUSP00000093240,10090.ENSMUSP00000097561,10090.ENSMUSP00000099902,10090.ENSMUSP00000108140,10090.ENSMUSP00000109337,10090.ENSMUSP00000109633,10090.ENSMUSP00000121619,10090.ENSMUSP00000127070,10090.ENSMUSP00000131406	Ryr2,Pdlim3,Nexn,Jph1,Cmya5,Synpo2l,Myh6,Mypn,Ttn,Sptbn1,Smpx,Tpm1,Dmd,Sorbs2,Mybpc3,Ppp1r12b
GO:0099512	Supramolecular fiber	26	861	0.79	3.26e-11	10090.ENSMUSP00000021750,10090.ENSMUSP00000025127,10090.ENSMUSP00000028633,10090.ENSMUSP00000034053,10090.ENSMUSP00000035055,10090.ENSMUSP00000037120,10090.ENSMUSP00000039072,10090.ENSMUSP00000042053,10090.ENSMUSP00000050408,10090.ENSMUSP00000053176,10090.ENSMUSP00000064536,10090.ENSMUSP00000075772,10090.ENSMUSP00000080538,10090.ENSMUSP00000081912,10090.ENSMUSP00000092223,10090.ENSMUSP00000093240…	Ryr2,Mapre2,Fbn1,Pdlim3,Map4,Nexn,Jph1,Micall1,Cmya5,Synpo2l,Gja1,Plec,Myh6,Numa1,Map1a,Mypn,Ttn,Sptbn1,Shroom1,Smpx,Tpm1,Dmd,Svil,Sorbs2,Mybpc3,Ppp1r12b
GO:0099080	Supramolecular complex	29	1160	0.71	6.29e-11	10090.ENSMUSP00000021750,10090.ENSMUSP00000025127,10090.ENSMUSP00000028633,10090.ENSMUSP00000030243,10090.ENSMUSP00000034053,10090.ENSMUSP00000035055,10090.ENSMUSP00000037120,10090.ENSMUSP00000039072,10090.ENSMUSP00000042053,10090.ENSMUSP00000050408,10090.ENSMUSP00000053176,10090.ENSMUSP00000064536,10090.ENSMUSP00000075772,10090.ENSMUSP00000078589,10090.ENSMUSP00000080538,10090.ENSMUSP00000081912…	Ryr2,Mapre2,Fbn1,Prkaa2,Pdlim3,Map4,Nexn,Jph1,Micall1,Cmya5,Synpo2l,Gja1,Plec,Ybx1,Myh6,Numa1,Rplp0,Map1a,Mypn,Ttn,Sptbn1,Shroom1,Smpx,Tpm1,Dmd,Svil,Sorbs2,Mybpc3,Ppp1r12b
GO:0043232	Intracellular non-membrane-bounded organelle	53	4035	0.43	6.82e-11	10090.ENSMUSP00000004990,10090.ENSMUSP00000008036,10090.ENSMUSP00000013842,10090.ENSMUSP00000019808,10090.ENSMUSP00000020637,10090.ENSMUSP00000021083,10090.ENSMUSP00000021750,10090.ENSMUSP00000021957,10090.ENSMUSP00000022040,10090.ENSMUSP00000022865,10090.ENSMUSP00000025127,10090.ENSMUSP00000025590,10090.ENSMUSP00000026506,10090.ENSMUSP00000030243,10090.ENSMUSP00000034053,10090.ENSMUSP00000035055…	Mapk14,Rplp1,Pea15a,Plin5,Canx,Hn1,Ryr2,Fam193b,Agtpbp1,Mtdh,Mapre2,Osbp,Clns1a,Prkaa2,Pdlim3,Map4,Abcf1,Nexn,Jph1,Micall1,Ctnna1,Cmya5,Synpo2l,Gja1,Plec,Ybx1,Myh6,Rplp2,Numa1,Rplp0,Eef1d,Cdk7,Map1a,Mypn,Rims1,Sorbs1,Ttn,Limch1,Sgca,Rap1gap2,Pkp4,Sptbn1,Ctnna3,Shroom1,Smpx,Tpm1,Dmd,Svil,Sorbs2,Banf1,Mybpc3,Myo18a,Ppp1r12b
GO:0030054	Cell junction	35	2050	0.55	3.79e-09	10090.ENSMUSP00000004673,10090.ENSMUSP00000004990,10090.ENSMUSP00000020107,10090.ENSMUSP00000020420,10090.ENSMUSP00000020637,10090.ENSMUSP00000022865,10090.ENSMUSP00000025127,10090.ENSMUSP00000025590,10090.ENSMUSP00000034053,10090.ENSMUSP00000035055,10090.ENSMUSP00000037120,10090.ENSMUSP00000043703,10090.ENSMUSP00000044693,10090.ENSMUSP00000049007,10090.ENSMUSP00000053176,10090.ENSMUSP00000064536…	Ndrg2,Mapk14,Atp2b1,Ap3d1,Canx,Mtdh,Mapre2,Osbp,Pdlim3,Map4,Nexn,Ptk7,Palmd,Ctnna1,Synpo2l,Gja1,Rab12,Plec,Rplp2,Rplp0,Eef1d,Nfasc,Map1a,Rims1,Sorbs1,Sgca,Pkp4,Sptbn1,Ctnna3,Shroom1,Smpx,Dmd,Svil,Sorbs2,Myo18a
GO:0030018	Z disc	11	134	1.23	1.97e-08	10090.ENSMUSP00000021750,10090.ENSMUSP00000034053,10090.ENSMUSP00000037120,10090.ENSMUSP00000039072,10090.ENSMUSP00000053176,10090.ENSMUSP00000080538,10090.ENSMUSP00000093240,10090.ENSMUSP00000097561,10090.ENSMUSP00000109633,10090.ENSMUSP00000121619,10090.ENSMUSP00000131406	Ryr2,Pdlim3,Nexn,Jph1,Synpo2l,Myh6,Mypn,Ttn,Dmd,Sorbs2,Ppp1r12b
GO:0005856	Cytoskeleton	33	2060	0.52	6.72e-08	10090.ENSMUSP00000004990,10090.ENSMUSP00000013842,10090.ENSMUSP00000025127,10090.ENSMUSP00000026506,10090.ENSMUSP00000034053,10090.ENSMUSP00000035055,10090.ENSMUSP00000037120,10090.ENSMUSP00000042053,10090.ENSMUSP00000049007,10090.ENSMUSP00000053176,10090.ENSMUSP00000064536,10090.ENSMUSP00000075772,10090.ENSMUSP00000080538,10090.ENSMUSP00000081912,10090.ENSMUSP00000088845,10090.ENSMUSP00000092223…	Mapk14,Pea15a,Mapre2,Clns1a,Pdlim3,Map4,Nexn,Micall1,Ctnna1,Synpo2l,Gja1,Plec,Myh6,Numa1,Cdk7,Map1a,Rims1,Sorbs1,Ttn,Limch1,Sgca,Rap1gap2,Pkp4,Sptbn1,Ctnna3,Shroom1,Tpm1,Dmd,Svil,Sorbs2,Mybpc3,Myo18a,Ppp1r12b
GO:0005737	Cytoplasm	80	10283	0.2	4.27e-07	10090.ENSMUSP00000004673,10090.ENSMUSP00000004990,10090.ENSMUSP00000008036,10090.ENSMUSP00000013130,10090.ENSMUSP00000013842,10090.ENSMUSP00000019516,10090.ENSMUSP00000019808,10090.ENSMUSP00000020420,10090.ENSMUSP00000020637,10090.ENSMUSP00000021083,10090.ENSMUSP00000021750,10090.ENSMUSP00000021957,10090.ENSMUSP00000022040,10090.ENSMUSP00000022496,10090.ENSMUSP00000022865,10090.ENSMUSP00000024599…	Ndrg2,Mapk14,Rplp1,Strn3,Pea15a,Nrbp2,Plin5,Ap3d1,Canx,Hn1,Ryr2,Fam193b,Agtpbp1,Kpna3,Mtdh,Igf2r,Mapre2,Osbp,Clns1a,Grb14,Aimp1,Prkaa2,Acsl1,Slc25a4,Pdlim3,Mylk3,Map4,Abcf1,Nexn,Jph1,Fzd8,Micall1,Bclaf1,Palmd,Txlnb,Ctnna1,Cmya5,Synpo2l,Ptrf,Phka1,Asap2,Gja1,Gpsm1,Rras2,Rab12,Plec,Ybx1,Myh6,Rplp2,Numa1,Rplp0,Eef1d,Cdk7,Naca,Hsp90aa1,Map1a,Mypn,Rims1,Sorbs1,Ttn,Tsc22d4,Limch1,Plcd3,Sgca,Rap1gap2,Pk…
GO:0031672	A band	7	43	1.53	5.12e-07	10090.ENSMUSP00000021750,10090.ENSMUSP00000050408,10090.ENSMUSP00000097561,10090.ENSMUSP00000099902,10090.ENSMUSP00000108140,10090.ENSMUSP00000127070,10090.ENSMUSP00000131406	Ryr2,Cmya5,Ttn,Sptbn1,Smpx,Mybpc3,Ppp1r12b
GO:0070161	Anchoring junction	17	626	0.75	1.38e-06	10090.ENSMUSP00000022865,10090.ENSMUSP00000025127,10090.ENSMUSP00000034053,10090.ENSMUSP00000037120,10090.ENSMUSP00000043703,10090.ENSMUSP00000049007,10090.ENSMUSP00000064536,10090.ENSMUSP00000075772,10090.ENSMUSP00000092148,10090.ENSMUSP00000097066,10090.ENSMUSP00000099451,10090.ENSMUSP00000099815,10090.ENSMUSP00000101080,10090.ENSMUSP00000104641,10090.ENSMUSP00000108140,10090.ENSMUSP00000109633…	Mtdh,Mapre2,Pdlim3,Nexn,Ptk7,Ctnna1,Gja1,Plec,Nfasc,Sorbs1,Sgca,Pkp4,Ctnna3,Shroom1,Smpx,Dmd,Sorbs2
GO:0015629	Actin cytoskeleton	14	458	0.8	6.92e-06	10090.ENSMUSP00000034053,10090.ENSMUSP00000037120,10090.ENSMUSP00000042053,10090.ENSMUSP00000049007,10090.ENSMUSP00000053176,10090.ENSMUSP00000080538,10090.ENSMUSP00000097066,10090.ENSMUSP00000097561,10090.ENSMUSP00000098723,10090.ENSMUSP00000099902,10090.ENSMUSP00000104641,10090.ENSMUSP00000109337,10090.ENSMUSP00000115078,10090.ENSMUSP00000130696	Pdlim3,Nexn,Micall1,Ctnna1,Synpo2l,Myh6,Sorbs1,Ttn,Limch1,Sptbn1,Shroom1,Tpm1,Svil,Myo18a
GO:0043229	Intracellular organelle	81	11084	0.18	6.92e-06	10090.ENSMUSP00000004673,10090.ENSMUSP00000004990,10090.ENSMUSP00000008036,10090.ENSMUSP00000013130,10090.ENSMUSP00000013842,10090.ENSMUSP00000019808,10090.ENSMUSP00000020107,10090.ENSMUSP00000020420,10090.ENSMUSP00000020637,10090.ENSMUSP00000021083,10090.ENSMUSP00000021750,10090.ENSMUSP00000021957,10090.ENSMUSP00000022040,10090.ENSMUSP00000022496,10090.ENSMUSP00000022865,10090.ENSMUSP00000024599…	Ndrg2,Mapk14,Rplp1,Strn3,Pea15a,Plin5,Atp2b1,Ap3d1,Canx,Hn1,Ryr2,Fam193b,Agtpbp1,Kpna3,Mtdh,Igf2r,Mapre2,Osbp,Clns1a,Grb14,Aimp1,Prkaa2,Acsl1,Slc25a4,Pdlim3,Map4,Abcf1,Nexn,Jph1,Fzd8,Micall1,Bclaf1,Ctnna1,Cmya5,Synpo2l,Ptrf,Asap2,Gja1,Gpsm1,Nup214,Rras2,Rab12,Plec,Ybx1,Thrap3,Myh6,Rplp2,Numa1,Rplp0,Speg,Srrm2,Eef1d,Cdk7,Naca,Hsp90aa1,Map1a,Mypn,Rims1,Sorbs1,Ttn,Tsc22d4,Limch1,Sgca,Rap1gap2,Pkp4,S…
GO:0005622	Intracellular	87	12596	0.15	1.05e-05	10090.ENSMUSP00000004673,10090.ENSMUSP00000004990,10090.ENSMUSP00000008036,10090.ENSMUSP00000013130,10090.ENSMUSP00000013842,10090.ENSMUSP00000019516,10090.ENSMUSP00000019808,10090.ENSMUSP00000020107,10090.ENSMUSP00000020420,10090.ENSMUSP00000020637,10090.ENSMUSP00000021083,10090.ENSMUSP00000021750,10090.ENSMUSP00000021957,10090.ENSMUSP00000022040,10090.ENSMUSP00000022496,10090.ENSMUSP00000022865…	Ndrg2,Mapk14,Rplp1,Strn3,Pea15a,Nrbp2,Plin5,Atp2b1,Ap3d1,Canx,Hn1,Ryr2,Fam193b,Agtpbp1,Kpna3,Mtdh,Igf2r,Mapre2,Osbp,Clns1a,Grb14,Aimp1,Prkaa2,Acsl1,Slc25a4,Pdlim3,Mylk3,Map4,Abcf1,Nexn,Jph1,Fzd8,Micall1,Bclaf1,Palmd,Txlnb,Ctnna1,Cmya5,Synpo2l,Ptrf,Phka1,Asap2,Gja1,Gpsm1,Nup214,Rras2,Rab12,Plec,Ybx1,Thrap3,Myh6,Rplp2,Numa1,Rplp0,Speg,Srrm2,Eef1d,Cdk7,Naca,Hsp90aa1,Map1a,Mypn,Rims1,Sorbs1,Ttn,Tsc22…
GO:0005886	Plasma membrane	44	4531	0.3	9.69e-05	10090.ENSMUSP00000013130,10090.ENSMUSP00000020107,10090.ENSMUSP00000020637,10090.ENSMUSP00000021750,10090.ENSMUSP00000022865,10090.ENSMUSP00000024599,10090.ENSMUSP00000026506,10090.ENSMUSP00000028252,10090.ENSMUSP00000030243,10090.ENSMUSP00000034046,10090.ENSMUSP00000035055,10090.ENSMUSP00000037120,10090.ENSMUSP00000039072,10090.ENSMUSP00000039660,10090.ENSMUSP00000043703,10090.ENSMUSP00000048752…	Strn3,Atp2b1,Canx,Ryr2,Mtdh,Igf2r,Clns1a,Grb14,Prkaa2,Acsl1,Map4,Nexn,Jph1,Fzd8,Ptk7,Alpk2,Ctnna1,Ptrf,Phka1,Rxfp3,Asap2,Gja1,Gpsm1,Slc20a2,Rras2,Rab12,Plec,Numa1,Trpm1,Hsp90aa1,Nfasc,Mypn,Rims1,Sorbs1,Plcd3,Sgca,Rap1gap2,Pkp4,Sptbn1,Shroom1,Tpm1,Dmd,Svil,Sorbs2
GO:0043034	Costamere	4	17	1.69	0.00021	10090.ENSMUSP00000050408,10090.ENSMUSP00000108140,10090.ENSMUSP00000109633,10090.ENSMUSP00000115078	Cmya5,Smpx,Dmd,Svil
GO:0110165	Cellular anatomical entity	96	15632	0.1	0.00021	10090.ENSMUSP00000004673,10090.ENSMUSP00000004990,10090.ENSMUSP00000008036,10090.ENSMUSP00000013130,10090.ENSMUSP00000013842,10090.ENSMUSP00000019516,10090.ENSMUSP00000019808,10090.ENSMUSP00000020107,10090.ENSMUSP00000020420,10090.ENSMUSP00000020637,10090.ENSMUSP00000021083,10090.ENSMUSP00000021750,10090.ENSMUSP00000021957,10090.ENSMUSP00000022040,10090.ENSMUSP00000022496,10090.ENSMUSP00000022865…	Ndrg2,Mapk14,Rplp1,Strn3,Pea15a,Nrbp2,Plin5,Atp2b1,Ap3d1,Canx,Hn1,Ryr2,Fam193b,Agtpbp1,Kpna3,Mtdh,Igf2r,Mapre2,Osbp,Clns1a,Grb14,Fbn1,Aimp1,Prkaa2,Acsl1,Slc25a4,Pdlim3,Mylk3,Map4,Abcf1,Nexn,Fstl5,Jph1,Fzd8,Micall1,Bclaf1,Ptk7,Palmd,Txlnb,Alpk2,Ctnna1,Cmya5,Synpo2l,Ptrf,Phka1,Rxfp3,Asap2,Gja1,Gpsm1,Slc20a2,Nup214,Rras2,Rab12,Plec,Ybx1,Thrap3,Myh6,Rplp2,Numa1,Trpm1,Rplp0,Speg,Srrm2,Eef1d,Cdk7,Naca,…
GO:0042641	Actomyosin	6	81	1.18	0.00029	10090.ENSMUSP00000034053,10090.ENSMUSP00000080538,10090.ENSMUSP00000097066,10090.ENSMUSP00000098723,10090.ENSMUSP00000109337,10090.ENSMUSP00000130696	Pdlim3,Myh6,Sorbs1,Limch1,Tpm1,Myo18a
GO:0005911	Cell-cell junction	12	489	0.7	0.00038	10090.ENSMUSP00000022865,10090.ENSMUSP00000034053,10090.ENSMUSP00000037120,10090.ENSMUSP00000043703,10090.ENSMUSP00000049007,10090.ENSMUSP00000064536,10090.ENSMUSP00000092148,10090.ENSMUSP00000097066,10090.ENSMUSP00000099451,10090.ENSMUSP00000099815,10090.ENSMUSP00000101080,10090.ENSMUSP00000104641	Mtdh,Pdlim3,Nexn,Ptk7,Ctnna1,Gja1,Nfasc,Sorbs1,Sgca,Pkp4,Ctnna3,Shroom1
GO:0043005	Neuron projection	22	1583	0.46	0.00046	10090.ENSMUSP00000004673,10090.ENSMUSP00000013130,10090.ENSMUSP00000020107,10090.ENSMUSP00000020420,10090.ENSMUSP00000020637,10090.ENSMUSP00000021750,10090.ENSMUSP00000022040,10090.ENSMUSP00000030243,10090.ENSMUSP00000035055,10090.ENSMUSP00000037120,10090.ENSMUSP00000044693,10090.ENSMUSP00000078589,10090.ENSMUSP00000081912,10090.ENSMUSP00000083705,10090.ENSMUSP00000091921,10090.ENSMUSP00000092148…	Ndrg2,Strn3,Atp2b1,Ap3d1,Canx,Ryr2,Agtpbp1,Prkaa2,Map4,Nexn,Palmd,Ybx1,Numa1,Rplp0,Hsp90aa1,Nfasc,Map1a,Mypn,Rap1gap2,Sptbn1,Dmd,Sorbs2
GO:0031430	M band	4	24	1.54	0.0006	10090.ENSMUSP00000050408,10090.ENSMUSP00000097561,10090.ENSMUSP00000099902,10090.ENSMUSP00000108140	Cmya5,Ttn,Sptbn1,Smpx
GO:0005912	Adherens junction	7	160	0.95	0.001	10090.ENSMUSP00000034053,10090.ENSMUSP00000037120,10090.ENSMUSP00000049007,10090.ENSMUSP00000097066,10090.ENSMUSP00000099815,10090.ENSMUSP00000101080,10090.ENSMUSP00000104641	Pdlim3,Nexn,Ctnna1,Sorbs1,Pkp4,Ctnna3,Shroom1
GO:0001725	Stress fiber	5	72	1.16	0.0021	10090.ENSMUSP00000034053,10090.ENSMUSP00000080538,10090.ENSMUSP00000097066,10090.ENSMUSP00000098723,10090.ENSMUSP00000109337	Pdlim3,Myh6,Sorbs1,Limch1,Tpm1
GO:0012505	Endomembrane system	36	3859	0.28	0.0023	10090.ENSMUSP00000004673,10090.ENSMUSP00000013130,10090.ENSMUSP00000019516,10090.ENSMUSP00000020420,10090.ENSMUSP00000020637,10090.ENSMUSP00000021083,10090.ENSMUSP00000021750,10090.ENSMUSP00000022865,10090.ENSMUSP00000024599,10090.ENSMUSP00000025590,10090.ENSMUSP00000028252,10090.ENSMUSP00000029663,10090.ENSMUSP00000030243,10090.ENSMUSP00000034046,10090.ENSMUSP00000036881,10090.ENSMUSP00000039072…	Ndrg2,Strn3,Nrbp2,Ap3d1,Canx,Hn1,Ryr2,Mtdh,Igf2r,Osbp,Grb14,Aimp1,Prkaa2,Acsl1,Abcf1,Jph1,Fzd8,Micall1,Ctnna1,Cmya5,Ptrf,Asap2,Gja1,Gpsm1,Nup214,Rras2,Rab12,Ybx1,Numa1,Rplp0,Rap1gap2,Sptbn1,Dmd,Plekha8,Banf1,Myo18a
GO:0030055	Cell-substrate junction	7	187	0.89	0.0023	10090.ENSMUSP00000025127,10090.ENSMUSP00000037120,10090.ENSMUSP00000075772,10090.ENSMUSP00000097066,10090.ENSMUSP00000108140,10090.ENSMUSP00000109633,10090.ENSMUSP00000121619	Mapre2,Nexn,Plec,Sorbs1,Smpx,Dmd,Sorbs2
GO:0042995	Cell projection	27	2472	0.35	0.0023	10090.ENSMUSP00000004673,10090.ENSMUSP00000013130,10090.ENSMUSP00000020107,10090.ENSMUSP00000020420,10090.ENSMUSP00000020637,10090.ENSMUSP00000021750,10090.ENSMUSP00000022040,10090.ENSMUSP00000030243,10090.ENSMUSP00000035055,10090.ENSMUSP00000037120,10090.ENSMUSP00000044693,10090.ENSMUSP00000049007,10090.ENSMUSP00000078589,10090.ENSMUSP00000081912,10090.ENSMUSP00000083705,10090.ENSMUSP00000091921…	Ndrg2,Strn3,Atp2b1,Ap3d1,Canx,Ryr2,Agtpbp1,Prkaa2,Map4,Nexn,Palmd,Ctnna1,Ybx1,Numa1,Rplp0,Hsp90aa1,Nfasc,Map1a,Mypn,Rims1,Rap1gap2,Sptbn1,Ctnna3,Tpm1,Dmd,Svil,Sorbs2
GO:0005829	Cytosol	34	3573	0.29	0.0027	10090.ENSMUSP00000004990,10090.ENSMUSP00000008036,10090.ENSMUSP00000013842,10090.ENSMUSP00000019808,10090.ENSMUSP00000022040,10090.ENSMUSP00000025590,10090.ENSMUSP00000026506,10090.ENSMUSP00000029663,10090.ENSMUSP00000030243,10090.ENSMUSP00000034053,10090.ENSMUSP00000034133,10090.ENSMUSP00000035055,10090.ENSMUSP00000036881,10090.ENSMUSP00000053176,10090.ENSMUSP00000058321,10090.ENSMUSP00000064536…	Mapk14,Rplp1,Pea15a,Plin5,Agtpbp1,Osbp,Clns1a,Aimp1,Prkaa2,Pdlim3,Mylk3,Map4,Abcf1,Synpo2l,Ptrf,Gja1,Gpsm1,Plec,Ybx1,Rplp2,Numa1,Rplp0,Eef1d,Cdk7,Hsp90aa1,Map1a,Sorbs1,Plcd3,Rap1gap2,Tpm1,Plekha8,Svil,Tab2,Banf1
GO:0032991	Protein-containing complex	42	4895	0.25	0.0027	10090.ENSMUSP00000008036,10090.ENSMUSP00000013130,10090.ENSMUSP00000013842,10090.ENSMUSP00000020420,10090.ENSMUSP00000020637,10090.ENSMUSP00000021750,10090.ENSMUSP00000024599,10090.ENSMUSP00000026506,10090.ENSMUSP00000029663,10090.ENSMUSP00000030243,10090.ENSMUSP00000034053,10090.ENSMUSP00000036881,10090.ENSMUSP00000039072,10090.ENSMUSP00000039660,10090.ENSMUSP00000042053,10090.ENSMUSP00000043583…	Rplp1,Strn3,Pea15a,Ap3d1,Canx,Ryr2,Igf2r,Clns1a,Aimp1,Prkaa2,Pdlim3,Abcf1,Jph1,Fzd8,Micall1,Bclaf1,Ctnna1,Ptrf,Phka1,Gja1,Gpsm1,Nup214,Ybx1,Thrap3,Myh6,Rplp2,Numa1,Rplp0,Srrm2,Eef1d,Cdk7,Naca,Hsp90aa1,Map1a,Sorbs1,Ttn,Sgca,Sptbn1,Rere,Tpm1,Dmd,Myo18a
GO:0005634	Nucleus	50	6330	0.21	0.0029	10090.ENSMUSP00000004673,10090.ENSMUSP00000004990,10090.ENSMUSP00000013130,10090.ENSMUSP00000013842,10090.ENSMUSP00000020107,10090.ENSMUSP00000021083,10090.ENSMUSP00000021750,10090.ENSMUSP00000021957,10090.ENSMUSP00000022040,10090.ENSMUSP00000022496,10090.ENSMUSP00000022865,10090.ENSMUSP00000024599,10090.ENSMUSP00000025590,10090.ENSMUSP00000026506,10090.ENSMUSP00000029663,10090.ENSMUSP00000030243…	Ndrg2,Mapk14,Strn3,Pea15a,Atp2b1,Hn1,Ryr2,Fam193b,Agtpbp1,Kpna3,Mtdh,Igf2r,Osbp,Clns1a,Aimp1,Prkaa2,Abcf1,Jph1,Bclaf1,Cmya5,Synpo2l,Ptrf,Gja1,Gpsm1,Nup214,Ybx1,Thrap3,Numa1,Rplp0,Speg,Srrm2,Eef1d,Cdk7,Naca,Hsp90aa1,Mypn,Sorbs1,Ttn,Tsc22d4,Rap1gap2,Pkp4,Sptbn1,Rere,Smpx,Dmd,Plekha8,Svil,Tab2,Banf1,Rbm20
GO:0098590	Plasma membrane region	18	1310	0.45	0.0029	10090.ENSMUSP00000020107,10090.ENSMUSP00000020637,10090.ENSMUSP00000022865,10090.ENSMUSP00000030243,10090.ENSMUSP00000048752,10090.ENSMUSP00000049007,10090.ENSMUSP00000058321,10090.ENSMUSP00000064536,10090.ENSMUSP00000075772,10090.ENSMUSP00000091921,10090.ENSMUSP00000095420,10090.ENSMUSP00000099366,10090.ENSMUSP00000099902,10090.ENSMUSP00000104641,10090.ENSMUSP00000109337,10090.ENSMUSP00000109633…	Atp2b1,Canx,Mtdh,Prkaa2,Alpk2,Ctnna1,Ptrf,Gja1,Plec,Hsp90aa1,Rims1,Plcd3,Sptbn1,Shroom1,Tpm1,Dmd,Svil,Sorbs2
GO:0120025	Plasma membrane bounded cell projection	26	2387	0.35	0.0029	10090.ENSMUSP00000004673,10090.ENSMUSP00000013130,10090.ENSMUSP00000020107,10090.ENSMUSP00000020420,10090.ENSMUSP00000020637,10090.ENSMUSP00000021750,10090.ENSMUSP00000022040,10090.ENSMUSP00000030243,10090.ENSMUSP00000035055,10090.ENSMUSP00000037120,10090.ENSMUSP00000044693,10090.ENSMUSP00000049007,10090.ENSMUSP00000078589,10090.ENSMUSP00000081912,10090.ENSMUSP00000083705,10090.ENSMUSP00000091921…	Ndrg2,Strn3,Atp2b1,Ap3d1,Canx,Ryr2,Agtpbp1,Prkaa2,Map4,Nexn,Palmd,Ctnna1,Ybx1,Numa1,Rplp0,Hsp90aa1,Nfasc,Map1a,Mypn,Rap1gap2,Sptbn1,Ctnna3,Tpm1,Dmd,Svil,Sorbs2
GO:0045202	Synapse	19	1492	0.42	0.0044	10090.ENSMUSP00000004673,10090.ENSMUSP00000004990,10090.ENSMUSP00000020107,10090.ENSMUSP00000020420,10090.ENSMUSP00000020637,10090.ENSMUSP00000035055,10090.ENSMUSP00000044693,10090.ENSMUSP00000070134,10090.ENSMUSP00000081474,10090.ENSMUSP00000083705,10090.ENSMUSP00000087110,10090.ENSMUSP00000092223,10090.ENSMUSP00000095420,10090.ENSMUSP00000097066,10090.ENSMUSP00000099815,10090.ENSMUSP00000099902…	Ndrg2,Mapk14,Atp2b1,Ap3d1,Canx,Map4,Palmd,Rab12,Rplp2,Rplp0,Eef1d,Map1a,Rims1,Sorbs1,Pkp4,Sptbn1,Dmd,Sorbs2,Myo18a
GO:0016020	Membrane	56	7623	0.18	0.0052	10090.ENSMUSP00000013130,10090.ENSMUSP00000020107,10090.ENSMUSP00000020420,10090.ENSMUSP00000020637,10090.ENSMUSP00000021083,10090.ENSMUSP00000021750,10090.ENSMUSP00000022865,10090.ENSMUSP00000024599,10090.ENSMUSP00000025590,10090.ENSMUSP00000026506,10090.ENSMUSP00000028252,10090.ENSMUSP00000030243,10090.ENSMUSP00000034046,10090.ENSMUSP00000034049,10090.ENSMUSP00000035055,10090.ENSMUSP00000037120…	Strn3,Atp2b1,Ap3d1,Canx,Hn1,Ryr2,Mtdh,Igf2r,Osbp,Clns1a,Grb14,Prkaa2,Acsl1,Slc25a4,Map4,Nexn,Jph1,Fzd8,Micall1,Ptk7,Palmd,Alpk2,Ctnna1,Ptrf,Phka1,Rxfp3,Asap2,Gja1,Gpsm1,Slc20a2,Rras2,Rab12,Plec,Ybx1,Numa1,Trpm1,Rplp0,Cdk7,Hsp90aa1,Nfasc,Mypn,Rims1,Sorbs1,Plcd3,Sgca,Rap1gap2,Pkp4,Sptbn1,Tmem245,Shroom1,Tpm1,Dmd,Plekha8,Svil,Sorbs2,Myo18a
GO:0030424	Axon	13	791	0.53	0.0054	10090.ENSMUSP00000004673,10090.ENSMUSP00000020420,10090.ENSMUSP00000020637,10090.ENSMUSP00000022040,10090.ENSMUSP00000030243,10090.ENSMUSP00000035055,10090.ENSMUSP00000037120,10090.ENSMUSP00000091921,10090.ENSMUSP00000092148,10090.ENSMUSP00000092223,10090.ENSMUSP00000093240,10090.ENSMUSP00000099902,10090.ENSMUSP00000109633	Ndrg2,Ap3d1,Canx,Agtpbp1,Prkaa2,Map4,Nexn,Hsp90aa1,Nfasc,Map1a,Mypn,Sptbn1,Dmd
GO:0005794	Golgi apparatus	18	1412	0.42	0.0064	10090.ENSMUSP00000004673,10090.ENSMUSP00000013130,10090.ENSMUSP00000020420,10090.ENSMUSP00000024599,10090.ENSMUSP00000025590,10090.ENSMUSP00000028252,10090.ENSMUSP00000029663,10090.ENSMUSP00000030243,10090.ENSMUSP00000039660,10090.ENSMUSP00000063217,10090.ENSMUSP00000064536,10090.ENSMUSP00000065000,10090.ENSMUSP00000069752,10090.ENSMUSP00000070134,10090.ENSMUSP00000081912,10090.ENSMUSP00000109633…	Ndrg2,Strn3,Ap3d1,Igf2r,Osbp,Grb14,Aimp1,Prkaa2,Fzd8,Asap2,Gja1,Gpsm1,Rras2,Rab12,Numa1,Dmd,Plekha8,Myo18a
GO:0099513	Polymeric cytoskeletal fiber	11	631	0.56	0.0107	10090.ENSMUSP00000025127,10090.ENSMUSP00000034053,10090.ENSMUSP00000035055,10090.ENSMUSP00000042053,10090.ENSMUSP00000064536,10090.ENSMUSP00000081912,10090.ENSMUSP00000092223,10090.ENSMUSP00000104641,10090.ENSMUSP00000109337,10090.ENSMUSP00000109633,10090.ENSMUSP00000115078	Mapre2,Pdlim3,Map4,Micall1,Gja1,Numa1,Map1a,Shroom1,Tpm1,Dmd,Svil
GO:0098794	Postsynapse	12	761	0.51	0.0134	10090.ENSMUSP00000020420,10090.ENSMUSP00000020637,10090.ENSMUSP00000035055,10090.ENSMUSP00000044693,10090.ENSMUSP00000083705,10090.ENSMUSP00000092223,10090.ENSMUSP00000095420,10090.ENSMUSP00000099815,10090.ENSMUSP00000099902,10090.ENSMUSP00000109633,10090.ENSMUSP00000121619,10090.ENSMUSP00000130696	Ap3d1,Canx,Map4,Palmd,Rplp0,Map1a,Rims1,Pkp4,Sptbn1,Dmd,Sorbs2,Myo18a
GO:0099568	Cytoplasmic region	7	270	0.73	0.0147	10090.ENSMUSP00000020420,10090.ENSMUSP00000020637,10090.ENSMUSP00000022040,10090.ENSMUSP00000035055,10090.ENSMUSP00000081912,10090.ENSMUSP00000092223,10090.ENSMUSP00000095420	Ap3d1,Canx,Agtpbp1,Map4,Numa1,Map1a,Rims1
GO:0005635	Nuclear envelope	9	455	0.61	0.0151	10090.ENSMUSP00000021083,10090.ENSMUSP00000021750,10090.ENSMUSP00000022865,10090.ENSMUSP00000024599,10090.ENSMUSP00000036881,10090.ENSMUSP00000066492,10090.ENSMUSP00000078589,10090.ENSMUSP00000099580,10090.ENSMUSP00000126202	Hn1,Ryr2,Mtdh,Igf2r,Abcf1,Nup214,Ybx1,Rap1gap2,Banf1
GO:0048471	Perinuclear region of cytoplasm	12	775	0.5	0.0151	10090.ENSMUSP00000004673,10090.ENSMUSP00000022865,10090.ENSMUSP00000024599,10090.ENSMUSP00000025590,10090.ENSMUSP00000050408,10090.ENSMUSP00000075772,10090.ENSMUSP00000078589,10090.ENSMUSP00000088845,10090.ENSMUSP00000091921,10090.ENSMUSP00000099815,10090.ENSMUSP00000109633,10090.ENSMUSP00000121619	Ndrg2,Mtdh,Igf2r,Osbp,Cmya5,Plec,Ybx1,Cdk7,Hsp90aa1,Pkp4,Dmd,Sorbs2
GO:0036379	Myofilament	3	28	1.34	0.0154	10090.ENSMUSP00000097561,10090.ENSMUSP00000109337,10090.ENSMUSP00000127070	Ttn,Tpm1,Mybpc3
GO:0016324	Apical plasma membrane	8	365	0.65	0.0155	10090.ENSMUSP00000020107,10090.ENSMUSP00000022865,10090.ENSMUSP00000030243,10090.ENSMUSP00000064536,10090.ENSMUSP00000075772,10090.ENSMUSP00000091921,10090.ENSMUSP00000104641,10090.ENSMUSP00000121619	Atp2b1,Mtdh,Prkaa2,Gja1,Plec,Hsp90aa1,Shroom1,Sorbs2
GO:0005859	Muscle myosin complex	2	5	1.92	0.0159	10090.ENSMUSP00000080538,10090.ENSMUSP00000097561	Myh6,Ttn
GO:0036449	Microtubule minus-end	2	5	1.92	0.0159	10090.ENSMUSP00000081912,10090.ENSMUSP00000115078	Numa1,Svil
GO:0005840	Ribosome	6	213	0.76	0.022	10090.ENSMUSP00000008036,10090.ENSMUSP00000020637,10090.ENSMUSP00000036881,10090.ENSMUSP00000081474,10090.ENSMUSP00000083705,10090.ENSMUSP00000109633	Rplp1,Canx,Abcf1,Rplp2,Rplp0,Dmd
GO:0044291	Cell-cell contact zone	4	79	1.02	0.0221	10090.ENSMUSP00000049007,10090.ENSMUSP00000064536,10090.ENSMUSP00000099815,10090.ENSMUSP00000101080	Ctnna1,Gja1,Pkp4,Ctnna3
GO:0016528	Sarcoplasm	4	82	1	0.0237	10090.ENSMUSP00000021750,10090.ENSMUSP00000039072,10090.ENSMUSP00000050408,10090.ENSMUSP00000075772	Ryr2,Jph1,Cmya5,Plec
GO:0043231	Intracellular membrane-bounded organelle	63	9507	0.14	0.0237	10090.ENSMUSP00000004673,10090.ENSMUSP00000004990,10090.ENSMUSP00000013130,10090.ENSMUSP00000013842,10090.ENSMUSP00000019808,10090.ENSMUSP00000020107,10090.ENSMUSP00000020420,10090.ENSMUSP00000020637,10090.ENSMUSP00000021083,10090.ENSMUSP00000021750,10090.ENSMUSP00000021957,10090.ENSMUSP00000022040,10090.ENSMUSP00000022496,10090.ENSMUSP00000022865,10090.ENSMUSP00000024599,10090.ENSMUSP00000025590…	Ndrg2,Mapk14,Strn3,Pea15a,Plin5,Atp2b1,Ap3d1,Canx,Hn1,Ryr2,Fam193b,Agtpbp1,Kpna3,Mtdh,Igf2r,Osbp,Clns1a,Grb14,Aimp1,Prkaa2,Acsl1,Slc25a4,Abcf1,Jph1,Fzd8,Bclaf1,Ctnna1,Cmya5,Synpo2l,Ptrf,Asap2,Gja1,Gpsm1,Nup214,Rras2,Rab12,Ybx1,Thrap3,Myh6,Numa1,Rplp0,Speg,Srrm2,Eef1d,Cdk7,Naca,Hsp90aa1,Mypn,Sorbs1,Ttn,Tsc22d4,Rap1gap2,Pkp4,Sptbn1,Rere,Smpx,Dmd,Plekha8,Svil,Tab2,Banf1,Rbm20,Myo18a
GO:0045121	Membrane raft	8	396	0.62	0.0237	10090.ENSMUSP00000020107,10090.ENSMUSP00000034049,10090.ENSMUSP00000049007,10090.ENSMUSP00000058321,10090.ENSMUSP00000064536,10090.ENSMUSP00000097066,10090.ENSMUSP00000099451,10090.ENSMUSP00000109633	Atp2b1,Slc25a4,Ctnna1,Ptrf,Gja1,Sorbs1,Sgca,Dmd
GO:0051233	Spindle midzone	3	37	1.22	0.0273	10090.ENSMUSP00000025127,10090.ENSMUSP00000081912,10090.ENSMUSP00000099815	Mapre2,Numa1,Pkp4
GO:0014069	Postsynaptic density	8	414	0.6	0.0285	10090.ENSMUSP00000035055,10090.ENSMUSP00000083705,10090.ENSMUSP00000092223,10090.ENSMUSP00000095420,10090.ENSMUSP00000099815,10090.ENSMUSP00000099902,10090.ENSMUSP00000109633,10090.ENSMUSP00000121619	Map4,Rplp0,Map1a,Rims1,Pkp4,Sptbn1,Dmd,Sorbs2
GO:0030425	Dendrite	11	753	0.48	0.0315	10090.ENSMUSP00000013130,10090.ENSMUSP00000020637,10090.ENSMUSP00000030243,10090.ENSMUSP00000044693,10090.ENSMUSP00000078589,10090.ENSMUSP00000081912,10090.ENSMUSP00000083705,10090.ENSMUSP00000091921,10090.ENSMUSP00000092148,10090.ENSMUSP00000092223,10090.ENSMUSP00000121619	Strn3,Canx,Prkaa2,Palmd,Ybx1,Numa1,Rplp0,Hsp90aa1,Nfasc,Map1a,Sorbs2
GO:0120111	Neuron projection cytoplasm	4	97	0.93	0.0382	10090.ENSMUSP00000020420,10090.ENSMUSP00000020637,10090.ENSMUSP00000022040,10090.ENSMUSP00000092223	Ap3d1,Canx,Agtpbp1,Map1a
GO:1902911	Protein kinase complex	4	98	0.92	0.0385	10090.ENSMUSP00000030243,10090.ENSMUSP00000061991,10090.ENSMUSP00000088845,10090.ENSMUSP00000097066	Prkaa2,Phka1,Cdk7,Sorbs1
GO:0005925	Focal adhesion	5	175	0.77	0.0442	10090.ENSMUSP00000025127,10090.ENSMUSP00000037120,10090.ENSMUSP00000075772,10090.ENSMUSP00000097066,10090.ENSMUSP00000121619	Mapre2,Nexn,Plec,Sorbs1,Sorbs2
GO:0030863	Cortical cytoskeleton	4	104	0.9	0.0442	10090.ENSMUSP00000081912,10090.ENSMUSP00000095420,10090.ENSMUSP00000099902,10090.ENSMUSP00000104641	Numa1,Rims1,Sptbn1,Shroom1
GO:0016459	Myosin complex	3	50	1.09	0.05	10090.ENSMUSP00000080538,10090.ENSMUSP00000097561,10090.ENSMUSP00000130696	Myh6,Ttn,Myo18a
