# Supplementary material for: Integrated Proteomics Unveils Nuclear PDE3A2 as a Regulator of Cardiac Myocyte Hypertrophy
Source: Circ Res. 2023 Mar 8;132(7):828–48. doi: 10.1161/CIRCRESAHA.122.321448 (PMC10045983; doi:10.1161/CIRCRESAHA.122.321448)
Supplement: Supplementary file 4 [file res-132-828-s004.xlsx]

## Sheet: Main Figures
	Statistical analysis + parameter Main Figures
	Where indicated, datasets were tested for outliers using the built in function of Prism with the default parameter
	ROUT-method, Q=1
	For all datasets with n equal or less than 10, non-parametric tests were applied
	Figure 4 c
		DMSO SMAD4	LMB SMAD4	DMSO PDE3A	LMB PDE3A
	Number of values	4	4	4	4
	Minimum	0.3432	0.7268	0.186	0.5904
	Maximum	0.405	1.59	0.3916	0.7556
	Range	0.06171	0.8634	0.2055	0.1652
	Mean	0.3789	1.292	0.2902	0.6714
	Std. Deviation	0.02583	0.3908	0.08505	0.07042
	Std. Error of Mean	0.01292	0.1954	0.04253	0.03521
	Table Analyzed	Data 1			Table Analyzed	Data 1
	Column B	SMAD4 LMB			Column D	PDE3A LMB
	vs.	vs,			vs.	vs,
	Column A	SMAD4 Control			Column C	PDE3A Control
	Mann Whitney test				Mann Whitney test
	P value	0.0285714			P value	0.0285714
	Exact or approximate P value?	Exact			Exact or approximate P value?	Exact
	P value summary	*			P value summary	*
	Significantly different (P < 0.05)?	Yes			Significantly different (P < 0.05)?	Yes
	One- or two-tailed P value?	Two-tailed			One- or two-tailed P value?	Two-tailed
	Sum of ranks in column A,B	10 , 26			Sum of ranks in column C,D	10 , 26
	Mann-Whitney U	0			Mann-Whitney U	0
	Difference between medians				Difference between medians
	Median of column A	0,383786000000000, n=4			Median of column C	0,291511500000000, n=4
	Median of column B	1,42462100000000, n=4			Median of column D	0,669763500000000, n=4
	Difference: Actual	1.04083			Difference: Actual	0.378252
	Difference: Hodges-Lehmann	1.05052			Difference: Hodges-Lehmann	0.378252
	Figure 4d	ctrl	LMB	ctrl	LMB
	Number of values	6	6	6	6
	Minimum	0.009489	0.007414	0.006499	0.07362
	Maximum	0.4711	0.7419	1.4	1.905
	Range	0.4616	0.7345	1.394	1.832
	Mean	0.1482	0.1963	0.3002	0.5358
	Std. Deviation	0.178	0.2726	0.5452	0.711
	Std. Error of Mean	0.07267	0.1113	0.2226	0.2902
	Table Analyzed	4d			Table Analyzed	4d
	Column B	LMB 3A1			Column E	LMB PDE3A2
	vs.	vs,			vs.	vs,
	Column A	DMSO 3A1			Column D	DMSO PDE3A2
	Wilcoxon matched-pairs signed rank test				Wilcoxon matched-pairs signed rank test
	P value	0.6875			P value	0.03125
	Exact or approximate P value?	Exact			Exact or approximate P value?	Exact
	P value summary	ns			P value summary	*
	Significantly different (P < 0.05)?	No			Significantly different (P < 0.05)?	Yes
	One- or two-tailed P value?	Two-tailed			One- or two-tailed P value?	Two-tailed
	Sum of positive, negative ranks	13,0000 , -8,00000			Sum of positive, negative ranks	21,00 , 0,000
	Sum of signed ranks (W)	5			Sum of signed ranks (W)	21
	Number of pairs	6			Number of pairs	6
	Number of ties (ignored)	0			Number of ties (ignored)	0
	Median of differences				Median of differences
	Median	0.0382707			Median	0.1439
	How effective was the pairing?				How effective was the pairing?
	rs (Spearman)	0.714286			rs (Spearman)	1
	P value (one tailed)	0.068056			P value (one tailed)	0.00138889
	P value summary	ns			P value summary	**
	Was the pairing significantly effective?	No			Was the pairing significantly effective?	Yes
	Figure 5a - SMAD4-CUTie
		Iso	Iso+Cilo	Iso1	Iso+bay
	Number of values	5	5	5	5
	Minimum	4	7.5	5	4.5
	Maximum	8	18	8	9.5
	Range	4	10.5	3	5
	Mean	5.5	10.7	7.4	6.2
	Std. Deviation	1.581	4.481	1.342	1.956
	Std. Error of Mean	0.7071	2.004	0.6	0.8746
	As Iso always will increase intracellular cAMP, and blocking of PDE's will further increase Intracellular cAMP, the FRET change can only occur in a positive direction. Therefore a one tailed test was chosen.
	However, as unexpectedly ISO+Bay yielded less effect as Iso alone, for this pairing a two-tailed test was used.
	Table Analyzed	5a nucleus			Table Analyzed	5a nucleus			Table Analyzed	5a cytosol
													Table Analyzed	5a cytosol
	Column B	Iso+Cilo			Column E	Iso+bay			Column B	Iso+Cilo
	vs.	vs,			vs.	vs,			vs.	vs,			Column E	Iso+bay
	Column A	Iso			Column D	Iso1			Column A	Iso			vs.	vs,
													Column D	Iso
	Wilcoxon matched-pairs signed rank test				Wilcoxon matched-pairs signed rank test				Wilcoxon matched-pairs signed rank test
	P value	0.03125			P value	0.1875			P value	0.125			Wilcoxon matched-pairs signed rank test
	Exact or approximate P value?	Exact			Exact or approximate P value?	Exact			Exact or approximate P value?	Exact			P value	0.03125
	P value summary	*			P value summary	ns			P value summary	ns			Exact or approximate P value?	Exact
	Significantly different (P < 0.05)?	Yes			Significantly different (P < 0.05)?	No			Significantly different (P < 0.05)?	No			P value summary	*
	One- or two-tailed P value?	One-tailed			One- or two-tailed P value?	Two-tailed			One- or two-tailed P value?	One-tailed			Significantly different (P < 0.05)?	Yes
	Sum of positive, negative ranks	15,0000000000000 , 0,00000000000000			Sum of positive, negative ranks	2,00000000000000 , -13,0000000000000			Sum of positive, negative ranks	6,00000000000000 , 0,00000000000000			One- or two-tailed P value?	One-tailed
	Sum of signed ranks (W)	15			Sum of signed ranks (W)	-11			Sum of signed ranks (W)	6			Sum of positive, negative ranks	15,0000000000000 , 0,00000000000000
	Number of pairs	5			Number of pairs	5			Number of pairs	5			Sum of signed ranks (W)	15
	Number of ties (ignored)	0			Number of ties (ignored)	0			Number of ties (ignored)	2			Number of pairs	5
													Number of ties (ignored)	0
	Median of differences				Median of differences				Median of differences
	Median	4			Median	-2			Median	2			Median of differences
													Median	5
	How effective was the pairing?				How effective was the pairing?				How effective was the pairing?
	rs (Spearman)	0.718185			rs (Spearman)	0.725476			rs (Spearman)	-0.666667			How effective was the pairing?
	P value (one tailed)	0.0833333			P value (one tailed)	0.2			P value (one tailed)	0.3			rs (Spearman)	-0.148087
	P value summary	ns			P value summary	ns			P value summary	ns			P value (one tailed)	0.5
	Was the pairing significantly effective?	No			Was the pairing significantly effective?	No			Was the pairing significantly effective?	No			P value summary	ns
	Figure 5a - CytosolicCUTie
		Iso	Iso+Cilo	Iso	Iso+bay
	Number of values	5	5	5	5
	Minimum	4	6	6	7
	Maximum	6	7	7	14
	Range	2	1	1	7
	Mean	4.8	6.4	6.4	10.6
	Std. Deviation	1.095	0.5477	0.5477	2.966
	Std. Error of Mean	0.4899	0.2449	0.2449	1.327
	Table Analyzed	Fig 5a cytosol
					Table Analyzed	Fig 5a cytosol
	Column B	Iso+Cilo
	vs.	vs,			Column E	Iso+bay
	Column A	Iso			vs.	vs,
					Column D	Iso
	Wilcoxon matched-pairs signed rank test
	P value	0.125			Wilcoxon matched-pairs signed rank test
	Exact or approximate P value?	Exact			P value	0.03125
	P value summary	ns			Exact or approximate P value?	Exact
	Significantly different (P < 0.05)?	No			P value summary	*
	One- or two-tailed P value?	One-tailed			Significantly different (P < 0.05)?	Yes
	Sum of positive, negative ranks	6,00000 , 0,00000			One- or two-tailed P value?	One-tailed
	Sum of signed ranks (W)	6			Sum of positive, negative ranks	15,00 , 0,000
	Number of pairs	5			Sum of signed ranks (W)	15
	Number of ties (ignored)	2			Number of pairs	5
					Number of ties (ignored)	0
	Median of differences
	Median	2			Median of differences
					Median	5
	Figure 5b
		DMSO	Iso	Cilo	SAT	H89
	Number of values	5	4	5	5	4
	Minimum	0.118	0.1862	0.5026	0.5619	0.1292
	Maximum	0.6165	0.6209	1.19	1.306	0.5504
	Range	0.4985	0.4347	0.6877	0.7442	0.4213
	Mean	0.3532	0.4123	0.7818	0.826	0.2911
	Std. Deviation	0.1992	0.2158	0.262	0.2821	0.1927
	Std. Error of Mean	0.08907	0.1079	0.1172	0.1262	0.09635
	Kruskal-Wallis test with Dunn's correction for multiple comparisons
	Number of families	1
	Number of comparisons per family	4
	Alpha	0.05
	Dunn's multiple comparisons test	Mean rank diff,	Significant?	Summary	Adjusted P Value	A-?
	DMSO vs. Iso	-2.15	No	ns	>0,999999999999999	B	Iso
	DMSO vs. Cilo	-11.8	Yes	*	0.0333036	C	Cilo
	DMSO vs. SAT	-11.6	Yes	*	0.0379644	D	SAT
	DMSO vs. H89	1.6	No	ns	>0,999999999999999	E	H89
	Test details	Mean rank 1	Mean rank 2	Mean rank diff,	n1	n2
	DMSO vs. Iso	7.6	9.75	-2.15	5	4
	DMSO vs. Cilo	7.6	19.4	-11.8	5	5
	DMSO vs. SAT	7.6	19.2	-11.6	5	5
	DMSO vs. H89	7.6	6	1.6	5	5
	Figure 5c
		DMSO	Cilo	sat	PKI	Bay
	Number of values	5	5	5	5	5
	Minimum	0.1976	0.1295	0.1377	0.1784	0.1651
	Maximum	0.6995	0.2028	0.237	0.7127	0.4012
	Range	0.5019	0.07329	0.09926	0.5343	0.2362
	Mean	0.3773	0.1766	0.2074	0.3392	0.2559
	Std. Deviation	0.1934	0.02961	0.03979	0.2171	0.09581
	Std. Error of Mean	0.08649	0.01324	0.01779	0.09707	0.04285
	Kruskal-Wallis test with Dunn's correction for multiple comparisons, compare all values to control
	Number of families	1
	Number of comparisons per family	4
	Alpha	0.05
	Dunn's multiple comparisons test	Mean rank diff,	Significant?	Summary	Adjusted P Value	A-?
	DMSO vs. Cilo	15.5	Yes	**	0.004399	B	Cilo
	DMSO vs. sat	13	Yes	*	0.024781	C	sat
	DMSO vs. PKI	4.1	No	ns	>0,999999	D	PKI
	DMSO vs. Bay	6.5	No	ns	0.767654	E	Bay
	Test details	Mean rank 1	Mean rank 2	Mean rank diff,	n1	n2
	DMSO vs. Cilo	22.5	7	15.5	6	6
	DMSO vs. sat	22.5	9.5	13	6	6
	DMSO vs. PKI	22.5	18.4	4.1	6	5
	DMSO vs. Bay	22.5	16	6.5	6	5
	Figure 5d
		HDAC1 WT	HDAC1 Ala	HDAC1 Asp
	Number of values	3	3	3
	Minimum	4.457	6.776	3.967
	Maximum	6.555	7.63	4.392
	Range	2.098	0.8541	0.4252
	Mean	5.181	7.236	4.236
	Std. Deviation	1.191	0.4309	0.2342
	Std. Error of Mean	0.6876	0.2488	0.1352
	Kruskal-Wallis test with Dunn's correction for multiple comparisons
	Number of families	1
	Number of comparisons per family	3
	Alpha	0.05
	Dunn's multiple comparisons test	Mean rank diff,	Significant?	Summary	Adjusted P Value
	HDAC1 WT vs. HDAC1 Ala	-3	No	ns	0.5391	A-B
	HDAC1 WT vs. HDAC1 Asp	3	No	ns	0.5391	A-C
	HDAC1 Ala vs. HDAC1 Asp	6	Yes	*	0.0219	B-C
	Test details	Mean rank 1	Mean rank 2	Mean rank diff,	n1	n2
	HDAC1 WT vs. HDAC1 Ala	5	8	-3	3	3
	HDAC1 WT vs. HDAC1 Asp	5	2	3	3	3
	HDAC1 Ala vs. HDAC1 Asp	8	2	6	3	3
	Figure 5e
		WT	WT-cilo	Ala	Ala-cilo	Asp-	Asp-Cilo
	Number of values	4	4	4	4	4	4
	Minimum	0.02088	0.01541	0.0337	0.02728	0.01399	0.01098
	Maximum	0.02464	0.01756	0.107	0.0929	0.02559	0.03664
	Range	0.003754	0.002153	0.07326	0.06562	0.0116	0.02566
	Mean	0.02353	0.01626	0.05315	0.0455	0.01989	0.02191
	Std. Deviation	0.001778	0.0009483	0.03592	0.03176	0.005825	0.01106
	Std. Error of Mean	0.0008889	0.0004741	0.01796	0.01588	0.002912	0.005528
	Mann-Whitney test
	Table Analyzed	Data 1			Table Analyzed	Data 1			Table Analyzed	Data 1
	Column B	WT-cilo			Column D	Ala-cilo			Column F	Asp-Cilo
	vs.	vs,			vs.	vs,			vs.	vs,
	Column A	WT			Column C	Ala			Column E	Asp-
	Mann Whitney test				Mann Whitney test				Mann Whitney test
	P value	0.0285714			P value	0.342857			P value	>0,999999999999999
	Exact or approximate P value?	Exact			Exact or approximate P value?	Exact			Exact or approximate P value?	Exact
	P value summary	*			P value summary	ns			P value summary	ns
	Significantly different (P < 0.05)?	Yes			Significantly different (P < 0.05)?	No			Significantly different (P < 0.05)?	No
	One- or two-tailed P value?	Two-tailed			One- or two-tailed P value?	Two-tailed			One- or two-tailed P value?	Two-tailed
	Sum of ranks in column A,B	26 , 10			Sum of ranks in column C,D	22 , 14			Sum of ranks in column E,F	18 , 18
	Mann-Whitney U	0			Mann-Whitney U	4			Mann-Whitney U	8
	Difference between medians				Difference between medians				Difference between medians
	Median of column A	0,0243060000000000, n=4			Median of column C	0,0359600000000000, n=4			Median of column E	0,0199950000000000, n=4
	Median of column B	0,0160355000000000, n=4			Median of column D	0,0309115000000000, n=4			Median of column F	0,0200110000000000, n=4
	Difference: Actual	-0.0082705			Difference: Actual	-0.0050485			Difference: Actual	1.6e-05
	Difference: Hodges-Lehmann	-0.007971			Difference: Hodges-Lehmann	-0.006584			Difference: Hodges-Lehmann	1.6e-05
	Figure 6a
		DMSO	Cilo	sat	H89
	Number of values	4	4	4	4
	Minimum	1	1.401	1.343	0.9792
	Maximum	1	1.788	2.293	1.428
	Range	0	0.3866	0.9499	0.4492
	Mean	1	1.618	1.846	1.211
	Std. Deviation	0	0.1977	0.4697	0.2457
	Std. Error of Mean	0	0.09884	0.2349	0.1228
	Kruskal-Wallis test with Dunn's correction for multiple comparisons, compare all values to control
	Number of families	1
	Number of comparisons per family	3
	Alpha	0.05
	Dunn's multiple comparisons test	Mean rank diff,	Significant?	Summary	Adjusted P Value	A-?
	DMSO vs. Cilo	-8	Yes	*	0.0499942	B	Cilo
	DMSO vs. sat	-9	Yes	*	0.0212262	C	sat
	DMSO vs. H89	-3	No	ns	>0,999999999999999	D	H89
	Test details	Mean rank 1	Mean rank 2	Mean rank diff,	n1	n2
	DMSO vs. Cilo	3.5	11.5	-8	4	4
	DMSO vs. sat	3.5	12.5	-9	4	4
	DMSO vs. H89	3.5	6.5	-3	4	4
	Figure 6b
		DMSO	CILO	H89	SAT
	Number of values	5	5	5	5
	Minimum	0.2738	0.533	0.01921	0.5039
	Maximum	0.4244	0.8371	0.4269	0.6651
	Range	0.1507	0.3041	0.4076	0.1612
	Mean	0.3507	0.6837	0.2571	0.5887
	Std. Deviation	0.05605	0.1226	0.1544	0.05818
	Std. Error of Mean	0.02507	0.05482	0.06906	0.02602
	Kruskal-Wallis test with Dunn's correction for multiple comparisons
	Number of families	1
	Number of comparisons per family	6
	Alpha	0.05
	Dunn's multiple comparisons test	Mean rank diff,	Significant?	Summary	Adjusted P Value
	DMSO vs. CILO	-10.4	Yes	*	0.0326639	A-B
	DMSO vs. H89	1.8	No	ns	>0,999999999999999	A-C
	DMSO vs. SAT	-7.8	No	ns	0.222613	A-D
	CILO vs. H89	12.2	Yes	**	0.00667091	B-C
	CILO vs. SAT	2.6	No	ns	>0,999999999999999	B-D
	H89 vs. SAT	-9.6	No	ns	0.0617793	C-D
	Test details	Mean rank 1	Mean rank 2	Mean rank diff,	n1	n2
	DMSO vs. CILO	6.4	16.8	-10.4	5	5
	DMSO vs. H89	6.4	4.6	1.8	5	5
	DMSO vs. SAT	6.4	14.2	-7.8	5	5
	CILO vs. H89	16.8	4.6	12.2	5	5
	CILO vs. SAT	16.8	14.2	2.6	5	5
	H89 vs. SAT	4.6	14.2	-9.6	5	5
	Figure 6c	WT	KO
	Number of values	6	6
	Minimum	0.4252	0.6197
	Maximum	1.164	1.804
	Range	0.7384	1.184
	Mean	0.7664	1.135
	Std. Deviation	0.2702	0.3851
	Std. Error of Mean	0.1103	0.1572
	Mann-Whitney test
	Table Analyzed	GATA/HSP90
	Column B	KO
	vs.	vs,
	Column A	WT
	Mann Whitney test
	P value	0.0930736
	Exact or approximate P value?	Exact
	P value summary	ns
	Significantly different (P < 0.05)?	No
	One- or two-tailed P value?	Two-tailed
	Sum of ranks in column A,B	28 , 50
	Mann-Whitney U	7
	Difference between medians
	Median of column A	0,8061, n=6
	Median of column B	1,109, n=6
	Difference: Actual	0.3025
	Difference: Hodges-Lehmann	0.3041
	Figure 6d	DMSO	CILO	NE
	Number of values	241	282	311
	Minimum	0.446	0.6421	0.6781
	Maximum	1.649	2.832	2.853
	Range	1.203	2.19	2.175
	Mean	0.998	1.264	1.42
	Std. Deviation	0.2661	0.3587	0.3743
	Std. Error of Mean	0.01714	0.02136	0.02123
	Test for normal / lognormal distribution
	Anderson-Darling test
	A2*	1.38	2.227	3.226
	P value	0.0014	<0,0001	<0,0001
	Passed normality test (alpha=0.05)?	No	No	No
	P value summary	**	****	****
	Anderson-Darling test
	A2*	0.5306	0.384	0.349
	P value	0.1736	0.3927	0.4732
	Passed lognormality test (alpha=0.05)?	Yes	Yes	Yes
	P value summary	ns	ns	ns
	D'Agostino & Pearson test
	K2	5.372	0.562	0.6146
	P value	0.068138	0.755022	0.735424
	Passed lognormality test (alpha=0.05)?	Yes	Yes	Yes
	P value summary	ns	ns	ns
	Therefore: Significance tests performed with logarithmised values
	Significance tested with the hierarchical test published in: Sikkel et al 2017 - Hierarchical statistical techniques are necessary to draw reliable conclusions from analysis of isolated cardiomyocyte studies, Cardiovascular Research (2017)113, 1743–1752
	Results of the script run in "R"
	R script
	Table 1	Experiment Day-level
	p-value	3.41377e-22
	Table 2		Estimate	Std. Error	df	t value	lower	upper	Pr(>|t|)	Sig
		Log-Transformed_cell_size - DMSO	-0.0170964	0.0106881	12.4	-1.5996	-0.0402942	0.0061013	0.1348
		Log-Transformed_cell_size - Cilo	0.0843432	0.0102714	10.7	8.2115	0.0616635	0.107023	6.01844e-06	***
		Log-Transformed_cell_size - NE	0.140895	0.0101292	10	13.9098	0.118325	0.163464	7.208e-08	***
	Table 3		Estimate	Std. Error	df	t value	lower	upper	Pr(>|t|)	Bonferroni p-value	Sig
		Log-Transformed_cell_size - DMSO - Cilo	-0.10144	0.0101748	833.4	-9.9696	-0.121411	-0.0814683	3.41377e-22	< 0.00000000000000022	***
		Log-Transformed_cell_size - DMSO - NE	-0.157991	0.0100894	834.9	-15.6592	-0.177794	-0.138187	1.1915e-48	< 0.00000000000000022	***
		Log-Transformed_cell_size - Cilo - NE	-0.0565513	0.0096314	836	-5.8716	-0.0754558	-0.0376468	6.2241e-09	1.867e-08	***
	Figure 6 e Actin
		DMSO	Cilo	NE
	Number of values	5	5	5
	Minimum	0.3735	0.5373	0.5036
	Maximum	0.5035	0.8768	0.7535
	Range	0.13	0.3394	0.2499
	Mean	0.4482	0.7315	0.664
	Std. Deviation	0.06502	0.1357	0.105
	Std. Error of Mean	0.02908	0.0607	0.04694
	Kruskal-Wallis test with Dunn's correction for multiple comparisons, compare all values to control
	Number of families	1
	Number of comparisons per family	2
	Alpha	0.05
	Dunn's multiple comparisons test	Mean rank diff,	Significant?	Summary	Adjusted P Value	A-?
	DMSO vs. Cilo	-8.6	Yes	**	0.00472279	B	Cilo
	DMSO vs. NE	-6.4	Yes	*	0.0473032	C	NE
	Test details	Mean rank 1	Mean rank 2	Mean rank diff,	n1	n2
	DMSO vs. Cilo	3	11.6	-8.6	5	5
	DMSO vs. NE	3	9.4	-6.4	5	5
	Figure 6 e GATA 4
		DMSO	Cilo	NE
	Number of values	5	5	5
	Minimum	0.658	0.8433	0.9055
	Maximum	0.7905	1.583	2.482
	Range	0.1325	0.7394	1.577
	Mean	0.7227	1.139	1.421
	Std. Deviation	0.04743	0.2747	0.6226
	Std. Error of Mean	0.02121	0.1228	0.2785
	Kruskal-Wallis test with Dunn's correction for multiple comparisons, compare all values to control
	Number of families	1
	Number of comparisons per family	2
	Alpha	0.05
	Dunn's multiple comparisons test	Mean rank diff,	Significant?	Summary	Adjusted P Value	A-?
	DMSO vs. Cilo	-6.6	Yes	*	0.0392488	B	Cilo
	DMSO vs. NE	-8.4	Yes	**	0.00595893	C	NE
	Test details	Mean rank 1	Mean rank 2	Mean rank diff,	n1	n2
	DMSO vs. Cilo	3	9.6	-6.6	5	5
	DMSO vs. NE	3	11.4	-8.4	5	5
	Figure 6f
		Control	DN3A1	DN3A2	Control	DN3A1	DN3A2
	Number of values	71	53	57	59	61	62
	Minimum	0.4564	0.4244	0.4731	0.8227	0.4172	0.6203
	Maximum	1.735	1.517	1.993	2.19	1.525	2.588
	Range	1.279	1.092	1.519	1.367	1.108	1.968
	Mean	1	0.9046	1.294	1.567	0.9217	1.534
	Std. Deviation	0.2819	0.2599	0.3567	0.3607	0.2287	0.4337
	Std. Error of Mean	0.03346	0.03569	0.04725	0.04695	0.02928	0.05508
	Test for normal / lognormal distribution
	Anderson-Darling test
	A2*	0.7293	0.2863	0.2047		0.4762	0.4703	0.6996
	P value	0.0559	0.6175	0.8702		0.2348	0.2426	0.0662
	Passed normality test (alpha=0.05)?	Yes	Yes	Yes		Yes	Yes	Yes
	P value summary	ns	ns	ns		ns	ns	ns
	Significance tested with the hierarchical test published in: Sikkel et al 2017 - Hierarchical statistical techniques are necessary to draw reliable conclusions from analysis of isolated cardiomyocyte studies, Cardiovascular Research (2017)113, 1743–1752
	R script
	Table 1	Experiment Day-level
	p-value	0.0108
	Table 2		Estimate	Std. Error	df	t value	lower	upper	Pr(>|t|)	Sig
		cell-size - ctrl mCherry	0.994667	0.063437	6.9	15.68	0.84441	1.14492	1.12386e-06	***
		cell-size - ctrl 3A1	0.889311	0.065212	7.7	13.637	0.738069	1.04055	1.08536e-06	***
		cell-size - ctrl 3A2	1.28275	0.065189	7.7	19.677	1.13154	1.43396	6.879e-08	***
		cell-size - NE ctrl	1.34847	0.063823	7.1	21.128	1.19803	1.49891	1.1136e-07	***
		cell-size - NE 3A1	0.882404	0.063943	7.2	13.8	0.731902	1.03291	2.01887e-06	***
		cell-size - NE 3A2	1.40765	0.063755	7.1	22.079	1.25724	1.55805	8.597e-08	***
	Table 3		Estimate	Std. Error	df	t value	lower	upper	Pr(>|t|)	Bonferroni p-value	Sig
		cell-size - ctrl mCherry - ctrl 3A1	0.105356	0.0412076	711.4	2.5567	0.0244529	0.186259	0.0107732	0.1616
		cell-size - ctrl mCherry - ctrl 3A2	-0.288086	0.0413543	711.1	-6.9663	-0.369277	-0.206895	7.42365e-12	1.114e-10	***
		cell-size - ctrl mCherry - NE ctrl	-0.353803	0.0390878	711.2	-9.0515	-0.430545	-0.277062	1.33374e-18	< 0.00000000000000022	***
		cell-size - ctrl mCherry - NE 3A1	0.112262	0.0392252	711.2	2.862	0.0352514	0.189274	0.00433352	0.065	.
		cell-size - ctrl mCherry - NE 3A2	-0.412983	0.0390272	711.3	-10.5819	-0.489605	-0.336361	2.10752e-24	< 0.00000000000000022	***
		cell-size - ctrl 3A1 - ctrl 3A2	-0.393442	0.0439341	711.6	-8.9553	-0.479698	-0.307186	2.92656e-18	< 0.00000000000000022	***
		cell-size - ctrl 3A1 - NE ctrl	-0.459159	0.0418024	711.6	-10.9841	-0.54123	-0.377089	4.9067e-26	< 0.00000000000000022	***
		cell-size - ctrl 3A1 - NE 3A1	0.0069064	0.0417664	711.1	0.1654	-0.0750938	0.0889067	0.868709	1
		cell-size - ctrl 3A1 - NE 3A2	-0.518339	0.0417583	711.8	-12.4128	-0.600323	-0.436355	3.63731e-32	< 0.00000000000000022	***
		cell-size - ctrl 3A2 - NE ctrl	-0.0657171	0.0419309	711.3	-1.5673	-0.14804	0.0166061	0.117496	1
		cell-size - ctrl 3A2 - NE 3A1	0.400349	0.04206	711.3	9.5185	0.317772	0.482925	2.66897e-20	< 0.00000000000000022	***
		cell-size - ctrl 3A2 - NE 3A2	-0.124897	0.041926	711.6	-2.979	-0.20721	-0.0425831	0.00299054	0.04486	*
		cell-size - NE ctrl - NE 3A1	0.466066	0.0398166	711.3	11.7053	0.387894	0.544238	4.56756e-29	< 0.00000000000000022	***
		cell-size - NE ctrl - NE 3A2	-0.0591795	0.0395825	711.5	-1.4951	-0.136892	0.0185331	0.135334	1
		cell-size - NE 3A1 - NE 3A2	-0.525245	0.0397666	711.5	-13.2082	-0.603319	-0.447171	8.8167e-36	< 0.00000000000000022	***
	Figure 6g
		ctrl mCherry	ctrl 3A1	ctrl 3A2	NE mCherry	NE 3A1	NE 3A2
	Number of values	415	363	322	391	231	297
	Minimum	0.1151	0.08508	0.1712	0.1779	0.184	0.2372
	Maximum	2.364	2.308	3.516	3.793	2.17	4.959
	Range	2.249	2.223	3.345	3.615	1.986	4.722
	Mean	0.8898	0.8302	1.348	1.332	0.883	1.871
	Std. Deviation	0.4475	0.4546	0.6773	0.7701	0.4519	1.012
	Std. Error of Mean	0.02197	0.02386	0.03774	0.03895	0.02973	0.05872
	Normal distribution test	Ctrl mCherry	PDE 3A1 DN	PDE 3A2 DN	NE-mCherry	NE-PDE 3A1 DN	NE-PDE 3A2 DN
	Test for normal distribution
	Anderson-Darling test
	A2*	Invalid input data	11.35	11.52	11.71	11.07	10.41
	P value		<0,0001	<0,0001	<0,0001	<0,0001	<0,0001
	Passed normality test (alpha=0.05)?		No	No	No	No	No
	P value summary		****	****	****	****	****
	Lognormal distribution test
	Test for lognormal distribution
	Anderson-Darling test
	A2*	0.7418	0.5334	0.2021	0.4839	0.3337	0.4653
	P value	0.053	0.1715	0.8787	0.2274	0.5077	0.252
	Passed lognormality test (alpha=0.05)?	Yes	Yes	Yes	Yes	Yes	Yes
	P value summary	ns	ns	ns	ns	ns	ns
	Therefore: Significance tests performed with logarithmised values
	Significance tested with the hierarchical test published in: Sikkel et al 2017 - Hierarchical statistical techniques are necessary to draw reliable conclusions from analysis of isolated cardiomyocyte studies, Cardiovascular Research (2017)113, 1743–1752
	R script
	Table 1	Experiment Day-level
	p-value	0.0034
	Table 2		Estimate	Std. Error	df	t value	lower	upper	Pr(>|t|)	Sig
		Log-size_fold_change - ctrl mCherry	-0.0822498	0.0263975	8.9	-3.1158	-0.142098	-0.022402	0.012619	*
		Log-size_fold_change - ctrl 3A1 DN	-0.135783	0.0268406	9.5	-5.0589	-0.196032	-0.0755335	0.0005806	***
		Log-size_fold_change - ctrl 3A2 DN	0.0994367	0.0271698	10	3.6598	0.0388659	0.160008	0.0044194	**
		Log-size_fold_change - NE ctrl	0.0629003	0.0265953	9.1	2.3651	0.0028814	0.122919	0.0418301	*
		Log-size_fold_change - NE 3A1 DN	-0.0785838	0.0284684	12	-2.7604	-0.140607	-0.0165604	0.0172588	*
		Log-size_fold_change - NE 3A2 DN	0.227737	0.0275097	10.5	8.2784	0.166808	0.288666	6.519e-06	***
	Table 3		Estimate	Std. Error	df	t value	lower	upper	Pr(>|t|)	Bonferroni p-value	Sig
		cell-size - ctrl mCherry - ctrl 3A1	0.053533	0.0182456	2078.4	2.934	0.0177514	0.0893146	0.00338268	0.05074	.
		cell-size - ctrl mCherry - ctrl 3A2	-0.181687	0.0187644	2078.8	-9.6825	-0.218486	-0.144888	1.02067e-21	< 0.00000000000000022	***
		cell-size - ctrl mCherry - NE ctrl	-0.14515	0.0178934	2078.3	-8.1119	-0.180241	-0.110059	8.42712e-16	1.26407e-14	***
		cell-size - ctrl mCherry - NE 3A1	-0.00366597	0.0207657	2080.9	-0.1765	-0.0443897	0.0370578	0.859888	1
		cell-size - ctrl mCherry - NE 3A2	-0.309987	0.0192913	2080.7	-16.0687	-0.347819	-0.272154	7.36193e-55	< 0.00000000000000022	***
		cell-size - ctrl 3A1 - ctrl 3A2	-0.23522	0.0194278	2079.1	-12.1074	-0.273319	-0.19712	1.17867e-32	< 0.00000000000000022	***
		cell-size - ctrl 3A1 - NE ctrl	-0.198683	0.0185781	2078.5	-10.6945	-0.235117	-0.162249	5.06314e-26	< 0.00000000000000022	***
		cell-size - ctrl 3A1 - NE 3A1	-0.057199	0.0213339	2080.3	-2.6811	-0.099037	-0.015361	0.00739532	0.11093
		cell-size - ctrl 3A1 - NE 3A2	-0.36352	0.0199433	2080.7	-18.2277	-0.40263	-0.324409	5.4604e-69	< 0.00000000000000022	***
		cell-size - ctrl 3A2 - NE ctrl	0.0365365	0.0190605	2078.2	1.9169	-0.00084324	0.0739162	0.055392	0.83088
		cell-size - ctrl 3A2 - NE 3A1	0.178021	0.0217383	2079.8	8.1893	0.13539	0.220652	4.5326e-16	6.7989e-15	***
		cell-size - ctrl 3A2 - NE 3A2	-0.1283	0.0203012	2078.8	-6.3198	-0.168113	-0.0884873	3.19436e-10	4.79154e-09	***
		cell-size - NE ctrl - NE 3A1	0.141484	0.0210276	2080.3	6.7285	0.100247	0.182721	2.20876e-11	3.31314e-10	***
		cell-size - NE ctrl - NE 3A2	-0.164837	0.0195542	2079.6	-8.4297	-0.203184	-0.126489	6.37904e-17	9.569e-16	***
		cell-size - NE 3A1 - NE 3A2	-0.306321	0.0221239	2079.7	-13.8457	-0.349708	-0.262933	9.07903e-42	< 0.00000000000000022	***
	Figure 7a	Ctrl	HDAG1
	Number of values	5	5
	Minimum	1.319	0.5461
	Maximum	2.793	1.17
	Range	1.474	0.6242
	Mean	1.951	0.9303
	Std. Deviation	0.5741	0.2932
	Std. Error of Mean	0.2567	0.1311
	Table Analyzed	Fig 7a
	Column B	HDAG1
	vs.	vs,
	Column A	Ctrl
	Mann Whitney test
	P value	0.00793651
	Exact or approximate P value?	Exact
	P value summary	**
	Significantly different (P < 0.05)?	Yes
	One- or two-tailed P value?	Two-tailed
	Sum of ranks in column A,B	40 , 15
	Mann-Whitney U	0
	Difference between medians
	Median of column A	1,945, n=5
	Median of column B	1,079, n=5
	Difference: Actual	-0.8662
	Difference: Hodges-Lehmann	-0.9866
	Figure 7b
		Ctrl	Sat	Cilo	Cilo PKI
	Number of values	6	6	6	6
	Minimum	0.563	1.057	1.01	0.0793
	Maximum	1.49	1.96	2.08	1.14
	Range	0.927	0.9026	1.07	1.061
	Mean	0.9172	1.416	1.463	0.7276
	Std. Deviation	0.3655	0.4013	0.4546	0.3751
	Std. Error of Mean	0.1492	0.1638	0.1856	0.1532
	Friedman test with Dunn's correction
	Compare all values to control
	Number of families	1
	Number of comparisons per family	3
	Alpha	0.05
	Dunn's multiple comparisons test	Rank sum diff,	Significant?	Summary	Adjusted P Value	A-?
	Ctrl vs. Sat	-13	Yes	*	0.0213551	B
	Ctrl vs. Cilo	-14	Yes	*	0.0112566	C
	Ctrl vs. Cilo PKI	-3	No	ns	>0,999999999999999	D
	Test details	Rank sum 1	Rank sum 2	Rank sum diff,	n1	n2
	Ctrl vs. Sat	10	23	-13	7	7
	Ctrl vs. Cilo	10	24	-14	7	7
	Ctrl vs. Cilo PKI	10	13	-3	7	7
	Figure 7c	WT	Ala	Asp
	Number of values	5	5	5
	Minimum	0.37	0.321	0.93
	Maximum	0.74	0.89	2.29
	Range	0.37	0.569	1.36
	Mean	0.524	0.5673	1.397
	Std. Deviation	0.1388	0.2554	0.5477
	Std. Error of Mean	0.06207	0.1142	0.2449
	Kruskal-Wallis test with Dunn's correction for multiple comparisons, compare all values to aspartate
	Number of families	1
	Number of comparisons per family	2
	Alpha	0.05
	Dunn's multiple comparisons test	Mean rank diff,	Significant?	Summary	Adjusted P Value	C-?
	Asp vs. WT	7.4	Yes	*	0.0177779	A	WT
	Asp vs. Ala	7.6	Yes	*	0.0144191	B	Ala
	Test details	Mean rank 1	Mean rank 2	Mean rank diff,	n1	n2
	Asp vs. WT	13	5.6	7.4	5	5
	Asp vs. Ala	13	5.4	7.6	5	5
	Figure 7d
		DMSO	Cilo	NE	DMSO	Cilo	NE	DMSO	Cilo	NE
	Number of values	23	29	32	28	27	30	40	31	35
	Minimum	0.4472	0.9973	1.089	0.2322	0.2356	0.264	0.2775	0.1869	0.67
	Maximum	1.297	2.407	2.883	1.218	1.419	1.261	2.495	3.105	2.809
	Range	0.8502	1.41	1.795	0.9861	1.183	0.9972	2.218	2.918	2.139
	Mean	0.7578	1.604	1.908	0.635	0.7987	0.7508	1.303	1.635	1.791
	Std. Deviation	0.2441	0.3773	0.4683	0.2827	0.3343	0.3109	0.6368	0.8012	0.5549
	Std. Error of Mean	0.05089	0.07007	0.08278	0.05343	0.06434	0.05676	0.1007	0.1439	0.0938
	Test for normal distribution
	Anderson-Darling test	DMSO	Cilo	NE	DMSO	Cilo	NE	DMSO	Cilo	NE
	A2*	0.4879	0.3297	0.4559	0.8569	0.2992	0.4241	0.6298	0.352	0.454
	P value	0.201889	0.50248	0.250352	0.024014	0.55966	0.298559	0.093816	0.445373	0.254573
	Passed normality test (alpha=0.05)?	Yes	Yes	Yes	No	Yes	Yes	Yes	Yes	Yes
	P value summary	ns	ns	ns	*	ns	ns	ns	ns	ns
	As all relevant datasets passed the normality test and the hierarchical test seems to be quite robust against small deviations no further transformation was carried out.
	Significance tested with the hierarchical test published in: Sikkel et al 2017 - Hierarchical statistical techniques are necessary to draw reliable conclusions from analysis of isolated cardiomyocyte studies, Cardiovascular Research (2017)113, 1743–1752
	R script
	Table 1	Experiment Day-level
	p-value	2.18732e-12
	Table 2		Estimate (Mean)	Std. Error	df	t value	lower	upper	Pr(>|t|)	Sig
		Size-Fold_Change - DMSO-m-Cherry	0.68958	0.12138	15.3	5.6811	0.43137	0.9478	3.9952e-05	***
		Size-Fold_Change - Cilo-m-Cherry	1.51229	0.117	13.3	12.9259	1.26007	1.76451	6.672e-09	***
		Size-Fold_Change - NE-m-Cherry	2.06633	0.11486	12.3	17.9895	1.81682	2.31583	3.171e-10	***
		Size-Fold_Change - DMSO-Ala	0.71278	0.11839	13.9	6.0209	0.45871	0.96686	3.23266e-05	***
		Size-Fold_Change - Cilo-Ala	0.73337	0.11905	14.2	6.1602	0.4784	0.98834	2.31355e-05	***
		Size-Fold_Change - NE-Ala	0.79729	0.11604	12.8	6.871	0.54628	1.04829	1.2105e-05	***
		Size-Fold_Change - DMSO-Asp	1.59331	0.11346	11.7	14.0431	1.34552	1.8411	1.05978e-08	***
		Size-Fold_Change - Cilo-Asp	1.61001	0.11583	12.8	13.9003	1.3593	1.86071	4.422e-09	***
		Size-Fold_Change - NE-Asp	1.90913	0.11577	12.7	16.4905	1.6585	2.15976	5.694e-10	***
	Table 3		Estimate	Std. Error	df	t value	lower	upper	Pr(>|t|)	Bonferroni p-value	Sig
		Size-Fold_Change - DMSO-m-Cherry - Cilo-m-Cherry	-0.822711	0.113105	361.2	-7.2739	-1.04514	-0.600285	2.18732e-12	7.87435e-11	***
		Size-Fold_Change - DMSO-m-Cherry - NE-m-Cherry	-1.37675	0.110923	361.4	-12.4117	-1.59488	-1.15861	1.0423e-29	< 0.00000000000000022	***
		Size-Fold_Change - DMSO-m-Cherry - DMSO-Ala	-0.023201	0.114776	361.5	-0.2021	-0.248913	0.202511	0.83992	1
		Size-Fold_Change - DMSO-m-Cherry - Cilo-Ala	-0.043785	0.11522	361.3	-0.38	-0.270372	0.182802	0.704162	1
		Size-Fold_Change - DMSO-m-Cherry - NE-Ala	-0.107703	0.112166	361.6	-0.9602	-0.328284	0.112877	0.337591	1
		Size-Fold_Change - DMSO-m-Cherry - DMSO-Asp	-0.903725	0.109996	362	-8.216	-1.12004	-0.687414	3.77838e-15	1.3602e-13	***
		Size-Fold_Change - DMSO-m-Cherry - Cilo-Asp	-0.920426	0.111915	361.3	-8.2243	-1.14051	-0.700339	3.58191e-15	1.2895e-13	***
		Size-Fold_Change - DMSO-m-Cherry - NE-Asp	-1.21955	0.112179	361.6	-10.8714	-1.44015	-0.998941	5.21844e-24	< 0.00000000000000022	***

## Sheet: Supp Figures
	Statistical analysis + parameter Supplemental Figures
	Where indicated, datasets were tested for outliers using the built in function of Prism with the default parameter
	ROUT-method, Q=1
	For all datasets with n equal or less than 10 non-parametric tests were applied
	Figure 1a
		ctrl	Cilo	NE
	Number of values		9	9
	Minimum		-1.925	11.52
	Maximum		10.5	25.91
	Range		12.43	14.39
	Mean		5.714	17.8
	Std. Deviation		3.626	5.217
	Std. Error of Mean		1.209	1.739
	Wilcoxon m
	Table Analyzed	1a
	Column C	NE
	vs.	vs,
	Column B	Cilo
	Wilcoxon matched-pairs signed rank test
	P value	0.003906
	Exact or approximate P value?	Exact
	P value summary	**
	Significantly different (P < 0.05)?	Yes
	One- or two-tailed P value?	Two-tailed
	Sum of positive, negative ranks	45,0000 , 0,00000
	Sum of signed ranks (W)	45
	Number of pairs	9
	Number of ties (ignored)	0
	Median of differences
	Median	13.1412
	How effective was the pairing?
	rs (Spearman)	0.133333
	P value (one tailed)	0.37177
	P value summary	ns
	Was the pairing significantly effective?	No
	Figure 1b
		Iso	Iso-Cilo
	Number of values	8	8
	Minimum	0.4873	0.6615
	Maximum	6.159	6.506
	Range	5.672	5.845
	Mean	2.058	2.39
	Std. Deviation	1.864	1.987
	Std. Error of Mean	0.6589	0.7024
	Table Analyzed	Iso+Iso-Cilo normalized
	Column B	Iso-Cilo
	vs.	vs,
	Column C	Iso-IBMX
	Wilcoxon matched-pairs signed rank test
	P value	0.023438
	Exact or approximate P value?	Exact
	P value summary	*
	Significantly different (P < 0.05)?	Yes
	One- or two-tailed P value?	Two-tailed
	Sum of positive, negative ranks	2,00000 , -34,0000
	Sum of signed ranks (W)	-32
	Number of pairs	8
	Number of ties (ignored)	0
	Median of differences
	Median	-1.16729
	How effective was the pairing?
	rs (Spearman)	0.761905
	P value (one tailed)	0.018378
	P value summary	*
	Was the pairing significantly effective?	Yes
	Figure 1c
		Iso	BAY
	Number of values	16	16
	Minimum	0.8166	1.083
	Maximum	60.1	111.1
	Range	59.29	110
	Mean	21.03	36.06
	Std. Deviation	18.29	32.73
	Std. Error of Mean	4.573	8.183
	Test for lognormal distribution
	Anderson-Darling test
	A2*		0.3279	0.3456	0.4404
	P value		0.4826	0.4374	0.2541
	Passed lognormality test (alpha=0.05)?		Yes	Yes	Yes
	P value summary		ns	ns	ns
	D'Agostino & Pearson test
	K2		2.472	2.496	3.431
	P value		0.2905	0.2871	0.1799
	Passed lognormality test (alpha=0.05)?		Yes	Yes	Yes
	P value summary		ns	ns	ns
	Paired t-test on lognormal transformed data
	Table Analyzed	Transform of Normalized to max
	Column B	BAY
	vs.	vs,
	Column A	Iso
	Paired t test
	P value	2.67e-05
	P value summary	****
	Significantly different (P < 0.05)?	Yes
	One- or two-tailed P value?	Two-tailed
	t, df	t=5,9486232, df=15
	Number of pairs	16
	How big is the difference?
	Mean of differences	0.217213
	SD of differences	0.14606
	SEM of differences	0.0365149
	95% confidence interval	0,13938377 to 0,29504317
	R squared (partial eta squared)	0.702299
	How effective was the pairing?
	Correlation coefficient (r)	0.954554
	P value (one tailed)	<0,00000001
	P value summary	****
	Was the pairing significantly effective?	Yes
	Figure S1d
		Iso	Iso-Bay
	Number of values	12	12
	Minimum	0.3481	1.184
	Maximum	2.628	10.29
	Range	2.28	9.107
	Mean	1.216	2.57
	Std. Deviation	0.8242	2.493
	Std. Error of Mean	0.2379	0.7196
	Test for normal distribution
	Anderson-Darling test
	A2*	0.5624	0.2912
	P value	0.108262	0.533671
	Passed normality test (alpha=0.05)?	Yes	Yes
	P value summary	ns	ns
	D'Agostino & Pearson test
	K2	1.653	0.9946
	P value	0.437592	0.608167
	Passed normality test (alpha=0.05)?	Yes	Yes
	P value summary	ns	ns
	As the number is just 10 datapoints, analysis was still done nonparametric
	Table Analyzed	normalised data
	Column B	Iso-Bay
	vs.	vs,
	Column A	Iso
	Wilcoxon matched-pairs signed rank test
	P value	0.00195313
	Exact or approximate P value?	Exact
	P value summary	**
	Significantly different (P < 0.05)?	Yes
	One- or two-tailed P value?	Two-tailed
	Sum of positive, negative ranks	55,00 , 0,000
	Sum of signed ranks (W)	55
	Number of pairs	10
	Number of ties (ignored)	0
	Median of differences
	Median	0.7114
	How effective was the pairing?
	rs (Spearman)	0.6242
	P value (one tailed)	0.0301579
	P value summary	*
	Was the pairing significantly effective?	Yes
	Figure S11a
		Ctrl	Sat	Cilo	Cilo+PKI
	Number of values	4	4	4	4
	Minimum	0.0905	0.1705	0.2228	0.02262
	Maximum	0.1362	0.3232	0.2703	0.1802
	Range	0.04571	0.1527	0.04746	0.1575
	Mean	0.1055	0.2561	0.2496	0.1159
	Std. Deviation	0.02078	0.06453	0.02007	0.07289
	Std. Error of Mean	0.01039	0.03227	0.01004	0.03644
	Kruskal-Wallis test with Dunn's correction
	Number of families	1
	Number of comparisons per family	3
	Alpha	0.05
	Dunn's multiple comparisons test	Mean rank diff,	Significant?	Summary	Adjusted P Value	A-?
	Ctrl vs. Sat	-8.5	Yes	*	0.0347217	B	Sat
	Ctrl vs. Cilo	-7.75	No	ns	0.0639898	C	Cilo
	Ctrl vs. Cilo+PKI	-0.75	No	ns	>0,999999999999999	D	Cilo+PKI
	Test details	Mean rank 1	Mean rank 2	Mean rank diff,	n1	n2
	Ctrl vs. Sat	4.25	12.75	-8.5	4	4
	Ctrl vs. Cilo	4.25	12	-7.75	4	4
	Ctrl vs. Cilo+PKI	4.25	5	-0.75	4	4
	Figure S11b
		DMSO	Sat	Cilo+PKI	Iso
	Number of values	4	4	3	3
	Minimum	0.06802	0.1274	0.04989	0.06349
	Maximum	0.08307	0.4808	0.07954	0.0691
	Range	0.01505	0.3534	0.02965	0.005612
	Mean	0.07634	0.2964	0.06524	0.06564
	Std. Deviation	0.007031	0.1795	0.01485	0.003027
	Std. Error of Mean	0.003515	0.08974	0.008575	0.001748
	Kruskal-Wallis test with Dunn's correction
	Number of families	1
	Number of comparisons per family	4
	Alpha	0.05
	Dunn's multiple comparisons test	Mean rank diff,	Significant?	Summary	Adjusted P Value	A-?
	DMSO vs. Sat	-6.75	No	ns	0.295027	B	Sat
	DMSO vs. Cilo	-6.75	No	ns	0.295027	C	Cilo
	DMSO vs. Cilo+PKI	3.41667	No	ns	>0,999999999999999	D	Cilo+PKI
	DMSO vs. Iso	4.08333	No	ns	>0,999999999999999	E	Iso
	Test details	Mean rank 1	Mean rank 2	Mean rank diff,	n1	n2
	DMSO vs. Sat	7.75	14.5	-6.75	4	4
	DMSO vs. Cilo	7.75	14.5	-6.75	4	4
	DMSO vs. Cilo+PKI	7.75	4.33333	3.41667	4	3
	DMSO vs. Iso	7.75	3.66667	4.08333	4	3
	Figure S11c
		Ctrl	3A1	3A2
	Number of values	3	3	3
	Minimum	0.5032	0.08701	0.07644
	Maximum	0.6059	0.2338	0.1371
	Range	0.1027	0.1467	0.06064
	Mean	0.5471	0.1539	0.09795
	Std. Deviation	0.05295	0.07423	0.03395
	Std. Error of Mean	0.03057	0.04286	0.0196
	Kruskal-Wallis test with Dunn's correction
	Number of families	1
	Number of comparisons per family	3
	Alpha	0.05
	Dunn's multiple comparisons test	Mean rank diff,	Significant?	Summary	Adjusted P Value	A-?
	Ctrl vs. 3A1	3.33333	No	ns	0.53259	B	3A1
	Ctrl vs. 3A2	5.66667	No	ns	0.0656686	C	3A2
	Ctrl vs. 4	8	No	ns	0.0663584	D	4
	Test details	Mean rank 1	Mean rank 2	Mean rank diff,	n1	n2
	Ctrl vs. 3A1	9	5.66667	3.33333	3	3
	Ctrl vs. 3A2	9	3.33333	5.66667	3	3
	Ctrl vs. 4	9	1	8	3	1
	Figure S13b
		ctrl	Cilo	NE
	Number of values (outlier removed)	58	44	84
	Minimum	0.511	0.6572	1.094
	Maximum	1.884	3.049	4.056
	Range	1.373	2.392	2.963
	Mean	0.9528	1.62	2.39
	Std. Deviation	0.2619	0.6413	0.6216
	Std. Error of Mean	0.03438	0.09668	0.06782
	Test for lognormal distribution
	Anderson-Darling test
	A2*	0.2707	0.3355	0.1975
	P value	0.6631	0.4941	0.8853
	Passed lognormality test (alpha=0.05)?	Yes	Yes	Yes
	P value summary	ns	ns	ns
	All four significance tests in Prism rejected normality, but accepted lognormality (Anderson-Darling, D'Agostino&Pearson, Shapiro-Wilk, Kolmogorv-Smirnow)
	Therefore: Significance tests performed with logarithmised values
	Significance tested with the hierarchical test published in: Sikkel et al 2017 - Hierarchical statistical techniques are necessary to draw reliable conclusions from analysis of isolated cardiomyocyte studies, Cardiovascular Research (2017)113, 1743–1752
	Results of the script run in "R"
	R script
	Table 1	Experiment Day-level
	p-value	5.82022e-13
	Table 2		Estimate	Std. Error	df	t value	lower	upper	Pr(>|t|)	Sig
		size - ConditionCilo (10uM)	0.17667	0.0195588	186	9.0327	0.138084	0.215256	< 0.0000000000000002	***
		size - ConditionNE (10uM)	0.363772	0.0141557	186	25.698	0.335845	0.391698	< 0.0000000000000002	***
		size - ConditionUntreated	-0.0366028	0.0170355	186	-2.1486	-0.0702105	-0.0029951	0.03296	*
	Table 3		Estimate	Std. Error	df	t value	lower	upper	Pr(>|t|)	Bonferroni p-value
		size - ConditionCilo (10uM) - ConditionNE (10uM)	-0.187101	0.024144	186	-7.7494	-0.234733	-0.13947	5.82022e-13	1.7461e-12	***
		size - ConditionCilo (10uM)- ConditionUntreated	0.213273	0.025938	186	8.2225	0.162103	0.264442	3.34756e-14	1.004e-13	***
		size - ConditionNE (10uM) -Condition Untreated	0.400374	0.022149	186	18.0762	0.356678	0.44407	8.0687e-43	< 0.00000000000000022	***
	Figure S13c
		Ctrl	Cilo	NE
	Number of values (outlier removed)	160	127	150
	Minimum	0.385	0.5312	0.5107
	Maximum	2.026	2.617	3.703
	Range	1.641	2.085	3.193
	Mean	0.9784	1.247	1.597
	Std. Deviation	0.3956	0.4788	0.6495
	Std. Error of Mean	0.03128	0.04249	0.05303
	Test for lognormal distribution
	Anderson-Darling test
	A2*	0.5463	0.1614
	P value	0.1577	0.9457
	Passed lognormality test (alpha=0.05)?	Yes	Yes
	P value summary	ns	ns
	Therefore: Significance tests performed with logarithmised values
	Significance tested with the hierarchical test published in: Sikkel et al 2017
	Results of the script run in "R"
	R script
	Table 1	Experiment Day-level
	p-value	4.65075e-08
	Table 2		Estimate	Std. Error	df	t value	lower	upper	Pr(>|t|)
		norm-size - ConditionCilo	0.064984	0.017908	12.8	3.6287	0.026219	0.103748	0.003149	**
		norm-size - Conditionctrl	-0.048866	0.016682	9.1	-2.9292	-0.086513	-0.01122	0.016499	*
		norm-size - ConditionNE	0.166914	0.016747	10.4	9.9668	0.129794	0.204034	1.2e-06	***
	Table 3		Estimate	Std. Error	df	t value	lower	upper	Pr(>|t|)	Bonferroni p-value
		norm-size - ConditionCilo - Conditionctrl	0.11385	0.020468	436.1	5.5623	0.073622	0.154079	4.65075e-08	1.395e-07	***
		norm-size - ConditionCilo - ConditionNE	-0.10193	0.020663	436.6	-4.933	-0.142541	-0.061319	1.15339e-06	3.4602e-06	***
		norm-size - Conditionctrl - ConditionNE	-0.21578	0.019605	433.1	-11.0062	-0.254314	-0.177247	5.1968e-25	< 0.00000000000000022	***
	Experiment 13d
	GATA4	DMSO	Cilo	NE
	Number of values	3	3	3
	Minimum	0.5224	2.52	3.102
	Maximum	1.526	4.563	4.267
	Range	1.004	2.043	1.165
	Mean	1.101	3.596	3.647
	Std. Deviation	0.5191	1.026	0.5862
	Std. Error of Mean	0.2997	0.5924	0.3384
	Kruskal-Wallis test with Dunn's correction
	Number of families	1
	Number of comparisons per family	3
	Alpha	0.05
	Dunn's multiple comparisons test	Mean rank diff,	Significant?	Summary	Adjusted P Value
	DMSO vs. Cilo	-4.66667	No	ns	0.110665	A-B
	DMSO vs. NE	-4.33333	No	ns	0.157897	A-C
	Cilo vs. NE	0.333333	No	ns	>0,999999999999999	B-C
	Test details	Mean rank 1	Mean rank 2	Mean rank diff,	n1	n2
	DMSO vs. Cilo	2	6.66667	-4.66667	3	3
	DMSO vs. NE	2	6.33333	-4.33333	3	3
	Cilo vs. NE	6.66667	6.33333	0.333333	3	3
	NPPA
		DMSO	Cilo	NE
	Number of values	3	3	3
	Minimum	0.8325	2.892	2.631
	Maximum	1.225	4.666	4.764
	Range	0.392	1.774	2.133
	Mean	1.013	3.579	3.358
	Std. Deviation	0.1979	0.9521	1.218
	Std. Error of Mean	0.1143	0.5497	0.7031
	Kruskal-Wallis test with Dunn's correction
	Number of families	1
	Number of comparisons per family	2
	Alpha	0.05
	Dunn's multiple comparisons test	Mean rank diff,	Significant?	Summary	Adjusted P Value	A-?
	DMSO vs. Cilo	-5	No	ns	0.0507	B	Cilo
	DMSO vs. NE	-4	No	ns	0.1473	C	NE
	Test details	Mean rank 1	Mean rank 2	Mean rank diff,	n1	n2
	DMSO vs. Cilo	2	7	-5	3	3
	DMSO vs. NE	2	6	-4	3	3
	NPPA
	Number of values	3	3	3
	Minimum	0.6527	2.857	3.055
	Maximum	1.567	3.93	3.822
	Range	0.9141	1.073	0.7674
	Mean	1.066	3.276	3.535
	Std. Deviation	0.4633	0.5738	0.4182
	Std. Error of Mean	0.2675	0.3313	0.2414
	Number of families	1
	Number of comparisons per family	2
	Alpha	0.05
	Dunn's multiple comparisons test	Mean rank diff,	Significant?	Summary	Adjusted P Value	A-?
	DMSO vs. Cilo	-4	No	ns	0.1473	B	Cilo
	DMSO vs. NE	-5	No	ns	0.0507	C	NE
	Test details	Mean rank 1	Mean rank 2	Mean rank diff,	n1	n2
	DMSO vs. Cilo	2	6	-4	3	3
	DMSO vs. NE	2	7	-5	3	3
	Experiment 13e
		3A1	DN3A1	3A2	DN3A2
	Number of values	4	4	4	4
	Minimum	4.09e-05	8.96e-05	1.44e-05	5.97e-05
	Maximum	7.83e-05	0.000211	5.47e-05	8.32e-05
	Range	3.74e-05	0.0001214	4.03e-05	2.35e-05
	Mean	6.223e-05	0.0001267	2.915e-05	7.213e-05
	Std. Deviation	1.558e-05	5.717e-05	1.759e-05	1.016e-05
	Std. Error of Mean	7.791e-06	2.859e-05	8.797e-06	5.082e-06
	Table Analyzed	Data 1
	Column B	DN3A1
	vs.	vs,
	Column A	3A1
	Mann Whitney test
	P value	0.0286
	Exact or approximate P value?	Exact
	P value summary	*
	Significantly different (P < 0.05)?	Yes
	One- or two-tailed P value?	Two-tailed
	Sum of ranks in column A,B	10 , 26
	Mann-Whitney U	0
	Difference between medians
	Median of column A	6,485e-005, n=4
	Median of column B	0,0001030, n=4
	Difference: Actual	3.815e-05
	Difference: Hodges-Lehmann	4.8e-05
	Table Analyzed	Data 1
	Column D	DN3A2
	vs.	vs,
	Column C	3A2
	Mann Whitney test
	P value	0.0286
	Exact or approximate P value?	Exact
	P value summary	*
	Significantly different (P < 0.05)?	Yes
	One- or two-tailed P value?	Two-tailed
	Sum of ranks in column C,D	10 , 26
	Mann-Whitney U	0
	Difference between medians
	Median of column C	2,375e-005, n=4
	Median of column D	7,280e-005, n=4
	Difference: Actual	4.905e-05
	Difference: Hodges-Lehmann	4.52e-05
	Experiment 14
	PDE 3A1-DN
		ctrl	Cilo
	Number of values (outlier clearred)	58	44
	Minimum	0.511	0.6572
	Maximum	1.884	3.049
	Range	1.373	2.392
	Mean	0.9528	1.62
	Std. Deviation	0.2619	0.6413
	Std. Error of Mean	0.03438	0.09668
	Test for lognormal distribution	(All 4 methods accepted lognormal distribution)
	Anderson-Darling test
	A2*	0.2707	0.3355
	P value	0.6631	0.4941
	Passed lognormality test (alpha=0.05)?	Yes	Yes
	P value summary	ns	ns
	Therefore: Significance tests performed with logarithmised values
	Significance tested with the hierarchical test published in: Sikkel et al 2017
	Results of the script run in "R"
	R script
	Table 1	Experiment Day-level
	p-value	2.2e-16
	Table 2		Estimate	Std. Error	df	t value	lower	upper	Pr(>|t|)	Sig
		size - ConditionDMSO 3A1DN	-0.0286616	0.0311627	131	-0.9197	-0.0903089	0.0329856	0.3594
		size - ConditionDMSO Control	-0.0348514	0.0203156	131	-1.7155	-0.0750405	0.0053377	0.08862	.
		size - ConditionNE 3A1 DN	0.0493958	0.0267914	131	1.8437	-0.003604	0.102396	0.06748	.
		size - ConditionNE Control	0.226791	0.0179918	131	12.6053	0.191199	0.262383	2e-16	***
	Table 3		Estimate	Std. Error	df	t value	lower	upper	Pr(>|t|)	Bonferroni p-value	Sig
		size - Condition DMSO 3A1DN - Condition DMSO Control	0.0061898	0.0372	131	0.1664	-0.0674006	0.0797802	0.868105	1
		size - Condition DMSO 3A1DN - Condition NE 3A1 DN	-0.0780574	0.0410962	131	-1.8994	-0.159355	0.0032406	0.0597124	0.35827
		size - Condition DMSO 3A1DN - Condition NE Control	-0.255453	0.0359836	131	-7.0992	-0.326637	-0.184269	7.13377e-11	4.28026e-10	***
		size - Condition DMSO Control - Condition NE 3A1 DN	-0.0842472	0.033623	131	-2.5056	-0.150761	-0.017733	0.0134481	0.08069
		size - Condition DMSO Control - Condition NE Control	-0.261643	0.0271372	131	-9.6415	-0.315327	-0.207959	5.9467e-17	3.568e-16	***
		size - Condition NE 3A1 DN - Condition NE Control	-0.177396	0.032272	131	-5.4969	-0.241237	-0.113554	1.94529e-07	1.16717e-06	***
	PDE 3A2-DN
		DMSO Control	DMSO 3A2DN	NE Control	NE 3A2 DN
	Number of values (outlier cleared)	63	38	60	31
	Minimum	0.4254	0.5949	1.182	1.2
	Maximum	1.795	2.172	3.501	3.042
	Range	1.369	1.577	2.319	1.842
	Mean	1	1.291	2.096	2.04
	Std. Deviation	0.2984	0.4292	0.5473	0.4635
	Std. Error of Mean	0.0376	0.06963	0.07066	0.08325
	Test for lognormal distribution
	Anderson-Darling test
	A2*	0.2145	0.4846	0.5388	0.4558
	P value	0.842768	0.214848	0.160529	0.249898
	Passed lognormality test (alpha=0.05)?	Yes	Yes	Yes	Yes
	P value summary	ns	ns	ns	ns
	Therefore: Significance tests performed with logarithmised values
	Significance tested with the hierarchical test published in: Sikkel et al 2017
	Results of the script run in "R"
	Table 1	Experiment Day-level
	p-value	5.28076e-05
	Table 2		Estimate	Std. Error	df	t value	lower	upper	Pr(>|t|)	Sig
		Size - ConditionDMSO 3A2DN	0.0862	0.020038	192	4.3018	0.046677	0.125723	2.695e-05	***
		Size - ConditionDMSO Control	-0.018736	0.015562	192	-1.2039	-0.049431	0.011959	0.2301
		Size - ConditionNE 3A2 DN	0.298568	0.022185	192	13.4579	0.25481	0.342326	< 0.00000000000000022	***
		Size - ConditionNE Control	0.30694	0.015947	192	19.2479	0.275487	0.338393	< 0.00000000000000022	***
	Table 3		Estimate	Std. Error	df	t value	lower	upper	Pr(>|t|)	Bonferroni p-value	Sig
		Size - Condition DMSO 3A2DN - Condition DMSO Control	0.104936	0.0253713	192	4.136	0.0548935	0.154978	5.28076e-05	0.0003168	***
		Size - Condition DMSO 3A2DN - Condition NE 3A2 DN	-0.212368	0.0298949	192	-7.1038	-0.271332	-0.153403	2.30765e-11	1.38459e-10	***
		Size - Condition DMSO 3A2DN - Condition NE Control	-0.22074	0.0256089	192	-8.6197	-0.271251	-0.170229	2.47054e-15	1.482e-14	***
		Size - Condition DMSO Control - Condition NE 3A2 DN	-0.317304	0.0270993	192	-11.7089	-0.370754	-0.263853	3.02241e-24	< 0.00000000000000022	***
		Size - Condition DMSO Control - Condition NE Control	-0.325676	0.0222819	192	-14.6162	-0.369625	-0.281727	5.1652e-33	< 0.00000000000000022	***
		Size - Condition NE 3A2 DN - Condition NE Control	-0.0083725	0.0273218	192	-0.3064	-0.0622619	0.0455169	0.759602	1
	Figure S15a Fibrosis
		WT-ctrl	WT-Iso		KO-ctrl	KO-Iso
	Number of values (outlier cleared)	37	39		37	25
	Minimum	0.284	1.822		1.169	1.612
	Maximum	8.979	16.67		8.768	19.58
	Range	8.695	14.85		7.599	17.97
	Mean	3.811	6.862		3.888	7.559
	Std. Deviation	1.868	3.805		1.894	4.647
	Std. Error of Mean	0.307	0.6092		0.3114	0.9293
	As the data disribution was neither normal nor lognormal, Kruskal-Wallis test with Dunn's correction was applied
	Kruskal-Wallis test with Dunn's correction
	Number of families	1
	Number of comparisons per family	6
	Alpha	0.05
	Dunn's multiple comparisons test	Mean rank diff,	Significant?	Summary	Adjusted P Value
	WT-ctrl vs. WT-Iso	-36.44	Yes	***	0.000257905	A-B
	WT-ctrl vs. KO-ctrl	5.35	No	ns	>0,99999999999	A-D
	WT-ctrl vs. KO-Iso	-38.07	Yes	***	0.00088625	A-E
	WT-Iso vs. KO-ctrl	41.79	Yes	****	2.73252e-05	B-D
	WT-Iso vs. KO-Iso	-1.637	No	ns	>0,99999999999	B-E
	KO-ctrl vs. KO-Iso	-43.42	Yes	***	0.000128453	D-E
	Test details	Mean rank 1	Mean rank 2	Mean rank diff,	n1	n2
	WT-ctrl vs. WT-Iso	50.49	86.92	-36.44	36	39
	WT-ctrl vs. KO-ctrl	50.49	45.14	5.35	36	33
	WT-ctrl vs. KO-Iso	50.49	88.56	-38.07	36	25
	WT-Iso vs. KO-ctrl	86.92	45.14	41.79	39	33
	WT-Iso vs. KO-Iso	86.92	88.56	-1.637	39	25
	KO-ctrl vs. KO-Iso	45.14	88.56	-43.42	33	25
	Figure S15a Cell size
	Number of values (outlier cleared)	45	50	58	68
	Minimum	419.4	411	357.2	402.5
	Maximum	1115	1781	1424	1799
	Range	695.7	1370	1067	1397
	Mean	725.4	953	725.8	933.2
	Std. Deviation	179	322.3	226.8	305.8
	Std. Error of Mean	26.69	45.58	29.78	37.09
	As the data disribution was neither normal nor lognormal, Kruskal-Wallis test with Dunn's correction was applied
	Kruskal-Wallis test with Dunn's correction
	Number of families	1
	Number of comparisons per family	6
	Alpha	0.05
	Dunn's multiple comparisons test	Mean rank diff,	Significant?	Summary	Adjusted P Value
	WT-ctrl vs. WT-Iso	-48.04	Yes	**	0.00153333	A-B
	WT-ctrl vs. KO-ctrl	2.789	No	ns	>0,99999999999	A-D
	WT-ctrl vs. KO-Iso	-45.49	Yes	**	0.00128415	A-E
	WT-Iso vs. KO-ctrl	50.83	Yes	***	0.000227804	B-D
	WT-Iso vs. KO-Iso	2.557	No	ns	>0,99999999999	B-E
	KO-ctrl vs. KO-Iso	-48.28	Yes	***	0.000143985	D-E
	Test details	Mean rank 1	Mean rank 2	Mean rank diff,	n1	n2
	WT-ctrl vs. WT-Iso	86.87	134.9	-48.04	45	50
	WT-ctrl vs. KO-ctrl	86.87	84.08	2.789	45	58
	WT-ctrl vs. KO-Iso	86.87	132.4	-45.49	45	68
	WT-Iso vs. KO-ctrl	134.9	84.08	50.83	50	58
	WT-Iso vs. KO-Iso	134.9	132.4	2.557	50	68
	KO-ctrl vs. KO-Iso	84.08	132.4	-48.28	58	68
	Experiment 15b
	GATA4
		WT-ctrl	Wt-Iso	KO-ctrl	KO-Iso
	Number of values	7	5	6	5
	Minimum	0.5974	0.7992	0.4149	0.8303
	Maximum	1.628	2.655	1.34	1.737
	Range	1.03	1.856	0.9256	0.9068
	Mean	1	1.838	0.7754	1.429
	Std. Deviation	0.3986	0.9048	0.3385	0.3513
	Std. Error of Mean	0.1506	0.4046	0.1382	0.1571
	Table Analyzed	GATA4 reordered
	Column B	Wt-Iso
	vs.	vs,
	Column A	WT-ctrl
	Mann Whitney test
	P value	0.106061
	Exact or approximate P value?	Exact
	P value summary	ns
	Significantly different (P < 0.05)?	No
	One- or two-tailed P value?	Two-tailed
	Sum of ranks in column A,B	35 , 43
	Mann-Whitney U	7
	Difference between medians
	Median of column A	0,8893, n=7
	Median of column B	2,283, n=5
	Difference: Actual	1.393
	Difference: Hodges-Lehmann	1.027
	Table Analyzed	GATA4 reordered
	Column E	KO-Iso
	vs.	vs,
	Column D	KO-ctrl
	Mann Whitney test
	P value	0.017316
	Exact or approximate P value?	Exact
	P value summary	*
	Significantly different (P < 0.05)?	Yes
	One- or two-tailed P value?	Two-tailed
	Sum of ranks in column D,E	23 , 43
	Mann-Whitney U	2
	Difference between medians
	Median of column D	0,7071, n=6
	Median of column E	1,561, n=5
	Difference: Actual	0.8541
	Difference: Hodges-Lehmann	0.7414
	Experiment 15b
	ANP
		WT-ctrl	Wt-Iso	KO-ctrl	KO-Iso
	Number of values	7	5	5	5
	Minimum	0.565	0.5217	0.2775	3.741
	Maximum	1.554	13.68	1.424	7.518
	Range	0.9894	13.16	1.147	3.777
	Mean	1	6.664	0.7644	5.277
	Std. Deviation	0.3667	5.519	0.4873	1.632
	Std. Error of Mean	0.1386	2.468	0.2179	0.7299
	Table Analyzed	ANP reordered
	Column B	Wt-Iso
	vs.	vs,
	Column A	WT-ctrl
	Mann Whitney test
	P value	0.106061
	Exact or approximate P value?	Exact
	P value summary	ns
	Significantly different (P < 0.05)?	No
	One- or two-tailed P value?	Two-tailed
	Sum of ranks in column A,B	35 , 43
	Mann-Whitney U	7
	Difference between medians
	Median of column A	1,093, n=7
	Median of column B	6,795, n=5
	Difference: Actual	5.702
	Difference: Hodges-Lehmann	5.702
	Table Analyzed	ANP reordered
	Column E	KO-Iso
	vs.	vs,
	Column D	KO-ctrl
	Mann Whitney test
	P value	0.00793651
	Exact or approximate P value?	Exact
	P value summary	**
	Significantly different (P < 0.05)?	Yes
	One- or two-tailed P value?	Two-tailed
	Sum of ranks in column D,E	15 , 40
	Mann-Whitney U	0
	Difference between medians
	Median of column D	0,6961, n=5
	Median of column E	4,458, n=5
	Difference: Actual	3.762
	Difference: Hodges-Lehmann	3.917
